# Supplementary material for: L-Arginine Enhances Oral Keratinocyte Proliferation under High-Glucose Conditions via Upregulation of CYP1A1, SKP2, and SRSF5
Source: Molecules. 2023 Oct 10;28(20):7020. doi: 10.3390/molecules28207020 (PMC10609441; doi:10.3390/molecules28207020)
Supplement: Supplementary file 1 [file molecules-28-07020-s001.zip]

Archive with 14 entries (13 files):
- Suppl/
- Suppl/Suppl figures.pdf
- Suppl/Suppl Table 1 RNA integrity numbers.xlsx
- Suppl/Suppl Table 10 GO terms 48h UP.xlsx
- Suppl/Suppl Table 11 GO terms 48h DOWN.xlsx
- Suppl/Suppl Table 12 ArgH24hvsConH24h.up.KEGGenrich_.xlsx
- Suppl/Suppl Table 2 Up regulated differentially expressed genes (ArgH24h VS ConH24h).xlsx
- Suppl/Suppl Table 3 Down regulated differentially expressed genes (ArgH24h VS ConH24h).xlsx
- Suppl/Suppl Table 4 Up regulated differentially expressed genes (ArgH48h VS ConH48h).xlsx
- Suppl/Suppl Table 5 Down regulated differentially expressed genes (ArgH48h VS ConH48h).xlsx
- Suppl/Suppl Table 6 Venn UP.xlsx
- Suppl/Suppl Table 7 Venn DOWN.xlsx
- Suppl/Suppl Table 8 GO terms 24h UP.xlsx
- Suppl/Suppl Table 9 GO terms 24h DOWN.xlsx
