# Supplementary material for: L-Arginine Enhances Oral Keratinocyte Proliferation under High-Glucose Conditions via Upregulation of CYP1A1, SKP2, and SRSF5
Source: Molecules. 2023 Oct 10;28(20):7020. doi: 10.3390/molecules28207020 (PMC10609441; doi:10.3390/molecules28207020)
Supplement: Supplementary file 1 [file molecules-28-07020-s001.zip › Suppl/Suppl Table 1 RNA integrity numbers.xlsx]

## Sheet: Sheet1
Suppl Table 1. RNA integrity numbers (RIN)
Samples	RIN
ConH24hA	9.9
ConH24hB	9.7
ConH24hC	9.9
ArgH24hA	9.8
ArgH24hB	9.8
ArgH24hC	9.8
ConH48hA	9.9
ConH48hB	9.8
ConH48hC	9.9
ArgH48hA	9.8
ArgH48hB	9.8
ArgH48hC	9.9
Note: Con: Control, Arg: L-Arginine, H: high glucose, A/B/C: sample ID for each group
