# Supplementary material for: L-Arginine Enhances Oral Keratinocyte Proliferation under High-Glucose Conditions via Upregulation of CYP1A1, SKP2, and SRSF5
Source: Molecules. 2023 Oct 10;28(20):7020. doi: 10.3390/molecules28207020 (PMC10609441; doi:10.3390/molecules28207020)
Supplement: Supplementary file 1 [file molecules-28-07020-s001.zip › Suppl/Suppl Table 10 GO terms 48h UP.xlsx]

## Sheet: Sheet1
Category	GOID	Description	GeneRatio	BgRatio	pvalue	padj	geneID	geneName	Count
BP	GO:1902369	negative regulation of RNA catabolic process	12|614	49|14421	6.92385e-07	0.00140095	ENSG00000159217/ENSG00000138668/ENSG00000099622/ENSG00000187742/ENSG00000135316/ENSG00000155506/ENSG00000177733/ENSG00000182872/ENSG00000138095/ENSG00000153187/ENSG00000054118/ENSG00000184363	IGF2BP1/HNRNPD/CIRBP/SECISBP2/SYNCRIP/LARP1/HNRNPA0/RBM10/LRPPRC/HNRNPU/THRAP3/PKP3	12
BP	GO:1902373	negative regulation of mRNA catabolic process	11|614	42|14421	9.77681e-07	0.00140095	ENSG00000159217/ENSG00000138668/ENSG00000099622/ENSG00000187742/ENSG00000135316/ENSG00000155506/ENSG00000177733/ENSG00000182872/ENSG00000153187/ENSG00000054118/ENSG00000184363	IGF2BP1/HNRNPD/CIRBP/SECISBP2/SYNCRIP/LARP1/HNRNPA0/RBM10/HNRNPU/THRAP3/PKP3	11
BP	GO:1903312	negative regulation of mRNA metabolic process	14|614	69|14421	9.81744e-07	0.00140095	ENSG00000159217/ENSG00000138668/ENSG00000124193/ENSG00000099622/ENSG00000187742/ENSG00000135316/ENSG00000155506/ENSG00000177733/ENSG00000182872/ENSG00000153187/ENSG00000054118/ENSG00000157540/ENSG00000184363/ENSG00000165119	IGF2BP1/HNRNPD/SRSF6/CIRBP/SECISBP2/SYNCRIP/LARP1/HNRNPA0/RBM10/HNRNPU/THRAP3/DYRK1A/PKP3/HNRNPK	14
BP	GO:0006401	RNA catabolic process	37|614	376|14421	1.86239e-06	0.00184769	ENSG00000149115/ENSG00000265681/ENSG00000157106/ENSG00000159217/ENSG00000138668/ENSG00000068878/ENSG00000114867/ENSG00000126883/ENSG00000099622/ENSG00000178764/ENSG00000149311/ENSG00000140350/ENSG00000135870/ENSG00000136231/ENSG00000083312/ENSG00000187742/ENSG00000100764/ENSG00000135316/ENSG00000155506/ENSG00000116698/ENSG00000177733/ENSG00000108344/ENSG00000090905/ENSG00000053372/ENSG00000110367…	TNKS1BP1/RPL17/SMG1/IGF2BP1/HNRNPD/PSME4/EIF4G1/NUP214/CIRBP/ZHX2/ATM/ANP32A/RC3H1/IGF2BP3/TNPO1/SECISBP2/PSMC1/SYNCRIP/LARP1/SMG7/HNRNPA0/PSMD3/TNRC6A/MRTO4/DDX6/RBM10/LRPPRC/HNRNPU/PAN3/THRAP3/PKP3/DROSHA/MOV10/TUT7/RPS23/NCBP2/RPL30	37
BP	GO:0006402	mRNA catabolic process	35|614	348|14421	2.15801e-06	0.00184769	ENSG00000149115/ENSG00000265681/ENSG00000157106/ENSG00000159217/ENSG00000138668/ENSG00000068878/ENSG00000114867/ENSG00000126883/ENSG00000099622/ENSG00000178764/ENSG00000149311/ENSG00000140350/ENSG00000135870/ENSG00000136231/ENSG00000083312/ENSG00000187742/ENSG00000100764/ENSG00000135316/ENSG00000155506/ENSG00000116698/ENSG00000177733/ENSG00000108344/ENSG00000090905/ENSG00000053372/ENSG00000110367…	TNKS1BP1/RPL17/SMG1/IGF2BP1/HNRNPD/PSME4/EIF4G1/NUP214/CIRBP/ZHX2/ATM/ANP32A/RC3H1/IGF2BP3/TNPO1/SECISBP2/PSMC1/SYNCRIP/LARP1/SMG7/HNRNPA0/PSMD3/TNRC6A/MRTO4/DDX6/RBM10/HNRNPU/PAN3/THRAP3/PKP3/MOV10/TUT7/RPS23/NCBP2/RPL30	35
BP	GO:0022613	ribonucleoprotein complex biogenesis	42|614	465|14421	3.50158e-06	0.00249838	ENSG00000065183/ENSG00000132382/ENSG00000197102/ENSG00000105618/ENSG00000257103/ENSG00000124383/ENSG00000117569/ENSG00000120800/ENSG00000160214/ENSG00000142207/ENSG00000124193/ENSG00000099622/ENSG00000112159/ENSG00000139218/ENSG00000129347/ENSG00000100664/ENSG00000087269/ENSG00000149311/ENSG00000107581/ENSG00000135870/ENSG00000145912/ENSG00000055483/ENSG00000174231/ENSG00000198563/ENSG00000100650…	WDR3/MYBBP1A/DYNC1H1/PRPF31/LSM14A/MPHOSPH10/PTBP2/UTP20/RRP1/URB1/SRSF6/CIRBP/MDN1/SCAF11/KRI1/EIF5/NOP14/ATM/EIF3A/RC3H1/NHP2/USP36/PRPF8/DDX39B/SRSF5/PDCD11/MRTO4/TSR3/WDR74/RRS1/DDX6/NOLC1/TSR2/PAN3/C8orf59/DROSHA/DDX31/SETX/FAM207A/RPS23/EIF2D/CHD7	42
BP	GO:0007623	circadian rhythm	22|614	179|14421	7.6121e-06	0.00465535	ENSG00000173120/ENSG00000132382/ENSG00000086758/ENSG00000138668/ENSG00000169136/ENSG00000124486/ENSG00000156052/ENSG00000182979/ENSG00000146648/ENSG00000073614/ENSG00000153187/ENSG00000140396/ENSG00000054118/ENSG00000110090/ENSG00000157540/ENSG00000175093/ENSG00000121671/ENSG00000107290/ENSG00000140836/ENSG00000253729/ENSG00000013583/ENSG00000069696	KDM2A/MYBBP1A/HUWE1/HNRNPD/ATF5/USP9X/GNAQ/MTA1/EGFR/KDM5A/HNRNPU/NCOA2/THRAP3/CPT1A/DYRK1A/SPSB4/CRY2/SETX/ZFHX3/PRKDC/HEBP1/DRD4	22
BP	GO:0048255	mRNA stabilization	9|614	35|14421	1.13238e-05	0.00605967	ENSG00000159217/ENSG00000138668/ENSG00000099622/ENSG00000135316/ENSG00000155506/ENSG00000177733/ENSG00000182872/ENSG00000153187/ENSG00000054118	IGF2BP1/HNRNPD/CIRBP/SYNCRIP/LARP1/HNRNPA0/RBM10/HNRNPU/THRAP3	9
BP	GO:0061013	regulation of mRNA catabolic process	22|614	185|14421	1.29531e-05	0.00616135	ENSG00000159217/ENSG00000138668/ENSG00000068878/ENSG00000114867/ENSG00000126883/ENSG00000099622/ENSG00000140350/ENSG00000135870/ENSG00000136231/ENSG00000083312/ENSG00000187742/ENSG00000100764/ENSG00000135316/ENSG00000155506/ENSG00000177733/ENSG00000108344/ENSG00000090905/ENSG00000182872/ENSG00000153187/ENSG00000054118/ENSG00000184363/ENSG00000155363	IGF2BP1/HNRNPD/PSME4/EIF4G1/NUP214/CIRBP/ANP32A/RC3H1/IGF2BP3/TNPO1/SECISBP2/PSMC1/SYNCRIP/LARP1/HNRNPA0/PSMD3/TNRC6A/RBM10/HNRNPU/THRAP3/PKP3/MOV10	22
BP	GO:0031503	protein-containing complex localization	27|614	262|14421	2.02636e-05	0.00867483	ENSG00000157106/ENSG00000147601/ENSG00000167461/ENSG00000168872/ENSG00000187535/ENSG00000126883/ENSG00000124193/ENSG00000149311/ENSG00000264364/ENSG00000083312/ENSG00000140829/ENSG00000198563/ENSG00000116698/ENSG00000106299/ENSG00000100650/ENSG00000179041/ENSG00000153187/ENSG00000183684/ENSG00000132182/ENSG00000125266/ENSG00000272391/ENSG00000153201/ENSG00000168952/ENSG00000163913/ENSG00000213463…	SMG1/TERF1/RAB8A/DDX19A/IFT140/NUP214/SRSF6/ATM/DYNLL2/TNPO1/DHX38/DDX39B/SMG7/WASL/SRSF5/RRS1/HNRNPU/ALYREF/NUP210/EFNB2/POM121C/RANBP2/STXBP6/IFT122/SYNJ2BP/DRD4/NCBP2	27
BP	GO:0043484	regulation of RNA splicing	17|614	126|14421	2.43121e-05	0.00946184	ENSG00000124942/ENSG00000169045/ENSG00000181222/ENSG00000103067/ENSG00000117569/ENSG00000197976/ENSG00000124193/ENSG00000099622/ENSG00000100650/ENSG00000182872/ENSG00000153187/ENSG00000076770/ENSG00000054118/ENSG00000157540/ENSG00000165119/ENSG00000089280/ENSG00000107290	AHNAK/HNRNPH1/POLR2A/ESRP2/PTBP2/AKAP17A/SRSF6/CIRBP/SRSF5/RBM10/HNRNPU/MBNL3/THRAP3/DYRK1A/HNRNPK/FUS/SETX	17
BP	GO:0043489	RNA stabilization	9|614	40|14421	3.62454e-05	0.0129306	ENSG00000159217/ENSG00000138668/ENSG00000099622/ENSG00000135316/ENSG00000155506/ENSG00000177733/ENSG00000182872/ENSG00000153187/ENSG00000054118	IGF2BP1/HNRNPD/CIRBP/SYNCRIP/LARP1/HNRNPA0/RBM10/HNRNPU/THRAP3	9
BP	GO:0051236	establishment of RNA localization	21|614	187|14421	4.79521e-05	0.0148937	ENSG00000157106/ENSG00000159217/ENSG00000147601/ENSG00000168872/ENSG00000126883/ENSG00000124193/ENSG00000149311/ENSG00000136231/ENSG00000140829/ENSG00000198563/ENSG00000116698/ENSG00000100650/ENSG00000139675/ENSG00000179041/ENSG00000138095/ENSG00000153187/ENSG00000183684/ENSG00000132182/ENSG00000272391/ENSG00000153201/ENSG00000114503	SMG1/IGF2BP1/TERF1/DDX19A/NUP214/SRSF6/ATM/IGF2BP3/DHX38/DDX39B/SMG7/SRSF5/HNRNPA1L2/RRS1/LRPPRC/HNRNPU/ALYREF/NUP210/POM121C/RANBP2/NCBP2	21
BP	GO:0006913	nucleocytoplasmic transport	30|614	322|14421	4.94154e-05	0.0148937	ENSG00000196924/ENSG00000157106/ENSG00000104517/ENSG00000105576/ENSG00000179218/ENSG00000132953/ENSG00000168872/ENSG00000126883/ENSG00000124193/ENSG00000140350/ENSG00000170776/ENSG00000083312/ENSG00000140829/ENSG00000198563/ENSG00000116698/ENSG00000100650/ENSG00000183087/ENSG00000198742/ENSG00000179041/ENSG00000166197/ENSG00000088888/ENSG00000183684/ENSG00000204569/ENSG00000132182/ENSG00000173801…	FLNA/SMG1/UBR5/TNPO2/CALR/XPO4/DDX19A/NUP214/SRSF6/ANP32A/AKAP13/TNPO1/DHX38/DDX39B/SMG7/SRSF5/GAS6/SMURF1/RRS1/NOLC1/MAVS/ALYREF/PPP1R10/NUP210/JUP/POM121C/RANBP2/LSG1/DUSP16/NCBP2	30
BP	GO:0051168	nuclear export	21|614	189|14421	5.60884e-05	0.0148937	ENSG00000157106/ENSG00000179218/ENSG00000132953/ENSG00000168872/ENSG00000126883/ENSG00000124193/ENSG00000170776/ENSG00000140829/ENSG00000198563/ENSG00000116698/ENSG00000100650/ENSG00000183087/ENSG00000198742/ENSG00000179041/ENSG00000183684/ENSG00000132182/ENSG00000272391/ENSG00000153201/ENSG00000041802/ENSG00000111266/ENSG00000114503	SMG1/CALR/XPO4/DDX19A/NUP214/SRSF6/AKAP13/DHX38/DDX39B/SMG7/SRSF5/GAS6/SMURF1/RRS1/ALYREF/NUP210/POM121C/RANBP2/LSG1/DUSP16/NCBP2	21
BP	GO:0051169	nuclear transport	30|614	325|14421	5.86489e-05	0.0148937	ENSG00000196924/ENSG00000157106/ENSG00000104517/ENSG00000105576/ENSG00000179218/ENSG00000132953/ENSG00000168872/ENSG00000126883/ENSG00000124193/ENSG00000140350/ENSG00000170776/ENSG00000083312/ENSG00000140829/ENSG00000198563/ENSG00000116698/ENSG00000100650/ENSG00000183087/ENSG00000198742/ENSG00000179041/ENSG00000166197/ENSG00000088888/ENSG00000183684/ENSG00000204569/ENSG00000132182/ENSG00000173801…	FLNA/SMG1/UBR5/TNPO2/CALR/XPO4/DDX19A/NUP214/SRSF6/ANP32A/AKAP13/TNPO1/DHX38/DDX39B/SMG7/SRSF5/GAS6/SMURF1/RRS1/NOLC1/MAVS/ALYREF/PPP1R10/NUP210/JUP/POM121C/RANBP2/LSG1/DUSP16/NCBP2	30
BP	GO:0000375	RNA splicing, via transesterification reactions	31|614	341|14421	5.91434e-05	0.0148937	ENSG00000169045/ENSG00000181222/ENSG00000103067/ENSG00000167978/ENSG00000138668/ENSG00000105618/ENSG00000124383/ENSG00000117569/ENSG00000198231/ENSG00000124193/ENSG00000099622/ENSG00000139218/ENSG00000165494/ENSG00000163714/ENSG00000174231/ENSG00000140829/ENSG00000135316/ENSG00000198563/ENSG00000177733/ENSG00000100650/ENSG00000182872/ENSG00000153187/ENSG00000177613/ENSG00000076770/ENSG00000183684…	HNRNPH1/POLR2A/ESRP2/SRRM2/HNRNPD/PRPF31/MPHOSPH10/PTBP2/DDX42/SRSF6/CIRBP/SCAF11/PCF11/U2SURP/PRPF8/DHX38/SYNCRIP/DDX39B/HNRNPA0/SRSF5/RBM10/HNRNPU/CSTF2T/MBNL3/ALYREF/THRAP3/DYRK1A/HNRNPK/FUS/SETX/NCBP2	31
BP	GO:0043488	regulation of mRNA stability	19|614	163|14421	6.55527e-05	0.0155906	ENSG00000159217/ENSG00000138668/ENSG00000068878/ENSG00000114867/ENSG00000126883/ENSG00000099622/ENSG00000140350/ENSG00000135870/ENSG00000136231/ENSG00000083312/ENSG00000100764/ENSG00000135316/ENSG00000155506/ENSG00000177733/ENSG00000108344/ENSG00000182872/ENSG00000153187/ENSG00000054118/ENSG00000155363	IGF2BP1/HNRNPD/PSME4/EIF4G1/NUP214/CIRBP/ANP32A/RC3H1/IGF2BP3/TNPO1/PSMC1/SYNCRIP/LARP1/HNRNPA0/PSMD3/RBM10/HNRNPU/THRAP3/MOV10	19
BP	GO:1903311	regulation of mRNA metabolic process	28|614	303|14421	0.000100762	0.0227034	ENSG00000159217/ENSG00000138668/ENSG00000068878/ENSG00000114867/ENSG00000126883/ENSG00000124193/ENSG00000099622/ENSG00000140350/ENSG00000135870/ENSG00000136231/ENSG00000083312/ENSG00000187742/ENSG00000100764/ENSG00000135316/ENSG00000155506/ENSG00000177733/ENSG00000108344/ENSG00000100650/ENSG00000090905/ENSG00000182872/ENSG00000153187/ENSG00000076770/ENSG00000054118/ENSG00000157540/ENSG00000184363…	IGF2BP1/HNRNPD/PSME4/EIF4G1/NUP214/SRSF6/CIRBP/ANP32A/RC3H1/IGF2BP3/TNPO1/SECISBP2/PSMC1/SYNCRIP/LARP1/HNRNPA0/PSMD3/SRSF5/TNRC6A/RBM10/HNRNPU/MBNL3/THRAP3/DYRK1A/PKP3/HNRNPK/MOV10/NCBP2	28
BP	GO:0043487	regulation of RNA stability	19|614	169|14421	0.000106949	0.0228923	ENSG00000159217/ENSG00000138668/ENSG00000068878/ENSG00000114867/ENSG00000126883/ENSG00000099622/ENSG00000140350/ENSG00000135870/ENSG00000136231/ENSG00000083312/ENSG00000100764/ENSG00000135316/ENSG00000155506/ENSG00000177733/ENSG00000108344/ENSG00000182872/ENSG00000153187/ENSG00000054118/ENSG00000155363	IGF2BP1/HNRNPD/PSME4/EIF4G1/NUP214/CIRBP/ANP32A/RC3H1/IGF2BP3/TNPO1/PSMC1/SYNCRIP/LARP1/HNRNPA0/PSMD3/RBM10/HNRNPU/THRAP3/MOV10	19
BP	GO:0000377	RNA splicing, via transesterification reactions with bulged adenosine as nucleophile	30|614	338|14421	0.000119379	0.0232301	ENSG00000169045/ENSG00000181222/ENSG00000103067/ENSG00000167978/ENSG00000138668/ENSG00000105618/ENSG00000117569/ENSG00000198231/ENSG00000124193/ENSG00000099622/ENSG00000139218/ENSG00000165494/ENSG00000163714/ENSG00000174231/ENSG00000140829/ENSG00000135316/ENSG00000198563/ENSG00000177733/ENSG00000100650/ENSG00000182872/ENSG00000153187/ENSG00000177613/ENSG00000076770/ENSG00000183684/ENSG00000054118…	HNRNPH1/POLR2A/ESRP2/SRRM2/HNRNPD/PRPF31/PTBP2/DDX42/SRSF6/CIRBP/SCAF11/PCF11/U2SURP/PRPF8/DHX38/SYNCRIP/DDX39B/HNRNPA0/SRSF5/RBM10/HNRNPU/CSTF2T/MBNL3/ALYREF/THRAP3/DYRK1A/HNRNPK/FUS/SETX/NCBP2	30
BP	GO:0000398	mRNA splicing, via spliceosome	30|614	338|14421	0.000119379	0.0232301	ENSG00000169045/ENSG00000181222/ENSG00000103067/ENSG00000167978/ENSG00000138668/ENSG00000105618/ENSG00000117569/ENSG00000198231/ENSG00000124193/ENSG00000099622/ENSG00000139218/ENSG00000165494/ENSG00000163714/ENSG00000174231/ENSG00000140829/ENSG00000135316/ENSG00000198563/ENSG00000177733/ENSG00000100650/ENSG00000182872/ENSG00000153187/ENSG00000177613/ENSG00000076770/ENSG00000183684/ENSG00000054118…	HNRNPH1/POLR2A/ESRP2/SRRM2/HNRNPD/PRPF31/PTBP2/DDX42/SRSF6/CIRBP/SCAF11/PCF11/U2SURP/PRPF8/DHX38/SYNCRIP/DDX39B/HNRNPA0/SRSF5/RBM10/HNRNPU/CSTF2T/MBNL3/ALYREF/THRAP3/DYRK1A/HNRNPK/FUS/SETX/NCBP2	30
BP	GO:0051028	mRNA transport	17|614	145|14421	0.000145932	0.0269809	ENSG00000157106/ENSG00000159217/ENSG00000168872/ENSG00000126883/ENSG00000124193/ENSG00000136231/ENSG00000140829/ENSG00000198563/ENSG00000116698/ENSG00000100650/ENSG00000139675/ENSG00000138095/ENSG00000183684/ENSG00000132182/ENSG00000272391/ENSG00000153201/ENSG00000114503	SMG1/IGF2BP1/DDX19A/NUP214/SRSF6/IGF2BP3/DHX38/DDX39B/SMG7/SRSF5/HNRNPA1L2/LRPPRC/ALYREF/NUP210/POM121C/RANBP2/NCBP2	17
BP	GO:0008380	RNA splicing	35|614	426|14421	0.000155895	0.0269809	ENSG00000124942/ENSG00000169045/ENSG00000181222/ENSG00000103067/ENSG00000167978/ENSG00000138668/ENSG00000105618/ENSG00000124383/ENSG00000117569/ENSG00000198231/ENSG00000197976/ENSG00000124193/ENSG00000099622/ENSG00000139218/ENSG00000165494/ENSG00000163714/ENSG00000174231/ENSG00000140829/ENSG00000135316/ENSG00000198563/ENSG00000128563/ENSG00000177733/ENSG00000100650/ENSG00000139675/ENSG00000182872…	AHNAK/HNRNPH1/POLR2A/ESRP2/SRRM2/HNRNPD/PRPF31/MPHOSPH10/PTBP2/DDX42/AKAP17A/SRSF6/CIRBP/SCAF11/PCF11/U2SURP/PRPF8/DHX38/SYNCRIP/DDX39B/PRKRIP1/HNRNPA0/SRSF5/HNRNPA1L2/RBM10/HNRNPU/CSTF2T/MBNL3/ALYREF/THRAP3/DYRK1A/HNRNPK/FUS/SETX/NCBP2	35
BP	GO:0006611	protein export from nucleus	19|614	174|14421	0.000157562	0.0269809	ENSG00000157106/ENSG00000179218/ENSG00000132953/ENSG00000168872/ENSG00000126883/ENSG00000124193/ENSG00000140829/ENSG00000198563/ENSG00000116698/ENSG00000100650/ENSG00000183087/ENSG00000198742/ENSG00000179041/ENSG00000183684/ENSG00000132182/ENSG00000272391/ENSG00000153201/ENSG00000111266/ENSG00000114503	SMG1/CALR/XPO4/DDX19A/NUP214/SRSF6/DHX38/DDX39B/SMG7/SRSF5/GAS6/SMURF1/RRS1/ALYREF/NUP210/POM121C/RANBP2/DUSP16/NCBP2	19
BP	GO:0031330	negative regulation of cellular catabolic process	23|614	234|14421	0.000167554	0.0275885	ENSG00000159217/ENSG00000138668/ENSG00000135506/ENSG00000114867/ENSG00000095787/ENSG00000099622/ENSG00000184787/ENSG00000167110/ENSG00000055483/ENSG00000187742/ENSG00000135316/ENSG00000155506/ENSG00000177733/ENSG00000173473/ENSG00000182872/ENSG00000138095/ENSG00000153187/ENSG00000054118/ENSG00000265808/ENSG00000184363/ENSG00000176994/ENSG00000099958/ENSG00000145016	IGF2BP1/HNRNPD/OS9/EIF4G1/WAC/CIRBP/UBE2G2/GOLGA2/USP36/SECISBP2/SYNCRIP/LARP1/HNRNPA0/SMARCC1/RBM10/LRPPRC/HNRNPU/THRAP3/SEC22B/PKP3/SMCR8/DERL3/RUBCN	23
BP	GO:0006403	RNA localization	22|614	221|14421	0.000192373	0.0305018	ENSG00000157106/ENSG00000159217/ENSG00000147601/ENSG00000168872/ENSG00000126883/ENSG00000124193/ENSG00000149311/ENSG00000136231/ENSG00000145912/ENSG00000140829/ENSG00000198563/ENSG00000116698/ENSG00000100650/ENSG00000139675/ENSG00000179041/ENSG00000138095/ENSG00000153187/ENSG00000183684/ENSG00000132182/ENSG00000272391/ENSG00000153201/ENSG00000114503	SMG1/IGF2BP1/TERF1/DDX19A/NUP214/SRSF6/ATM/IGF2BP3/NHP2/DHX38/DDX39B/SMG7/SRSF5/HNRNPA1L2/RRS1/LRPPRC/HNRNPU/ALYREF/NUP210/POM121C/RANBP2/NCBP2	22
BP	GO:0071166	ribonucleoprotein complex localization	15|614	123|14421	0.00022876	0.0349757	ENSG00000157106/ENSG00000105618/ENSG00000168872/ENSG00000126883/ENSG00000124193/ENSG00000140829/ENSG00000198563/ENSG00000116698/ENSG00000100650/ENSG00000179041/ENSG00000183684/ENSG00000132182/ENSG00000272391/ENSG00000153201/ENSG00000114503	SMG1/PRPF31/DDX19A/NUP214/SRSF6/DHX38/DDX39B/SMG7/SRSF5/RRS1/ALYREF/NUP210/POM121C/RANBP2/NCBP2	15
BP	GO:0009895	negative regulation of catabolic process	25|614	274|14421	0.000284305	0.0419693	ENSG00000196924/ENSG00000159217/ENSG00000138668/ENSG00000135506/ENSG00000114867/ENSG00000095787/ENSG00000099622/ENSG00000146648/ENSG00000184787/ENSG00000167110/ENSG00000055483/ENSG00000187742/ENSG00000135316/ENSG00000155506/ENSG00000177733/ENSG00000173473/ENSG00000182872/ENSG00000138095/ENSG00000153187/ENSG00000054118/ENSG00000265808/ENSG00000184363/ENSG00000176994/ENSG00000099958/ENSG00000145016	FLNA/IGF2BP1/HNRNPD/OS9/EIF4G1/WAC/CIRBP/EGFR/UBE2G2/GOLGA2/USP36/SECISBP2/SYNCRIP/LARP1/HNRNPA0/SMARCC1/RBM10/LRPPRC/HNRNPU/THRAP3/SEC22B/PKP3/SMCR8/DERL3/RUBCN	25
BP	GO:0050657	nucleic acid transport	19|614	184|14421	0.000324937	0.0448728	ENSG00000157106/ENSG00000159217/ENSG00000168872/ENSG00000126883/ENSG00000124193/ENSG00000136231/ENSG00000140829/ENSG00000198563/ENSG00000116698/ENSG00000100650/ENSG00000139675/ENSG00000179041/ENSG00000138095/ENSG00000153187/ENSG00000183684/ENSG00000132182/ENSG00000272391/ENSG00000153201/ENSG00000114503	SMG1/IGF2BP1/DDX19A/NUP214/SRSF6/IGF2BP3/DHX38/DDX39B/SMG7/SRSF5/HNRNPA1L2/RRS1/LRPPRC/HNRNPU/ALYREF/NUP210/POM121C/RANBP2/NCBP2	19
BP	GO:0050658	RNA transport	19|614	184|14421	0.000324937	0.0448728	ENSG00000157106/ENSG00000159217/ENSG00000168872/ENSG00000126883/ENSG00000124193/ENSG00000136231/ENSG00000140829/ENSG00000198563/ENSG00000116698/ENSG00000100650/ENSG00000139675/ENSG00000179041/ENSG00000138095/ENSG00000153187/ENSG00000183684/ENSG00000132182/ENSG00000272391/ENSG00000153201/ENSG00000114503	SMG1/IGF2BP1/DDX19A/NUP214/SRSF6/IGF2BP3/DHX38/DDX39B/SMG7/SRSF5/HNRNPA1L2/RRS1/LRPPRC/HNRNPU/ALYREF/NUP210/POM121C/RANBP2/NCBP2	19
CC	GO:0030684	preribosome	12|639	75|15068	6.87953e-05	0.0404516	ENSG00000065183/ENSG00000124383/ENSG00000120800/ENSG00000160214/ENSG00000129347/ENSG00000087269/ENSG00000148843/ENSG00000053372/ENSG00000133316/ENSG00000179041/ENSG00000198042/ENSG00000160256	WDR3/MPHOSPH10/UTP20/RRP1/KRI1/NOP14/PDCD11/MRTO4/WDR74/RRS1/MAK16/FAM207A	12
MF	GO:0050839	cell adhesion molecule binding	39|615	461|14355	4.00418e-05	0.0273231	ENSG00000152818/ENSG00000149115/ENSG00000124942/ENSG00000196924/ENSG00000173898/ENSG00000100345/ENSG00000118898/ENSG00000147065/ENSG00000142949/ENSG00000096696/ENSG00000179218/ENSG00000115414/ENSG00000131037/ENSG00000129910/ENSG00000090615/ENSG00000167880/ENSG00000197694/ENSG00000100664/ENSG00000146648/ENSG00000115306/ENSG00000158195/ENSG00000167110/ENSG00000143375/ENSG00000155506/ENSG00000198087…	UTRN/TNKS1BP1/AHNAK/FLNA/SPTBN2/MYH9/PPL/MSN/PTPRF/DSP/CALR/FN1/EPS8L1/CDH15/GOLGA3/EVPL/SPTAN1/EIF5/EGFR/SPTBN1/WASF2/GOLGA2/CGN/LARP1/CD2AP/CCS/LAMA5/ACTN4/KTN1/DDX6/PKP3/HNRNPK/JUP/VCL/LAMB2/STXBP6/CDHR2/ILK/CC2D1A	39
MF	GO:0003729	mRNA binding	25|615	250|14355	7.38461e-05	0.0273231	ENSG00000159217/ENSG00000146676/ENSG00000103067/ENSG00000138668/ENSG00000179218/ENSG00000114867/ENSG00000117569/ENSG00000115053/ENSG00000099622/ENSG00000107581/ENSG00000135870/ENSG00000165494/ENSG00000136231/ENSG00000187742/ENSG00000133026/ENSG00000135316/ENSG00000155506/ENSG00000177733/ENSG00000139675/ENSG00000110367/ENSG00000153187/ENSG00000177613/ENSG00000132361/ENSG00000211460/ENSG00000114503	IGF2BP1/PURB/ESRP2/HNRNPD/CALR/EIF4G1/PTBP2/NCL/CIRBP/EIF3A/RC3H1/PCF11/IGF2BP3/SECISBP2/MYH10/SYNCRIP/LARP1/HNRNPA0/HNRNPA1L2/DDX6/HNRNPU/CSTF2T/CLUH/TSN/NCBP2	25
MF	GO:0042162	telomeric DNA binding	8|615	37|14355	0.000138996	0.0342857	ENSG00000157106/ENSG00000138668/ENSG00000147601/ENSG00000115053/ENSG00000116698/ENSG00000100726/ENSG00000165392/ENSG00000067369	SMG1/HNRNPD/TERF1/NCL/SMG7/TELO2/WRN/TP53BP1	8
MF	GO:0045296	cadherin binding	28|615	315|14355	0.000215387	0.0398466	ENSG00000149115/ENSG00000124942/ENSG00000196924/ENSG00000173898/ENSG00000100345/ENSG00000118898/ENSG00000131037/ENSG00000129910/ENSG00000090615/ENSG00000167880/ENSG00000197694/ENSG00000100664/ENSG00000146648/ENSG00000115306/ENSG00000158195/ENSG00000167110/ENSG00000143375/ENSG00000155506/ENSG00000198087/ENSG00000173992/ENSG00000126777/ENSG00000110367/ENSG00000184363/ENSG00000165119/ENSG00000173801…	TNKS1BP1/AHNAK/FLNA/SPTBN2/MYH9/PPL/EPS8L1/CDH15/GOLGA3/EVPL/SPTAN1/EIF5/EGFR/SPTBN1/WASF2/GOLGA2/CGN/LARP1/CD2AP/CCS/KTN1/DDX6/PKP3/HNRNPK/JUP/VCL/STXBP6/CC2D1A	28
