# Supplementary material for: L-Arginine Enhances Oral Keratinocyte Proliferation under High-Glucose Conditions via Upregulation of CYP1A1, SKP2, and SRSF5
Source: Molecules. 2023 Oct 10;28(20):7020. doi: 10.3390/molecules28207020 (PMC10609441; doi:10.3390/molecules28207020)
Supplement: Supplementary file 1 [file molecules-28-07020-s001.zip › Suppl/Suppl Table 11 GO terms 48h DOWN.xlsx]

## Sheet: Sheet1
Category	GOID	Description	GeneRatio	BgRatio	pvalue	padj	geneID	geneName	Count
BP	GO:0006614	SRP-dependent cotranslational protein targeting to membrane	57|876	99|14421	1.15058e-43	5.78857e-40	ENSG00000134419/ENSG00000213741/ENSG00000171858/ENSG00000177954/ENSG00000197756/ENSG00000229117/ENSG00000143947/ENSG00000109475/ENSG00000172809/ENSG00000115268/ENSG00000083845/ENSG00000071082/ENSG00000105372/ENSG00000197728/ENSG00000110700/ENSG00000137818/ENSG00000177600/ENSG00000125691/ENSG00000174748/ENSG00000167526/ENSG00000131469/ENSG00000114391/ENSG00000163682/ENSG00000164587/ENSG00000168028…	RPS15A/RPS29/RPS21/RPS27/RPL37A/RPL41/RPS27A/RPL34/RPL38/RPS15/RPS5/RPL31/RPS19/RPS26/RPS13/RPLP1/RPLP2/RPL23/RPL15/RPL13/RPL27/RPL24/RPL9/RPS14/RPSA/RPS16/RPS20/RPL36/RPS18/RPS7/RPS3A/RPL21/RPL10/RPS3/RPL27A/RPL32/RPL26/RPL35A/RPS28/RPL39/RPL5/RPS24/RPLP0/RPS4X/RPL8/RPL18/RPL28/RPL12/UBA52/RPS11/RPS6/RPL35/RPL19/RPL18A/RPS12/RPS2/ZFAND2B	57
BP	GO:0006613	cotranslational protein targeting to membrane	57|876	103|14421	2.47391e-42	6.22313e-39	ENSG00000134419/ENSG00000213741/ENSG00000171858/ENSG00000177954/ENSG00000197756/ENSG00000229117/ENSG00000143947/ENSG00000109475/ENSG00000172809/ENSG00000115268/ENSG00000083845/ENSG00000071082/ENSG00000105372/ENSG00000197728/ENSG00000110700/ENSG00000137818/ENSG00000177600/ENSG00000125691/ENSG00000174748/ENSG00000167526/ENSG00000131469/ENSG00000114391/ENSG00000163682/ENSG00000164587/ENSG00000168028…	RPS15A/RPS29/RPS21/RPS27/RPL37A/RPL41/RPS27A/RPL34/RPL38/RPS15/RPS5/RPL31/RPS19/RPS26/RPS13/RPLP1/RPLP2/RPL23/RPL15/RPL13/RPL27/RPL24/RPL9/RPS14/RPSA/RPS16/RPS20/RPL36/RPS18/RPS7/RPS3A/RPL21/RPL10/RPS3/RPL27A/RPL32/RPL26/RPL35A/RPS28/RPL39/RPL5/RPS24/RPLP0/RPS4X/RPL8/RPL18/RPL28/RPL12/UBA52/RPS11/RPS6/RPL35/RPL19/RPL18A/RPS12/RPS2/ZFAND2B	57
BP	GO:0045047	protein targeting to ER	57|876	112|14421	1.27056e-39	2.13074e-36	ENSG00000134419/ENSG00000213741/ENSG00000171858/ENSG00000177954/ENSG00000197756/ENSG00000229117/ENSG00000143947/ENSG00000109475/ENSG00000172809/ENSG00000115268/ENSG00000083845/ENSG00000071082/ENSG00000105372/ENSG00000197728/ENSG00000110700/ENSG00000137818/ENSG00000177600/ENSG00000125691/ENSG00000174748/ENSG00000167526/ENSG00000131469/ENSG00000114391/ENSG00000163682/ENSG00000164587/ENSG00000168028…	RPS15A/RPS29/RPS21/RPS27/RPL37A/RPL41/RPS27A/RPL34/RPL38/RPS15/RPS5/RPL31/RPS19/RPS26/RPS13/RPLP1/RPLP2/RPL23/RPL15/RPL13/RPL27/RPL24/RPL9/RPS14/RPSA/RPS16/RPS20/RPL36/RPS18/RPS7/RPS3A/RPL21/RPL10/RPS3/RPL27A/RPL32/RPL26/RPL35A/RPS28/RPL39/RPL5/RPS24/RPLP0/RPS4X/RPL8/RPL18/RPL28/RPL12/UBA52/RPS11/RPS6/RPL35/RPL19/RPL18A/RPS12/RPS2/ZFAND2B	57
BP	GO:0072599	establishment of protein localization to endoplasmic reticulum	57|876	116|14421	1.58609e-38	1.9949e-35	ENSG00000134419/ENSG00000213741/ENSG00000171858/ENSG00000177954/ENSG00000197756/ENSG00000229117/ENSG00000143947/ENSG00000109475/ENSG00000172809/ENSG00000115268/ENSG00000083845/ENSG00000071082/ENSG00000105372/ENSG00000197728/ENSG00000110700/ENSG00000137818/ENSG00000177600/ENSG00000125691/ENSG00000174748/ENSG00000167526/ENSG00000131469/ENSG00000114391/ENSG00000163682/ENSG00000164587/ENSG00000168028…	RPS15A/RPS29/RPS21/RPS27/RPL37A/RPL41/RPS27A/RPL34/RPL38/RPS15/RPS5/RPL31/RPS19/RPS26/RPS13/RPLP1/RPLP2/RPL23/RPL15/RPL13/RPL27/RPL24/RPL9/RPS14/RPSA/RPS16/RPS20/RPL36/RPS18/RPS7/RPS3A/RPL21/RPL10/RPS3/RPL27A/RPL32/RPL26/RPL35A/RPS28/RPL39/RPL5/RPS24/RPLP0/RPS4X/RPL8/RPL18/RPL28/RPL12/UBA52/RPS11/RPS6/RPL35/RPL19/RPL18A/RPS12/RPS2/ZFAND2B	57
BP	GO:0000184	nuclear-transcribed mRNA catabolic process, nonsense-mediated decay	57|876	120|14421	1.7355e-37	1.74626e-34	ENSG00000134419/ENSG00000213741/ENSG00000171858/ENSG00000177954/ENSG00000197756/ENSG00000229117/ENSG00000143947/ENSG00000109475/ENSG00000172809/ENSG00000115268/ENSG00000083845/ENSG00000071082/ENSG00000105372/ENSG00000197728/ENSG00000110700/ENSG00000137818/ENSG00000177600/ENSG00000125691/ENSG00000174748/ENSG00000167526/ENSG00000131469/ENSG00000114391/ENSG00000163682/ENSG00000164587/ENSG00000168028…	RPS15A/RPS29/RPS21/RPS27/RPL37A/RPL41/RPS27A/RPL34/RPL38/RPS15/RPS5/RPL31/RPS19/RPS26/RPS13/RPLP1/RPLP2/RPL23/RPL15/RPL13/RPL27/RPL24/RPL9/RPS14/RPSA/RPS16/RPS20/RPL36/RPS18/RPS7/RPS3A/RPL21/RPL10/RPS3/RPL27A/RPL32/RPL26/RPL35A/RPS28/RPL39/RPL5/RPS24/RPLP0/RPS4X/RPL8/RPL18/RPL28/RPL12/UBA52/RPS11/RPS6/RPL35/RPL19/RPL18A/RPS12/RPS2/EIF3E	57
BP	GO:0019083	viral transcription	64|876	175|14421	1.29283e-33	1.08404e-30	ENSG00000134419/ENSG00000213741/ENSG00000171858/ENSG00000177954/ENSG00000197756/ENSG00000229117/ENSG00000143947/ENSG00000109475/ENSG00000105258/ENSG00000172809/ENSG00000115268/ENSG00000083845/ENSG00000071082/ENSG00000105372/ENSG00000197728/ENSG00000110700/ENSG00000137818/ENSG00000177600/ENSG00000125691/ENSG00000174748/ENSG00000167526/ENSG00000131469/ENSG00000114391/ENSG00000163682/ENSG00000164587…	RPS15A/RPS29/RPS21/RPS27/RPL37A/RPL41/RPS27A/RPL34/POLR2I/RPL38/RPS15/RPS5/RPL31/RPS19/RPS26/RPS13/RPLP1/RPLP2/RPL23/RPL15/RPL13/RPL27/RPL24/RPL9/RPS14/RPSA/RPS16/RPS20/RPL36/RPS18/RPS7/RPS3A/RPL21/RPL10/RPS3/RPL27A/RPL32/RPL26/RPL35A/RPS28/POLR2H/RPL39/RPL5/RPS24/ZFP36/RPLP0/RPS4X/RPL8/RPL18/RPL28/RPL12/UBA52/RPS11/RPS6/TARBP2/TRIM13/RPL35/RPL19/POLR2K/RPL18A/RPS12/AAAS/NELFB/RPS2	64
BP	GO:0070972	protein localization to endoplasmic reticulum	57|876	139|14421	3.46454e-33	2.49001e-30	ENSG00000134419/ENSG00000213741/ENSG00000171858/ENSG00000177954/ENSG00000197756/ENSG00000229117/ENSG00000143947/ENSG00000109475/ENSG00000172809/ENSG00000115268/ENSG00000083845/ENSG00000071082/ENSG00000105372/ENSG00000197728/ENSG00000110700/ENSG00000137818/ENSG00000177600/ENSG00000125691/ENSG00000174748/ENSG00000167526/ENSG00000131469/ENSG00000114391/ENSG00000163682/ENSG00000164587/ENSG00000168028…	RPS15A/RPS29/RPS21/RPS27/RPL37A/RPL41/RPS27A/RPL34/RPL38/RPS15/RPS5/RPL31/RPS19/RPS26/RPS13/RPLP1/RPLP2/RPL23/RPL15/RPL13/RPL27/RPL24/RPL9/RPS14/RPSA/RPS16/RPS20/RPL36/RPS18/RPS7/RPS3A/RPL21/RPL10/RPS3/RPL27A/RPL32/RPL26/RPL35A/RPS28/RPL39/RPL5/RPS24/RPLP0/RPS4X/RPL8/RPL18/RPL28/RPL12/UBA52/RPS11/RPS6/RPL35/RPL19/RPL18A/RPS12/RPS2/ZFAND2B	57
BP	GO:0019080	viral gene expression	64|876	189|14421	2.4467e-31	1.53867e-28	ENSG00000134419/ENSG00000213741/ENSG00000171858/ENSG00000177954/ENSG00000197756/ENSG00000229117/ENSG00000143947/ENSG00000109475/ENSG00000105258/ENSG00000172809/ENSG00000115268/ENSG00000083845/ENSG00000071082/ENSG00000105372/ENSG00000197728/ENSG00000110700/ENSG00000137818/ENSG00000177600/ENSG00000125691/ENSG00000174748/ENSG00000167526/ENSG00000131469/ENSG00000114391/ENSG00000163682/ENSG00000164587…	RPS15A/RPS29/RPS21/RPS27/RPL37A/RPL41/RPS27A/RPL34/POLR2I/RPL38/RPS15/RPS5/RPL31/RPS19/RPS26/RPS13/RPLP1/RPLP2/RPL23/RPL15/RPL13/RPL27/RPL24/RPL9/RPS14/RPSA/RPS16/RPS20/RPL36/RPS18/RPS7/RPS3A/RPL21/RPL10/RPS3/RPL27A/RPL32/RPL26/RPL35A/RPS28/POLR2H/RPL39/RPL5/RPS24/ZFP36/RPLP0/RPS4X/RPL8/RPL18/RPL28/RPL12/UBA52/RPS11/RPS6/TARBP2/TRIM13/RPL35/RPL19/POLR2K/RPL18A/RPS12/AAAS/NELFB/RPS2	64
BP	GO:0006612	protein targeting to membrane	62|876	186|14421	6.04647e-30	3.37998e-27	ENSG00000134419/ENSG00000213741/ENSG00000171858/ENSG00000177954/ENSG00000197756/ENSG00000229117/ENSG00000143947/ENSG00000109475/ENSG00000172809/ENSG00000115268/ENSG00000083845/ENSG00000071082/ENSG00000105372/ENSG00000197728/ENSG00000110700/ENSG00000137818/ENSG00000177600/ENSG00000125691/ENSG00000174748/ENSG00000167526/ENSG00000131469/ENSG00000114391/ENSG00000163682/ENSG00000164587/ENSG00000168028…	RPS15A/RPS29/RPS21/RPS27/RPL37A/RPL41/RPS27A/RPL34/RPL38/RPS15/RPS5/RPL31/RPS19/RPS26/RPS13/RPLP1/RPLP2/RPL23/RPL15/RPL13/RPL27/RPL24/RPL9/RPS14/RPSA/RPS16/RPS20/RPL36/RPS18/RPS7/RPS3A/RPL21/RPL10/RPS3/RPL27A/RPL32/RPL26/RPL35A/RPS28/RPL39/RPL5/RPS24/RPLP0/RPS4X/RPL8/RPL18/RPL28/RPL12/UBA52/RPS11/RPS6/SDCBP/RPL35/RPL19/RPL18A/RPS12/RPS2/FIS1/CIB1/STOM/ZDHHC4/ZFAND2B	62
BP	GO:0000956	nuclear-transcribed mRNA catabolic process	64|876	206|14421	7.04184e-29	3.54275e-26	ENSG00000134419/ENSG00000213741/ENSG00000171858/ENSG00000177954/ENSG00000197756/ENSG00000229117/ENSG00000143947/ENSG00000109475/ENSG00000172809/ENSG00000115268/ENSG00000083845/ENSG00000071082/ENSG00000105372/ENSG00000197728/ENSG00000110700/ENSG00000137818/ENSG00000177600/ENSG00000125691/ENSG00000174748/ENSG00000167526/ENSG00000131469/ENSG00000114391/ENSG00000163682/ENSG00000164587/ENSG00000168028…	RPS15A/RPS29/RPS21/RPS27/RPL37A/RPL41/RPS27A/RPL34/RPL38/RPS15/RPS5/RPL31/RPS19/RPS26/RPS13/RPLP1/RPLP2/RPL23/RPL15/RPL13/RPL27/RPL24/RPL9/RPS14/RPSA/RPS16/RPS20/RPL36/RPS18/RPS7/RPS3A/RPL21/RPL10/LSM3/RPS3/RPL27A/EXOSC4/RPL32/RPL26/RPL35A/RPS28/RPL39/RPL5/RPS24/ZFP36/RPLP0/RPS4X/RPL8/RPL18/RPL28/RPL12/ZFP36L2/CNOT8/UBA52/RPS11/RPS6/RPL35/RPL19/RPL18A/RPS12/RPS2/EIF3E/LSM7/NT5C3B	64
BP	GO:0006413	translational initiation	59|876	187|14421	4.25223e-27	1.94482e-24	ENSG00000134419/ENSG00000213741/ENSG00000171858/ENSG00000177954/ENSG00000197756/ENSG00000229117/ENSG00000143947/ENSG00000109475/ENSG00000172809/ENSG00000115268/ENSG00000083845/ENSG00000071082/ENSG00000105372/ENSG00000197728/ENSG00000110700/ENSG00000137818/ENSG00000177600/ENSG00000125691/ENSG00000174748/ENSG00000167526/ENSG00000131469/ENSG00000114391/ENSG00000163682/ENSG00000164587/ENSG00000168028…	RPS15A/RPS29/RPS21/RPS27/RPL37A/RPL41/RPS27A/RPL34/RPL38/RPS15/RPS5/RPL31/RPS19/RPS26/RPS13/RPLP1/RPLP2/RPL23/RPL15/RPL13/RPL27/RPL24/RPL9/RPS14/RPSA/RPS16/RPS20/RPL36/RPS18/RPS7/RPS3A/RPL21/RPL10/RPS3/RPL27A/RPL32/RPL26/RPL35A/RPS28/RPL39/RPL5/RPS24/RPLP0/RPS4X/RPL8/RPL18/RPL28/RPL12/UBA52/RPS11/RPS6/RPL35/RPL19/RPL18A/RPS12/EIF2B4/RPS2/MTFMT/EIF3E	59
BP	GO:0006401	RNA catabolic process	75|876	376|14421	1.81855e-20	7.62427e-18	ENSG00000134419/ENSG00000213741/ENSG00000171858/ENSG00000177954/ENSG00000197756/ENSG00000229117/ENSG00000143947/ENSG00000109475/ENSG00000172809/ENSG00000172922/ENSG00000115268/ENSG00000083845/ENSG00000071082/ENSG00000105372/ENSG00000197728/ENSG00000110700/ENSG00000137818/ENSG00000177600/ENSG00000125691/ENSG00000174748/ENSG00000167526/ENSG00000131469/ENSG00000114391/ENSG00000163682/ENSG00000164587…	RPS15A/RPS29/RPS21/RPS27/RPL37A/RPL41/RPS27A/RPL34/RPL38/RNASEH2C/RPS15/RPS5/RPL31/RPS19/RPS26/RPS13/RPLP1/RPLP2/RPL23/RPL15/RPL13/RPL27/RPL24/RPL9/RPS14/SLIRP/RPSA/RPS16/PSMB9/RPS20/RPL36/RPS18/RPS7/RPS3A/RPL21/RPL10/LSM3/RPS3/RPL27A/GDNF/EXOSC4/RPL32/RPL26/RPL35A/RPS28/UBC/RPL39/RPL5/RPS24/ZFP36/HSPA1B/RPLP0/RPS4X/RPL8/RPL18/RPL28/RPL12/ZFP36L2/CNOT8/UBA52/RPS11/RPS6/HSPA8/ISG20/RPL35/RPL19/RPL…	75
BP	GO:0090150	establishment of protein localization to membrane	67|876	311|14421	2.88311e-20	1.11576e-17	ENSG00000134419/ENSG00000213741/ENSG00000171858/ENSG00000177954/ENSG00000197756/ENSG00000229117/ENSG00000143947/ENSG00000109475/ENSG00000172809/ENSG00000115268/ENSG00000125995/ENSG00000083845/ENSG00000071082/ENSG00000105372/ENSG00000197728/ENSG00000110700/ENSG00000137818/ENSG00000177600/ENSG00000125691/ENSG00000174748/ENSG00000167526/ENSG00000131469/ENSG00000114391/ENSG00000163682/ENSG00000164587…	RPS15A/RPS29/RPS21/RPS27/RPL37A/RPL41/RPS27A/RPL34/RPL38/RPS15/ROMO1/RPS5/RPL31/RPS19/RPS26/RPS13/RPLP1/RPLP2/RPL23/RPL15/RPL13/RPL27/RPL24/RPL9/RPS14/RPSA/RPS16/RPS20/RPL36/RPS18/RPS7/RPS3A/RPL21/RPL10/RPS3/RPL27A/RPL32/RPL26/RPL35A/RPS28/RPL39/RPL5/RPS24/RPLP0/RPS4X/RPL8/RPL18/TFDP1/RPL28/RAB34/RPL12/UBA52/RPS11/RPS6/HSP90AA1/SDCBP/RPL35/RPL19/RPL18A/RPS12/RPS2/FIS1/CIB1/STOM/ZDHHC4/BAD/ZFAND2B	67
BP	GO:0006402	mRNA catabolic process	71|876	348|14421	5.31016e-20	1.90825e-17	ENSG00000134419/ENSG00000213741/ENSG00000171858/ENSG00000177954/ENSG00000197756/ENSG00000229117/ENSG00000143947/ENSG00000109475/ENSG00000172809/ENSG00000115268/ENSG00000083845/ENSG00000071082/ENSG00000105372/ENSG00000197728/ENSG00000110700/ENSG00000137818/ENSG00000177600/ENSG00000125691/ENSG00000174748/ENSG00000167526/ENSG00000131469/ENSG00000114391/ENSG00000163682/ENSG00000164587/ENSG00000168028…	RPS15A/RPS29/RPS21/RPS27/RPL37A/RPL41/RPS27A/RPL34/RPL38/RPS15/RPS5/RPL31/RPS19/RPS26/RPS13/RPLP1/RPLP2/RPL23/RPL15/RPL13/RPL27/RPL24/RPL9/RPS14/RPSA/RPS16/PSMB9/RPS20/RPL36/RPS18/RPS7/RPS3A/RPL21/RPL10/LSM3/RPS3/RPL27A/GDNF/EXOSC4/RPL32/RPL26/RPL35A/RPS28/UBC/RPL39/RPL5/RPS24/ZFP36/HSPA1B/RPLP0/RPS4X/RPL8/RPL18/RPL28/RPL12/ZFP36L2/CNOT8/UBA52/RPS11/RPS6/HSPA8/RPL35/RPL19/RPL18A/PSMA1/RPS12/RPS2/…	71
BP	GO:0006605	protein targeting	76|876	412|14421	1.21282e-18	4.0678e-16	ENSG00000134419/ENSG00000213741/ENSG00000171858/ENSG00000177954/ENSG00000197756/ENSG00000229117/ENSG00000143947/ENSG00000109475/ENSG00000172809/ENSG00000115268/ENSG00000125995/ENSG00000083845/ENSG00000071082/ENSG00000105372/ENSG00000197728/ENSG00000110700/ENSG00000137818/ENSG00000177600/ENSG00000125691/ENSG00000174748/ENSG00000167526/ENSG00000131469/ENSG00000114391/ENSG00000163682/ENSG00000158828…	RPS15A/RPS29/RPS21/RPS27/RPL37A/RPL41/RPS27A/RPL34/RPL38/RPS15/ROMO1/RPS5/RPL31/RPS19/RPS26/RPS13/RPLP1/RPLP2/RPL23/RPL15/RPL13/RPL27/RPL24/RPL9/PINK1/RPS14/RPSA/RPS16/RPS20/RPL36/RPS18/UBL5/RPS7/RPS3A/RPL21/RPL10/PARL/RPS3/RPL27A/RPL32/RPL26/RPL35A/RPS28/IDH1/UBC/RPL39/RPL5/RPS24/RHOD/ABLIM3/RPLP0/RPS4X/RPL8/RPL18/RPL28/RPL12/UBA52/RPS11/RPS6/HSP90AA1/CLU/SDCBP/HSPA8/NOS2/RPL35/RPL19/AP1S3/RPL18…	76
BP	GO:0006119	oxidative phosphorylation	38|876	137|14421	8.64257e-16	2.71755e-13	ENSG00000151366/ENSG00000166136/ENSG00000174886/ENSG00000167283/ENSG00000127184/ENSG00000241837/ENSG00000111775/ENSG00000139180/ENSG00000112695/ENSG00000158828/ENSG00000183648/ENSG00000169020/ENSG00000127540/ENSG00000147684/ENSG00000126267/ENSG00000137288/ENSG00000170906/ENSG00000164405/ENSG00000124172/ENSG00000135940/ENSG00000131174/ENSG00000137806/ENSG00000189043/ENSG00000131143/ENSG00000179091…	NDUFC2/NDUFB8/NDUFA11/ATP5MG/COX7C/ATP5PO/COX6A1/NDUFA9/COX7A2/PINK1/NDUFB1/ATP5ME/UQCR11/NDUFB9/COX6B1/UQCC2/NDUFA3/UQCRQ/ATP5F1E/COX5B/COX7B/NDUFAF1/NDUFA4/COX4I1/CYC1/NDUFAB1/UQCRB/NDUFB3/SDHAF2/UQCRH/NDUFA12/ATP5MC2/NDUFB11/ATP5MF/NDUFB6/ATP5F1A/PGK1/COX8A	38
BP	GO:0006091	generation of precursor metabolites and energy	77|876	474|14421	1.23881e-15	3.66616e-13	ENSG00000151366/ENSG00000166136/ENSG00000135441/ENSG00000174886/ENSG00000167283/ENSG00000127184/ENSG00000151729/ENSG00000137714/ENSG00000241837/ENSG00000111775/ENSG00000139180/ENSG00000112695/ENSG00000158828/ENSG00000142669/ENSG00000169764/ENSG00000183648/ENSG00000134333/ENSG00000169020/ENSG00000127540/ENSG00000138495/ENSG00000147684/ENSG00000126267/ENSG00000136997/ENSG00000109107/ENSG00000137288…	NDUFC2/NDUFB8/BLOC1S1/NDUFA11/ATP5MG/COX7C/SLC25A4/FDX1/ATP5PO/COX6A1/NDUFA9/COX7A2/PINK1/SH3BGRL3/UGP2/NDUFB1/LDHA/ATP5ME/UQCR11/COX17/NDUFB9/COX6B1/MYC/ALDOC/UQCC2/IDH1/GFPT2/NDUFA3/UQCRQ/ATP5F1E/COX5B/ACADVL/COX7B/LOXL2/NDUFAF1/DDIT4/NDUFA4/COX4I1/CIAPIN1/CYC1/NDUFAB1/GBE1/UQCRB/NDUFB3/BNIP3/GLDC/SDHAF2/UQCRH/PPP1CB/NOS2/NDUFA12/ATP5MC2/NDUFB11/MDH2/GLRX/ACSS2/AKR1B1/ATP5MF/NDUFB6/ATP5F1A/ALDH…	77
BP	GO:0022900	electron transport chain	42|876	173|14421	4.63868e-15	1.29651e-12	ENSG00000151366/ENSG00000166136/ENSG00000174886/ENSG00000127184/ENSG00000137714/ENSG00000111775/ENSG00000139180/ENSG00000112695/ENSG00000158828/ENSG00000142669/ENSG00000183648/ENSG00000127540/ENSG00000147684/ENSG00000126267/ENSG00000170906/ENSG00000164405/ENSG00000135940/ENSG00000131174/ENSG00000134013/ENSG00000137806/ENSG00000189043/ENSG00000131143/ENSG00000005194/ENSG00000179091/ENSG00000004779…	NDUFC2/NDUFB8/NDUFA11/COX7C/FDX1/COX6A1/NDUFA9/COX7A2/PINK1/SH3BGRL3/NDUFB1/UQCR11/NDUFB9/COX6B1/NDUFA3/UQCRQ/COX5B/COX7B/LOXL2/NDUFAF1/NDUFA4/COX4I1/CIAPIN1/CYC1/NDUFAB1/UQCRB/NDUFB3/GLDC/SDHAF2/UQCRH/NDUFA12/NDUFB11/GLRX/AKR1B1/NDUFB6/ALDH2/GLRX3/COX8A/NDUFAF2/ETFA/NCF2/AOX1	42
BP	GO:0009144	purine nucleoside triphosphate metabolic process	57|876	309|14421	2.99015e-14	7.9176e-12	ENSG00000151366/ENSG00000166136/ENSG00000239672/ENSG00000174886/ENSG00000167283/ENSG00000127184/ENSG00000241837/ENSG00000111775/ENSG00000139180/ENSG00000112695/ENSG00000158828/ENSG00000183648/ENSG00000134333/ENSG00000169020/ENSG00000127540/ENSG00000105329/ENSG00000147684/ENSG00000126267/ENSG00000136159/ENSG00000103202/ENSG00000109107/ENSG00000137288/ENSG00000170906/ENSG00000164405/ENSG00000124172…	NDUFC2/NDUFB8/NME1/NDUFA11/ATP5MG/COX7C/ATP5PO/COX6A1/NDUFA9/COX7A2/PINK1/NDUFB1/LDHA/ATP5ME/UQCR11/TGFB1/NDUFB9/COX6B1/NUDT15/NME4/ALDOC/UQCC2/NDUFA3/UQCRQ/ATP5F1E/COX5B/HSPA1B/COX7B/NDUFAF1/DDIT4/NDUFA4/MOCS2/COX4I1/CYC1/DGUOK/NDUFAB1/UQCRB/NDUFB3/SDHAF2/UQCRH/HSPA8/NDUFA12/ATP5MC2/NDUFB11/ATP5MF/NDUFB6/ATP5F1A/PARG/AAAS/PGK1/GALK1/BAD/COX8A/GPI/PRXL2C/FBP1/SLC2A6	57
BP	GO:0009141	nucleoside triphosphate metabolic process	58|876	328|14421	1.1888e-13	2.99041e-11	ENSG00000151366/ENSG00000166136/ENSG00000239672/ENSG00000174886/ENSG00000167283/ENSG00000127184/ENSG00000241837/ENSG00000111775/ENSG00000139180/ENSG00000112695/ENSG00000158828/ENSG00000183648/ENSG00000134333/ENSG00000169020/ENSG00000127540/ENSG00000105329/ENSG00000147684/ENSG00000126267/ENSG00000136159/ENSG00000103202/ENSG00000109107/ENSG00000137288/ENSG00000170906/ENSG00000164405/ENSG00000124172…	NDUFC2/NDUFB8/NME1/NDUFA11/ATP5MG/COX7C/ATP5PO/COX6A1/NDUFA9/COX7A2/PINK1/NDUFB1/LDHA/ATP5ME/UQCR11/TGFB1/NDUFB9/COX6B1/NUDT15/NME4/ALDOC/UQCC2/NDUFA3/UQCRQ/ATP5F1E/COX5B/HSPA1B/COX7B/NDUFAF1/DDIT4/NDUFA4/MOCS2/COX4I1/CYC1/DGUOK/NDUFAB1/UQCRB/NDUFB3/CMPK2/SDHAF2/UQCRH/HSPA8/NDUFA12/ATP5MC2/NDUFB11/ATP5MF/NDUFB6/ATP5F1A/PARG/AAAS/PGK1/GALK1/BAD/COX8A/GPI/PRXL2C/FBP1/SLC2A6	58
BP	GO:0009205	purine ribonucleoside triphosphate metabolic process	55|876	302|14421	1.49042e-13	3.42983e-11	ENSG00000151366/ENSG00000166136/ENSG00000239672/ENSG00000174886/ENSG00000167283/ENSG00000127184/ENSG00000241837/ENSG00000111775/ENSG00000139180/ENSG00000112695/ENSG00000158828/ENSG00000183648/ENSG00000134333/ENSG00000169020/ENSG00000127540/ENSG00000105329/ENSG00000147684/ENSG00000126267/ENSG00000103202/ENSG00000109107/ENSG00000137288/ENSG00000170906/ENSG00000164405/ENSG00000124172/ENSG00000135940…	NDUFC2/NDUFB8/NME1/NDUFA11/ATP5MG/COX7C/ATP5PO/COX6A1/NDUFA9/COX7A2/PINK1/NDUFB1/LDHA/ATP5ME/UQCR11/TGFB1/NDUFB9/COX6B1/NME4/ALDOC/UQCC2/NDUFA3/UQCRQ/ATP5F1E/COX5B/HSPA1B/COX7B/NDUFAF1/DDIT4/NDUFA4/MOCS2/COX4I1/CYC1/NDUFAB1/UQCRB/NDUFB3/SDHAF2/UQCRH/HSPA8/NDUFA12/ATP5MC2/NDUFB11/ATP5MF/NDUFB6/ATP5F1A/PARG/AAAS/PGK1/GALK1/BAD/COX8A/GPI/PRXL2C/FBP1/SLC2A6	55
BP	GO:0046034	ATP metabolic process	52|876	275|14421	1.49983e-13	3.42983e-11	ENSG00000151366/ENSG00000166136/ENSG00000174886/ENSG00000167283/ENSG00000127184/ENSG00000241837/ENSG00000111775/ENSG00000139180/ENSG00000112695/ENSG00000158828/ENSG00000183648/ENSG00000134333/ENSG00000169020/ENSG00000127540/ENSG00000105329/ENSG00000147684/ENSG00000126267/ENSG00000109107/ENSG00000137288/ENSG00000170906/ENSG00000164405/ENSG00000124172/ENSG00000135940/ENSG00000204388/ENSG00000131174…	NDUFC2/NDUFB8/NDUFA11/ATP5MG/COX7C/ATP5PO/COX6A1/NDUFA9/COX7A2/PINK1/NDUFB1/LDHA/ATP5ME/UQCR11/TGFB1/NDUFB9/COX6B1/ALDOC/UQCC2/NDUFA3/UQCRQ/ATP5F1E/COX5B/HSPA1B/COX7B/NDUFAF1/DDIT4/NDUFA4/COX4I1/CYC1/NDUFAB1/UQCRB/NDUFB3/SDHAF2/UQCRH/HSPA8/NDUFA12/ATP5MC2/NDUFB11/ATP5MF/NDUFB6/ATP5F1A/PARG/AAAS/PGK1/GALK1/BAD/COX8A/GPI/PRXL2C/FBP1/SLC2A6	52
BP	GO:0009199	ribonucleoside triphosphate metabolic process	55|876	308|14421	3.45438e-13	7.55608e-11	ENSG00000151366/ENSG00000166136/ENSG00000239672/ENSG00000174886/ENSG00000167283/ENSG00000127184/ENSG00000241837/ENSG00000111775/ENSG00000139180/ENSG00000112695/ENSG00000158828/ENSG00000183648/ENSG00000134333/ENSG00000169020/ENSG00000127540/ENSG00000105329/ENSG00000147684/ENSG00000126267/ENSG00000103202/ENSG00000109107/ENSG00000137288/ENSG00000170906/ENSG00000164405/ENSG00000124172/ENSG00000135940…	NDUFC2/NDUFB8/NME1/NDUFA11/ATP5MG/COX7C/ATP5PO/COX6A1/NDUFA9/COX7A2/PINK1/NDUFB1/LDHA/ATP5ME/UQCR11/TGFB1/NDUFB9/COX6B1/NME4/ALDOC/UQCC2/NDUFA3/UQCRQ/ATP5F1E/COX5B/HSPA1B/COX7B/NDUFAF1/DDIT4/NDUFA4/MOCS2/COX4I1/CYC1/NDUFAB1/UQCRB/NDUFB3/SDHAF2/UQCRH/HSPA8/NDUFA12/ATP5MC2/NDUFB11/ATP5MF/NDUFB6/ATP5F1A/PARG/AAAS/PGK1/GALK1/BAD/COX8A/GPI/PRXL2C/FBP1/SLC2A6	55
BP	GO:0042775	mitochondrial ATP synthesis coupled electron transport	28|876	92|14421	4.36675e-13	9.15379e-11	ENSG00000151366/ENSG00000166136/ENSG00000174886/ENSG00000127184/ENSG00000111775/ENSG00000139180/ENSG00000158828/ENSG00000183648/ENSG00000127540/ENSG00000147684/ENSG00000126267/ENSG00000170906/ENSG00000164405/ENSG00000135940/ENSG00000131174/ENSG00000137806/ENSG00000189043/ENSG00000131143/ENSG00000179091/ENSG00000004779/ENSG00000156467/ENSG00000119013/ENSG00000167985/ENSG00000173660/ENSG00000184752…	NDUFC2/NDUFB8/NDUFA11/COX7C/COX6A1/NDUFA9/PINK1/NDUFB1/UQCR11/NDUFB9/COX6B1/NDUFA3/UQCRQ/COX5B/COX7B/NDUFAF1/NDUFA4/COX4I1/CYC1/NDUFAB1/UQCRB/NDUFB3/SDHAF2/UQCRH/NDUFA12/NDUFB11/NDUFB6/COX8A	28
BP	GO:0042773	ATP synthesis coupled electron transport	28|876	93|14421	5.89274e-13	1.18585e-10	ENSG00000151366/ENSG00000166136/ENSG00000174886/ENSG00000127184/ENSG00000111775/ENSG00000139180/ENSG00000158828/ENSG00000183648/ENSG00000127540/ENSG00000147684/ENSG00000126267/ENSG00000170906/ENSG00000164405/ENSG00000135940/ENSG00000131174/ENSG00000137806/ENSG00000189043/ENSG00000131143/ENSG00000179091/ENSG00000004779/ENSG00000156467/ENSG00000119013/ENSG00000167985/ENSG00000173660/ENSG00000184752…	NDUFC2/NDUFB8/NDUFA11/COX7C/COX6A1/NDUFA9/PINK1/NDUFB1/UQCR11/NDUFB9/COX6B1/NDUFA3/UQCRQ/COX5B/COX7B/NDUFAF1/NDUFA4/COX4I1/CYC1/NDUFAB1/UQCRB/NDUFB3/SDHAF2/UQCRH/NDUFA12/NDUFB11/NDUFB6/COX8A	28
BP	GO:0009123	nucleoside monophosphate metabolic process	57|876	341|14421	2.20056e-12	4.25808e-10	ENSG00000151366/ENSG00000166136/ENSG00000174886/ENSG00000167283/ENSG00000127184/ENSG00000241837/ENSG00000111775/ENSG00000139180/ENSG00000112695/ENSG00000158828/ENSG00000135318/ENSG00000183648/ENSG00000134333/ENSG00000169020/ENSG00000127540/ENSG00000105329/ENSG00000147684/ENSG00000126267/ENSG00000109107/ENSG00000137288/ENSG00000170906/ENSG00000164405/ENSG00000124172/ENSG00000135940/ENSG00000204388…	NDUFC2/NDUFB8/NDUFA11/ATP5MG/COX7C/ATP5PO/COX6A1/NDUFA9/COX7A2/PINK1/NT5E/NDUFB1/LDHA/ATP5ME/UQCR11/TGFB1/NDUFB9/COX6B1/ALDOC/UQCC2/NDUFA3/UQCRQ/ATP5F1E/COX5B/HSPA1B/COX7B/NDUFAF1/DDIT4/NDUFA4/COX4I1/CYC1/DGUOK/NDUFAB1/UQCRB/NDUFB3/CMPK2/UPP1/SDHAF2/UQCRH/HSPA8/NDUFA12/ATP5MC2/NDUFB11/ATP5MF/NDUFB6/ATP5F1A/PARG/AAAS/PGK1/GALK1/BAD/COX8A/GPI/PRXL2C/TK1/FBP1/SLC2A6	57
BP	GO:0022904	respiratory electron transport chain	30|876	112|14421	2.5666e-12	4.78242e-10	ENSG00000151366/ENSG00000166136/ENSG00000174886/ENSG00000127184/ENSG00000111775/ENSG00000139180/ENSG00000158828/ENSG00000183648/ENSG00000127540/ENSG00000147684/ENSG00000126267/ENSG00000170906/ENSG00000164405/ENSG00000135940/ENSG00000131174/ENSG00000137806/ENSG00000189043/ENSG00000131143/ENSG00000179091/ENSG00000004779/ENSG00000156467/ENSG00000119013/ENSG00000167985/ENSG00000173660/ENSG00000184752…	NDUFC2/NDUFB8/NDUFA11/COX7C/COX6A1/NDUFA9/PINK1/NDUFB1/UQCR11/NDUFB9/COX6B1/NDUFA3/UQCRQ/COX5B/COX7B/NDUFAF1/NDUFA4/COX4I1/CYC1/NDUFAB1/UQCRB/NDUFB3/SDHAF2/UQCRH/NDUFA12/NDUFB11/NDUFB6/COX8A/NDUFAF2/ETFA	30
BP	GO:0009167	purine ribonucleoside monophosphate metabolic process	53|876	309|14421	4.7957e-12	8.61684e-10	ENSG00000151366/ENSG00000166136/ENSG00000174886/ENSG00000167283/ENSG00000127184/ENSG00000241837/ENSG00000111775/ENSG00000139180/ENSG00000112695/ENSG00000158828/ENSG00000135318/ENSG00000183648/ENSG00000134333/ENSG00000169020/ENSG00000127540/ENSG00000105329/ENSG00000147684/ENSG00000126267/ENSG00000109107/ENSG00000137288/ENSG00000170906/ENSG00000164405/ENSG00000124172/ENSG00000135940/ENSG00000204388…	NDUFC2/NDUFB8/NDUFA11/ATP5MG/COX7C/ATP5PO/COX6A1/NDUFA9/COX7A2/PINK1/NT5E/NDUFB1/LDHA/ATP5ME/UQCR11/TGFB1/NDUFB9/COX6B1/ALDOC/UQCC2/NDUFA3/UQCRQ/ATP5F1E/COX5B/HSPA1B/COX7B/NDUFAF1/DDIT4/NDUFA4/COX4I1/CYC1/NDUFAB1/UQCRB/NDUFB3/SDHAF2/UQCRH/HSPA8/NDUFA12/ATP5MC2/NDUFB11/ATP5MF/NDUFB6/ATP5F1A/PARG/AAAS/PGK1/GALK1/BAD/COX8A/GPI/PRXL2C/FBP1/SLC2A6	53
BP	GO:0009126	purine nucleoside monophosphate metabolic process	53|876	310|14421	5.45614e-12	9.46547e-10	ENSG00000151366/ENSG00000166136/ENSG00000174886/ENSG00000167283/ENSG00000127184/ENSG00000241837/ENSG00000111775/ENSG00000139180/ENSG00000112695/ENSG00000158828/ENSG00000135318/ENSG00000183648/ENSG00000134333/ENSG00000169020/ENSG00000127540/ENSG00000105329/ENSG00000147684/ENSG00000126267/ENSG00000109107/ENSG00000137288/ENSG00000170906/ENSG00000164405/ENSG00000124172/ENSG00000135940/ENSG00000204388…	NDUFC2/NDUFB8/NDUFA11/ATP5MG/COX7C/ATP5PO/COX6A1/NDUFA9/COX7A2/PINK1/NT5E/NDUFB1/LDHA/ATP5ME/UQCR11/TGFB1/NDUFB9/COX6B1/ALDOC/UQCC2/NDUFA3/UQCRQ/ATP5F1E/COX5B/HSPA1B/COX7B/NDUFAF1/DDIT4/NDUFA4/COX4I1/CYC1/NDUFAB1/UQCRB/NDUFB3/SDHAF2/UQCRH/HSPA8/NDUFA12/ATP5MC2/NDUFB11/ATP5MF/NDUFB6/ATP5F1A/PARG/AAAS/PGK1/GALK1/BAD/COX8A/GPI/PRXL2C/FBP1/SLC2A6	53
BP	GO:0009161	ribonucleoside monophosphate metabolic process	54|876	321|14421	6.58209e-12	1.10382e-09	ENSG00000151366/ENSG00000166136/ENSG00000174886/ENSG00000167283/ENSG00000127184/ENSG00000241837/ENSG00000111775/ENSG00000139180/ENSG00000112695/ENSG00000158828/ENSG00000135318/ENSG00000183648/ENSG00000134333/ENSG00000169020/ENSG00000127540/ENSG00000105329/ENSG00000147684/ENSG00000126267/ENSG00000109107/ENSG00000137288/ENSG00000170906/ENSG00000164405/ENSG00000124172/ENSG00000135940/ENSG00000204388…	NDUFC2/NDUFB8/NDUFA11/ATP5MG/COX7C/ATP5PO/COX6A1/NDUFA9/COX7A2/PINK1/NT5E/NDUFB1/LDHA/ATP5ME/UQCR11/TGFB1/NDUFB9/COX6B1/ALDOC/UQCC2/NDUFA3/UQCRQ/ATP5F1E/COX5B/HSPA1B/COX7B/NDUFAF1/DDIT4/NDUFA4/COX4I1/CYC1/NDUFAB1/UQCRB/NDUFB3/UPP1/SDHAF2/UQCRH/HSPA8/NDUFA12/ATP5MC2/NDUFB11/ATP5MF/NDUFB6/ATP5F1A/PARG/AAAS/PGK1/GALK1/BAD/COX8A/GPI/PRXL2C/FBP1/SLC2A6	54
BP	GO:0009150	purine ribonucleotide metabolic process	67|876	483|14421	1.49987e-10	2.43414e-08	ENSG00000151366/ENSG00000166136/ENSG00000239672/ENSG00000169567/ENSG00000174886/ENSG00000167283/ENSG00000127184/ENSG00000241837/ENSG00000111775/ENSG00000139180/ENSG00000112695/ENSG00000158828/ENSG00000135318/ENSG00000183648/ENSG00000134333/ENSG00000169020/ENSG00000127540/ENSG00000105329/ENSG00000147684/ENSG00000126267/ENSG00000103202/ENSG00000109107/ENSG00000137288/ENSG00000170906/ENSG00000164405…	NDUFC2/NDUFB8/NME1/HINT1/NDUFA11/ATP5MG/COX7C/ATP5PO/COX6A1/NDUFA9/COX7A2/PINK1/NT5E/NDUFB1/LDHA/ATP5ME/UQCR11/TGFB1/NDUFB9/COX6B1/NME4/ALDOC/UQCC2/NDUFA3/UQCRQ/ATP5F1E/COX5B/HSPA1B/COX7B/NDUFAF1/DDIT4/NDUFA4/MOCS2/COX4I1/PDE2A/CYC1/KYNU/NDUFAB1/UQCRB/NDUFB3/SDHAF2/UQCRH/ACSL4/HSPA8/NDUFA12/ATP5MC2/NDUFB11/ACSS2/ATP5MF/NDUFB6/ATP5F1A/SLC35B2/NPPC/PARG/AAAS/PPT2/PGK1/GALK1/BAD/ACOT9/COX8A/GPI/PRXL…	67
BP	GO:0009259	ribonucleotide metabolic process	68|876	497|14421	1.99816e-10	3.14148e-08	ENSG00000151366/ENSG00000166136/ENSG00000239672/ENSG00000169567/ENSG00000174886/ENSG00000167283/ENSG00000127184/ENSG00000241837/ENSG00000111775/ENSG00000139180/ENSG00000112695/ENSG00000158828/ENSG00000135318/ENSG00000183648/ENSG00000134333/ENSG00000169020/ENSG00000127540/ENSG00000105329/ENSG00000147684/ENSG00000126267/ENSG00000103202/ENSG00000109107/ENSG00000137288/ENSG00000170906/ENSG00000164405…	NDUFC2/NDUFB8/NME1/HINT1/NDUFA11/ATP5MG/COX7C/ATP5PO/COX6A1/NDUFA9/COX7A2/PINK1/NT5E/NDUFB1/LDHA/ATP5ME/UQCR11/TGFB1/NDUFB9/COX6B1/NME4/ALDOC/UQCC2/NDUFA3/UQCRQ/ATP5F1E/COX5B/HSPA1B/COX7B/NDUFAF1/DDIT4/NDUFA4/MOCS2/COX4I1/PDE2A/CYC1/KYNU/NDUFAB1/UQCRB/NDUFB3/UPP1/SDHAF2/UQCRH/ACSL4/HSPA8/NDUFA12/ATP5MC2/NDUFB11/ACSS2/ATP5MF/NDUFB6/ATP5F1A/SLC35B2/NPPC/PARG/AAAS/PPT2/PGK1/GALK1/BAD/ACOT9/COX8A/GPI…	68
BP	GO:0045333	cellular respiration	36|876	184|14421	3.26911e-10	4.9839e-08	ENSG00000151366/ENSG00000166136/ENSG00000135441/ENSG00000174886/ENSG00000127184/ENSG00000111775/ENSG00000139180/ENSG00000158828/ENSG00000183648/ENSG00000127540/ENSG00000147684/ENSG00000126267/ENSG00000138413/ENSG00000170906/ENSG00000164405/ENSG00000135940/ENSG00000131174/ENSG00000137806/ENSG00000189043/ENSG00000131143/ENSG00000179091/ENSG00000004779/ENSG00000156467/ENSG00000119013/ENSG00000176171…	NDUFC2/NDUFB8/BLOC1S1/NDUFA11/COX7C/COX6A1/NDUFA9/PINK1/NDUFB1/UQCR11/NDUFB9/COX6B1/IDH1/NDUFA3/UQCRQ/COX5B/COX7B/NDUFAF1/NDUFA4/COX4I1/CYC1/NDUFAB1/UQCRB/NDUFB3/BNIP3/SDHAF2/UQCRH/NOS2/NDUFA12/NDUFB11/MDH2/NDUFB6/COX8A/SUCLG2/NDUFAF2/ETFA	36
BP	GO:0002181	cytoplasmic translation	25|876	97|14421	4.21176e-10	6.23216e-08	ENSG00000213741/ENSG00000171858/ENSG00000229117/ENSG00000172809/ENSG00000071082/ENSG00000197728/ENSG00000137818/ENSG00000174748/ENSG00000232112/ENSG00000114391/ENSG00000163682/ENSG00000168028/ENSG00000130255/ENSG00000144713/ENSG00000161970/ENSG00000182899/ENSG00000233927/ENSG00000198918/ENSG00000185721/ENSG00000089157/ENSG00000161016/ENSG00000063177/ENSG00000108298/ENSG00000105640/ENSG00000104408	RPS29/RPS21/RPL41/RPL38/RPL31/RPS26/RPLP1/RPL15/TMA7/RPL24/RPL9/RPSA/RPL36/RPL32/RPL26/RPL35A/RPS28/RPL39/DRG1/RPLP0/RPL8/RPL18/RPL19/RPL18A/EIF3E	25
BP	GO:0015980	energy derivation by oxidation of organic compounds	43|876	262|14421	2.09939e-09	3.01772e-07	ENSG00000151366/ENSG00000166136/ENSG00000135441/ENSG00000174886/ENSG00000127184/ENSG00000111775/ENSG00000139180/ENSG00000158828/ENSG00000169764/ENSG00000183648/ENSG00000127540/ENSG00000147684/ENSG00000126267/ENSG00000136997/ENSG00000138413/ENSG00000131459/ENSG00000170906/ENSG00000164405/ENSG00000135940/ENSG00000072778/ENSG00000131174/ENSG00000137806/ENSG00000189043/ENSG00000131143/ENSG00000179091…	NDUFC2/NDUFB8/BLOC1S1/NDUFA11/COX7C/COX6A1/NDUFA9/PINK1/UGP2/NDUFB1/UQCR11/NDUFB9/COX6B1/MYC/IDH1/GFPT2/NDUFA3/UQCRQ/COX5B/ACADVL/COX7B/NDUFAF1/NDUFA4/COX4I1/CYC1/NDUFAB1/GBE1/UQCRB/NDUFB3/BNIP3/SDHAF2/UQCRH/PPP1CB/NOS2/NDUFA12/NDUFB11/MDH2/NDUFB6/CAVIN3/COX8A/SUCLG2/NDUFAF2/ETFA	43
BP	GO:0033108	mitochondrial respiratory chain complex assembly	22|876	96|14421	4.81047e-08	6.72263e-06	ENSG00000151366/ENSG00000166136/ENSG00000174886/ENSG00000139180/ENSG00000183648/ENSG00000138495/ENSG00000147684/ENSG00000178057/ENSG00000137288/ENSG00000170906/ENSG00000137806/ENSG00000004779/ENSG00000156467/ENSG00000119013/ENSG00000101019/ENSG00000167985/ENSG00000184752/ENSG00000074582/ENSG00000147123/ENSG00000130159/ENSG00000165264/ENSG00000164182	NDUFC2/NDUFB8/NDUFA11/NDUFA9/NDUFB1/COX17/NDUFB9/NDUFAF3/UQCC2/NDUFA3/NDUFAF1/NDUFAB1/UQCRB/NDUFB3/UQCC1/SDHAF2/NDUFA12/BCS1L/NDUFB11/ECSIT/NDUFB6/NDUFAF2	22
BP	GO:0010257	NADH dehydrogenase complex assembly	17|876	64|14421	1.64481e-07	2.17764e-05	ENSG00000151366/ENSG00000166136/ENSG00000174886/ENSG00000139180/ENSG00000183648/ENSG00000147684/ENSG00000178057/ENSG00000170906/ENSG00000137806/ENSG00000004779/ENSG00000119013/ENSG00000184752/ENSG00000074582/ENSG00000147123/ENSG00000130159/ENSG00000165264/ENSG00000164182	NDUFC2/NDUFB8/NDUFA11/NDUFA9/NDUFB1/NDUFB9/NDUFAF3/NDUFA3/NDUFAF1/NDUFAB1/NDUFB3/NDUFA12/BCS1L/NDUFB11/ECSIT/NDUFB6/NDUFAF2	17
BP	GO:0032981	mitochondrial respiratory chain complex I assembly	17|876	64|14421	1.64481e-07	2.17764e-05	ENSG00000151366/ENSG00000166136/ENSG00000174886/ENSG00000139180/ENSG00000183648/ENSG00000147684/ENSG00000178057/ENSG00000170906/ENSG00000137806/ENSG00000004779/ENSG00000119013/ENSG00000184752/ENSG00000074582/ENSG00000147123/ENSG00000130159/ENSG00000165264/ENSG00000164182	NDUFC2/NDUFB8/NDUFA11/NDUFA9/NDUFB1/NDUFB9/NDUFAF3/NDUFA3/NDUFAF1/NDUFAB1/NDUFB3/NDUFA12/BCS1L/NDUFB11/ECSIT/NDUFB6/NDUFAF2	17
BP	GO:0042255	ribosome assembly	16|876	59|14421	2.77942e-07	3.58545e-05	ENSG00000177954/ENSG00000172809/ENSG00000115268/ENSG00000083845/ENSG00000105372/ENSG00000114391/ENSG00000185088/ENSG00000164587/ENSG00000168028/ENSG00000147403/ENSG00000108561/ENSG00000233927/ENSG00000122406/ENSG00000089157/ENSG00000197958/ENSG00000126524	RPS27/RPL38/RPS15/RPS5/RPS19/RPL24/RPS27L/RPS14/RPSA/RPL10/C1QBP/RPS28/RPL5/RPLP0/RPL12/SBDS	16
BP	GO:0000028	ribosomal small subunit assembly	9|876	18|14421	3.19504e-07	4.01856e-05	ENSG00000177954/ENSG00000172809/ENSG00000115268/ENSG00000083845/ENSG00000105372/ENSG00000185088/ENSG00000164587/ENSG00000168028/ENSG00000233927	RPS27/RPL38/RPS15/RPS5/RPS19/RPS27L/RPS14/RPSA/RPS28	9
BP	GO:0006120	mitochondrial electron transport, NADH to ubiquinone	15|876	53|14421	3.5574e-07	4.36518e-05	ENSG00000151366/ENSG00000166136/ENSG00000174886/ENSG00000139180/ENSG00000158828/ENSG00000183648/ENSG00000147684/ENSG00000170906/ENSG00000137806/ENSG00000189043/ENSG00000004779/ENSG00000119013/ENSG00000184752/ENSG00000147123/ENSG00000165264	NDUFC2/NDUFB8/NDUFA11/NDUFA9/PINK1/NDUFB1/NDUFB9/NDUFA3/NDUFAF1/NDUFA4/NDUFAB1/NDUFB3/NDUFA12/NDUFB11/NDUFB6	15
BP	GO:0042776	mitochondrial ATP synthesis coupled proton transport	9|876	23|14421	4.07243e-06	0.00048782	ENSG00000167283/ENSG00000241837/ENSG00000169020/ENSG00000124172/ENSG00000135940/ENSG00000179091/ENSG00000135390/ENSG00000241468/ENSG00000152234	ATP5MG/ATP5PO/ATP5ME/ATP5F1E/COX5B/CYC1/ATP5MC2/ATP5MF/ATP5F1A	9
BP	GO:0015985	energy coupled proton transport, down electrochemical gradient	9|876	24|14421	6.16582e-06	0.000705006	ENSG00000167283/ENSG00000241837/ENSG00000169020/ENSG00000124172/ENSG00000135940/ENSG00000179091/ENSG00000135390/ENSG00000241468/ENSG00000152234	ATP5MG/ATP5PO/ATP5ME/ATP5F1E/COX5B/CYC1/ATP5MC2/ATP5MF/ATP5F1A	9
BP	GO:0015986	ATP synthesis coupled proton transport	9|876	24|14421	6.16582e-06	0.000705006	ENSG00000167283/ENSG00000241837/ENSG00000169020/ENSG00000124172/ENSG00000135940/ENSG00000179091/ENSG00000135390/ENSG00000241468/ENSG00000152234	ATP5MG/ATP5PO/ATP5ME/ATP5F1E/COX5B/CYC1/ATP5MC2/ATP5MF/ATP5F1A	9
BP	GO:0006123	mitochondrial electron transport, cytochrome c to oxygen	8|876	19|14421	7.43831e-06	0.000813525	ENSG00000127184/ENSG00000111775/ENSG00000126267/ENSG00000135940/ENSG00000131174/ENSG00000189043/ENSG00000131143/ENSG00000176340	COX7C/COX6A1/COX6B1/COX5B/COX7B/NDUFA4/COX4I1/COX8A	8
BP	GO:0019646	aerobic electron transport chain	8|876	19|14421	7.43831e-06	0.000813525	ENSG00000127184/ENSG00000111775/ENSG00000126267/ENSG00000135940/ENSG00000131174/ENSG00000189043/ENSG00000131143/ENSG00000176340	COX7C/COX6A1/COX6B1/COX5B/COX7B/NDUFA4/COX4I1/COX8A	8
BP	GO:0098754	detoxification	19|876	102|14421	1.04793e-05	0.00111283	ENSG00000198843/ENSG00000167468/ENSG00000170385/ENSG00000123131/ENSG00000148834/ENSG00000084207/ENSG00000163220/ENSG00000095303/ENSG00000122378/ENSG00000233276/ENSG00000161544/ENSG00000178980/ENSG00000167815/ENSG00000169715/ENSG00000165672/ENSG00000125148/ENSG00000085871/ENSG00000158122/ENSG00000135218	SELENOT/GPX4/SLC30A1/PRDX4/GSTO1/GSTP1/S100A9/PTGS1/PRXL2A/GPX1/CYGB/SELENOW/PRDX2/MT1E/PRDX3/MT2A/MGST2/PRXL2C/CD36	19
BP	GO:0043299	leukocyte degranulation	52|876	460|14421	1.06174e-05	0.00111283	ENSG00000151366/ENSG00000204435/ENSG00000166710/ENSG00000123131/ENSG00000189171/ENSG00000103811/ENSG00000085063/ENSG00000108828/ENSG00000077238/ENSG00000084207/ENSG00000151651/ENSG00000164733/ENSG00000197746/ENSG00000137563/ENSG00000163220/ENSG00000010438/ENSG00000109107/ENSG00000145287/ENSG00000173110/ENSG00000138413/ENSG00000142583/ENSG00000196352/ENSG00000136238/ENSG00000111144/ENSG00000204388…	NDUFC2/CSNK2B/B2M/PRDX4/S100A13/CTSH/CD59/VAT1/IL4R/GSTP1/ADAM8/CTSB/PSAP/GGH/S100A9/PRSS3/ALDOC/PLAC8/HSPA6/IDH1/SLC2A5/CD55/RAC1/LTA4H/HSPA1B/PLAUR/SERPINB6/HSP90AA1/SDCBP/CYSTM1/DERA/CCT2/HSPA8/HLA-F/CD14/RAB6A/DYNLT1/MVP/LYN/PYCARD/SLC2A3/S100A8/TLR2/S100A11/STOM/PAFAH1B2/OLR1/GPI/PNP/DNAJC13/COPB1/CD36	52
BP	GO:0002444	myeloid leukocyte mediated immunity	53|876	476|14421	1.34423e-05	0.00138017	ENSG00000151366/ENSG00000204435/ENSG00000166710/ENSG00000123131/ENSG00000189171/ENSG00000103811/ENSG00000085063/ENSG00000108828/ENSG00000077238/ENSG00000084207/ENSG00000151651/ENSG00000164733/ENSG00000197746/ENSG00000137563/ENSG00000163220/ENSG00000010438/ENSG00000109107/ENSG00000145287/ENSG00000173110/ENSG00000138413/ENSG00000142583/ENSG00000196352/ENSG00000107201/ENSG00000136238/ENSG00000111144…	NDUFC2/CSNK2B/B2M/PRDX4/S100A13/CTSH/CD59/VAT1/IL4R/GSTP1/ADAM8/CTSB/PSAP/GGH/S100A9/PRSS3/ALDOC/PLAC8/HSPA6/IDH1/SLC2A5/CD55/DDX58/RAC1/LTA4H/HSPA1B/PLAUR/SERPINB6/HSP90AA1/SDCBP/CYSTM1/DERA/CCT2/HSPA8/CD14/RAB6A/DYNLT1/MVP/LYN/PYCARD/SLC2A3/S100A8/TLR2/S100A11/STOM/HLA-E/PAFAH1B2/OLR1/GPI/PNP/DNAJC13/COPB1/CD36	53
BP	GO:0042119	neutrophil activation	49|876	430|14421	1.53798e-05	0.00154751	ENSG00000151366/ENSG00000204435/ENSG00000166710/ENSG00000123131/ENSG00000103811/ENSG00000085063/ENSG00000108828/ENSG00000084207/ENSG00000151651/ENSG00000164733/ENSG00000197746/ENSG00000137563/ENSG00000163220/ENSG00000010438/ENSG00000109107/ENSG00000145287/ENSG00000173110/ENSG00000138413/ENSG00000142583/ENSG00000196352/ENSG00000136238/ENSG00000111144/ENSG00000204388/ENSG00000011422/ENSG00000124570…	NDUFC2/CSNK2B/B2M/PRDX4/CTSH/CD59/VAT1/GSTP1/ADAM8/CTSB/PSAP/GGH/S100A9/PRSS3/ALDOC/PLAC8/HSPA6/IDH1/SLC2A5/CD55/RAC1/LTA4H/HSPA1B/PLAUR/SERPINB6/HSP90AA1/SDCBP/CYSTM1/DERA/CCT2/HSPA8/CD14/RAB6A/DYNLT1/MVP/IL18/PYCARD/SLC2A3/S100A8/TLR2/S100A11/STOM/PAFAH1B2/OLR1/GPI/PNP/DNAJC13/COPB1/CD36	49
BP	GO:0043312	neutrophil degranulation	48|876	421|14421	1.85026e-05	0.00182522	ENSG00000151366/ENSG00000204435/ENSG00000166710/ENSG00000123131/ENSG00000103811/ENSG00000085063/ENSG00000108828/ENSG00000084207/ENSG00000151651/ENSG00000164733/ENSG00000197746/ENSG00000137563/ENSG00000163220/ENSG00000010438/ENSG00000109107/ENSG00000145287/ENSG00000173110/ENSG00000138413/ENSG00000142583/ENSG00000196352/ENSG00000136238/ENSG00000111144/ENSG00000204388/ENSG00000011422/ENSG00000124570…	NDUFC2/CSNK2B/B2M/PRDX4/CTSH/CD59/VAT1/GSTP1/ADAM8/CTSB/PSAP/GGH/S100A9/PRSS3/ALDOC/PLAC8/HSPA6/IDH1/SLC2A5/CD55/RAC1/LTA4H/HSPA1B/PLAUR/SERPINB6/HSP90AA1/SDCBP/CYSTM1/DERA/CCT2/HSPA8/CD14/RAB6A/DYNLT1/MVP/PYCARD/SLC2A3/S100A8/TLR2/S100A11/STOM/PAFAH1B2/OLR1/GPI/PNP/DNAJC13/COPB1/CD36	48
BP	GO:1902600	proton transmembrane transport	23|876	145|14421	2.06797e-05	0.00195137	ENSG00000167283/ENSG00000127184/ENSG00000241837/ENSG00000111775/ENSG00000112695/ENSG00000169020/ENSG00000138495/ENSG00000126267/ENSG00000076351/ENSG00000124172/ENSG00000135940/ENSG00000131174/ENSG00000189043/ENSG00000131143/ENSG00000117410/ENSG00000179091/ENSG00000135390/ENSG00000241468/ENSG00000152234/ENSG00000128524/ENSG00000176340/ENSG00000255346/ENSG00000160326	ATP5MG/COX7C/ATP5PO/COX6A1/COX7A2/ATP5ME/COX17/COX6B1/SLC46A1/ATP5F1E/COX5B/COX7B/NDUFA4/COX4I1/ATP6V0B/CYC1/ATP5MC2/ATP5MF/ATP5F1A/ATP6V1F/COX8A/NOX5/SLC2A6	23
BP	GO:0036230	granulocyte activation	49|876	435|14421	2.09153e-05	0.00195137	ENSG00000151366/ENSG00000204435/ENSG00000166710/ENSG00000123131/ENSG00000103811/ENSG00000085063/ENSG00000108828/ENSG00000084207/ENSG00000151651/ENSG00000164733/ENSG00000197746/ENSG00000137563/ENSG00000163220/ENSG00000010438/ENSG00000109107/ENSG00000145287/ENSG00000173110/ENSG00000138413/ENSG00000142583/ENSG00000196352/ENSG00000136238/ENSG00000111144/ENSG00000204388/ENSG00000011422/ENSG00000124570…	NDUFC2/CSNK2B/B2M/PRDX4/CTSH/CD59/VAT1/GSTP1/ADAM8/CTSB/PSAP/GGH/S100A9/PRSS3/ALDOC/PLAC8/HSPA6/IDH1/SLC2A5/CD55/RAC1/LTA4H/HSPA1B/PLAUR/SERPINB6/HSP90AA1/SDCBP/CYSTM1/DERA/CCT2/HSPA8/CD14/RAB6A/DYNLT1/MVP/IL18/PYCARD/SLC2A3/S100A8/TLR2/S100A11/STOM/PAFAH1B2/OLR1/GPI/PNP/DNAJC13/COPB1/CD36	49
BP	GO:0002283	neutrophil activation involved in immune response	48|876	423|14421	2.09449e-05	0.00195137	ENSG00000151366/ENSG00000204435/ENSG00000166710/ENSG00000123131/ENSG00000103811/ENSG00000085063/ENSG00000108828/ENSG00000084207/ENSG00000151651/ENSG00000164733/ENSG00000197746/ENSG00000137563/ENSG00000163220/ENSG00000010438/ENSG00000109107/ENSG00000145287/ENSG00000173110/ENSG00000138413/ENSG00000142583/ENSG00000196352/ENSG00000136238/ENSG00000111144/ENSG00000204388/ENSG00000011422/ENSG00000124570…	NDUFC2/CSNK2B/B2M/PRDX4/CTSH/CD59/VAT1/GSTP1/ADAM8/CTSB/PSAP/GGH/S100A9/PRSS3/ALDOC/PLAC8/HSPA6/IDH1/SLC2A5/CD55/RAC1/LTA4H/HSPA1B/PLAUR/SERPINB6/HSP90AA1/SDCBP/CYSTM1/DERA/CCT2/HSPA8/CD14/RAB6A/DYNLT1/MVP/PYCARD/SLC2A3/S100A8/TLR2/S100A11/STOM/PAFAH1B2/OLR1/GPI/PNP/DNAJC13/COPB1/CD36	48
BP	GO:0009636	response to toxic substance	48|876	430|14421	3.20229e-05	0.00290917	ENSG00000170345/ENSG00000143878/ENSG00000198843/ENSG00000167468/ENSG00000166710/ENSG00000170385/ENSG00000173848/ENSG00000123131/ENSG00000158828/ENSG00000120129/ENSG00000148834/ENSG00000134333/ENSG00000041982/ENSG00000084207/ENSG00000197746/ENSG00000137563/ENSG00000149273/ENSG00000163220/ENSG00000087258/ENSG00000095303/ENSG00000135750/ENSG00000122378/ENSG00000233276/ENSG00000198034/ENSG00000161544…	FOS/RHOB/SELENOT/GPX4/B2M/SLC30A1/NET1/PRDX4/PINK1/DUSP1/GSTO1/LDHA/TNC/GSTP1/PSAP/GGH/RPS3/S100A9/GNAO1/PTGS1/KCNK1/PRXL2A/GPX1/RPS4X/CYGB/UBA52/SELENOW/RGS17/BNIP3/PRDX2/MT1E/CD14/PDCD10/CPOX/PRDX3/LYN/NPPC/MT2A/MAP1LC3A/S100A8/FIS1/TLR2/AREG/BAD/NR4A2/MGST2/PRXL2C/CD36	48
BP	GO:0002275	myeloid cell activation involved in immune response	51|876	467|14421	3.28698e-05	0.00290917	ENSG00000151366/ENSG00000204435/ENSG00000166710/ENSG00000123131/ENSG00000189171/ENSG00000103811/ENSG00000085063/ENSG00000108828/ENSG00000077238/ENSG00000084207/ENSG00000151651/ENSG00000164733/ENSG00000197746/ENSG00000137563/ENSG00000163220/ENSG00000010438/ENSG00000109107/ENSG00000145287/ENSG00000173110/ENSG00000138413/ENSG00000142583/ENSG00000196352/ENSG00000136238/ENSG00000111144/ENSG00000204388…	NDUFC2/CSNK2B/B2M/PRDX4/S100A13/CTSH/CD59/VAT1/IL4R/GSTP1/ADAM8/CTSB/PSAP/GGH/S100A9/PRSS3/ALDOC/PLAC8/HSPA6/IDH1/SLC2A5/CD55/RAC1/LTA4H/HSPA1B/PLAUR/SERPINB6/HSP90AA1/SDCBP/CYSTM1/DERA/CCT2/HSPA8/CD14/RAB6A/DYNLT1/MVP/LYN/PYCARD/SLC2A3/S100A8/TLR2/S100A11/STOM/PAFAH1B2/OLR1/GPI/PNP/DNAJC13/COPB1/CD36	51
BP	GO:0098869	cellular oxidant detoxification	16|876	83|14421	3.31601e-05	0.00290917	ENSG00000198843/ENSG00000167468/ENSG00000123131/ENSG00000148834/ENSG00000084207/ENSG00000163220/ENSG00000095303/ENSG00000122378/ENSG00000233276/ENSG00000161544/ENSG00000178980/ENSG00000167815/ENSG00000165672/ENSG00000085871/ENSG00000158122/ENSG00000135218	SELENOT/GPX4/PRDX4/GSTO1/GSTP1/S100A9/PTGS1/PRXL2A/GPX1/CYGB/SELENOW/PRDX2/PRDX3/MGST2/PRXL2C/CD36	16
BP	GO:0042274	ribosomal small subunit biogenesis	14|876	66|14421	3.35385e-05	0.00290917	ENSG00000171858/ENSG00000177954/ENSG00000172809/ENSG00000115268/ENSG00000083845/ENSG00000105372/ENSG00000185088/ENSG00000164587/ENSG00000168028/ENSG00000105193/ENSG00000171863/ENSG00000233927/ENSG00000138326/ENSG00000137154	RPS21/RPS27/RPL38/RPS15/RPS5/RPS19/RPS27L/RPS14/RPSA/RPS16/RPS7/RPS28/RPS24/RPS6	14
BP	GO:0009206	purine ribonucleoside triphosphate biosynthetic process	23|876	150|14421	3.60325e-05	0.00307254	ENSG00000239672/ENSG00000167283/ENSG00000241837/ENSG00000158828/ENSG00000134333/ENSG00000169020/ENSG00000105329/ENSG00000103202/ENSG00000109107/ENSG00000124172/ENSG00000135940/ENSG00000168209/ENSG00000179091/ENSG00000135390/ENSG00000241468/ENSG00000152234/ENSG00000094914/ENSG00000102144/ENSG00000108479/ENSG00000105220/ENSG00000158122/ENSG00000165140/ENSG00000160326	NME1/ATP5MG/ATP5PO/PINK1/LDHA/ATP5ME/TGFB1/NME4/ALDOC/ATP5F1E/COX5B/DDIT4/CYC1/ATP5MC2/ATP5MF/ATP5F1A/AAAS/PGK1/GALK1/GPI/PRXL2C/FBP1/SLC2A6	23
BP	GO:0002446	neutrophil mediated immunity	48|876	433|14421	3.8245e-05	0.00319101	ENSG00000151366/ENSG00000204435/ENSG00000166710/ENSG00000123131/ENSG00000103811/ENSG00000085063/ENSG00000108828/ENSG00000084207/ENSG00000151651/ENSG00000164733/ENSG00000197746/ENSG00000137563/ENSG00000163220/ENSG00000010438/ENSG00000109107/ENSG00000145287/ENSG00000173110/ENSG00000138413/ENSG00000142583/ENSG00000196352/ENSG00000136238/ENSG00000111144/ENSG00000204388/ENSG00000011422/ENSG00000124570…	NDUFC2/CSNK2B/B2M/PRDX4/CTSH/CD59/VAT1/GSTP1/ADAM8/CTSB/PSAP/GGH/S100A9/PRSS3/ALDOC/PLAC8/HSPA6/IDH1/SLC2A5/CD55/RAC1/LTA4H/HSPA1B/PLAUR/SERPINB6/HSP90AA1/SDCBP/CYSTM1/DERA/CCT2/HSPA8/CD14/RAB6A/DYNLT1/MVP/PYCARD/SLC2A3/S100A8/TLR2/S100A11/STOM/PAFAH1B2/OLR1/GPI/PNP/DNAJC13/COPB1/CD36	48
BP	GO:0009060	aerobic respiration	16|876	84|14421	3.86905e-05	0.00319101	ENSG00000135441/ENSG00000127184/ENSG00000111775/ENSG00000126267/ENSG00000138413/ENSG00000135940/ENSG00000131174/ENSG00000189043/ENSG00000131143/ENSG00000156467/ENSG00000176171/ENSG00000167985/ENSG00000173660/ENSG00000146701/ENSG00000176340/ENSG00000172340	BLOC1S1/COX7C/COX6A1/COX6B1/IDH1/COX5B/COX7B/NDUFA4/COX4I1/UQCRB/BNIP3/SDHAF2/UQCRH/MDH2/COX8A/SUCLG2	16
BP	GO:0009145	purine nucleoside triphosphate biosynthetic process	23|876	151|14421	4.01183e-05	0.00325541	ENSG00000239672/ENSG00000167283/ENSG00000241837/ENSG00000158828/ENSG00000134333/ENSG00000169020/ENSG00000105329/ENSG00000103202/ENSG00000109107/ENSG00000124172/ENSG00000135940/ENSG00000168209/ENSG00000179091/ENSG00000135390/ENSG00000241468/ENSG00000152234/ENSG00000094914/ENSG00000102144/ENSG00000108479/ENSG00000105220/ENSG00000158122/ENSG00000165140/ENSG00000160326	NME1/ATP5MG/ATP5PO/PINK1/LDHA/ATP5ME/TGFB1/NME4/ALDOC/ATP5F1E/COX5B/DDIT4/CYC1/ATP5MC2/ATP5MF/ATP5F1A/AAAS/PGK1/GALK1/GPI/PRXL2C/FBP1/SLC2A6	23
BP	GO:0006457	protein folding	28|876	204|14421	4.3284e-05	0.00345654	ENSG00000115541/ENSG00000204435/ENSG00000166710/ENSG00000123131/ENSG00000126803/ENSG00000087258/ENSG00000123349/ENSG00000173110/ENSG00000129255/ENSG00000125863/ENSG00000204388/ENSG00000183291/ENSG00000132002/ENSG00000080824/ENSG00000120885/ENSG00000135624/ENSG00000166226/ENSG00000240344/ENSG00000109971/ENSG00000117385/ENSG00000069966/ENSG00000163273/ENSG00000159461/ENSG00000163528/ENSG00000078369…	HSPE1/CSNK2B/B2M/PRDX4/HSPA2/GNAO1/PFDN5/HSPA6/MPDU1/MKKS/HSPA1B/SELENOF/DNAJB1/HSP90AA1/CLU/CCT7/CCT2/PPIL3/HSPA8/P3H1/GNB5/NPPC/AMFR/CHCHD4/GNB1/PPIC/DNAJC1/PFDN4	28
BP	GO:0009142	nucleoside triphosphate biosynthetic process	24|876	166|14421	6.50419e-05	0.0051129	ENSG00000239672/ENSG00000167283/ENSG00000241837/ENSG00000158828/ENSG00000134333/ENSG00000169020/ENSG00000105329/ENSG00000103202/ENSG00000109107/ENSG00000124172/ENSG00000135940/ENSG00000168209/ENSG00000179091/ENSG00000134326/ENSG00000135390/ENSG00000241468/ENSG00000152234/ENSG00000094914/ENSG00000102144/ENSG00000108479/ENSG00000105220/ENSG00000158122/ENSG00000165140/ENSG00000160326	NME1/ATP5MG/ATP5PO/PINK1/LDHA/ATP5ME/TGFB1/NME4/ALDOC/ATP5F1E/COX5B/DDIT4/CYC1/CMPK2/ATP5MC2/ATP5MF/ATP5F1A/AAAS/PGK1/GALK1/GPI/PRXL2C/FBP1/SLC2A6	24
BP	GO:0009201	ribonucleoside triphosphate biosynthetic process	23|876	156|14421	6.74657e-05	0.00522185	ENSG00000239672/ENSG00000167283/ENSG00000241837/ENSG00000158828/ENSG00000134333/ENSG00000169020/ENSG00000105329/ENSG00000103202/ENSG00000109107/ENSG00000124172/ENSG00000135940/ENSG00000168209/ENSG00000179091/ENSG00000135390/ENSG00000241468/ENSG00000152234/ENSG00000094914/ENSG00000102144/ENSG00000108479/ENSG00000105220/ENSG00000158122/ENSG00000165140/ENSG00000160326	NME1/ATP5MG/ATP5PO/PINK1/LDHA/ATP5ME/TGFB1/NME4/ALDOC/ATP5F1E/COX5B/DDIT4/CYC1/ATP5MC2/ATP5MF/ATP5F1A/AAAS/PGK1/GALK1/GPI/PRXL2C/FBP1/SLC2A6	23
BP	GO:0045089	positive regulation of innate immune response	37|876	316|14421	9.5226e-05	0.00719336	ENSG00000143947/ENSG00000105372/ENSG00000113558/ENSG00000124882/ENSG00000240065/ENSG00000151651/ENSG00000164733/ENSG00000163220/ENSG00000108561/ENSG00000203722/ENSG00000185507/ENSG00000150991/ENSG00000100473/ENSG00000107201/ENSG00000100906/ENSG00000204388/ENSG00000137312/ENSG00000221983/ENSG00000121236/ENSG00000204642/ENSG00000160959/ENSG00000170458/ENSG00000172243/ENSG00000254087/ENSG00000129084…	RPS27A/RPS19/SKP1/EREG/PSMB9/ADAM8/CTSB/S100A9/C1QBP/RAET1G/IRF7/UBC/COCH/DDX58/NFKBIA/HSPA1B/FLOT1/UBA52/TRIM6/HLA-F/LRRC14/CD14/CLEC7A/LYN/PSMA1/MUC1/PYCARD/DDX60/PSMB8/S100A8/TLR2/PSPC1/LGMN/MICB/HLA-E/CD36/BIRC3	37
BP	GO:0002483	antigen processing and presentation of endogenous peptide antigen	6|876	14|14421	9.72269e-05	0.00719336	ENSG00000166710/ENSG00000234745/ENSG00000206503/ENSG00000204642/ENSG00000168394/ENSG00000204592	B2M/HLA-B/HLA-A/HLA-F/TAP1/HLA-E	6
BP	GO:0019885	antigen processing and presentation of endogenous peptide antigen via MHC class I	6|876	14|14421	9.72269e-05	0.00719336	ENSG00000166710/ENSG00000234745/ENSG00000206503/ENSG00000204642/ENSG00000168394/ENSG00000204592	B2M/HLA-B/HLA-A/HLA-F/TAP1/HLA-E	6
BP	GO:1990748	cellular detoxification	16|876	91|14421	0.000105865	0.00771894	ENSG00000198843/ENSG00000167468/ENSG00000123131/ENSG00000148834/ENSG00000084207/ENSG00000163220/ENSG00000095303/ENSG00000122378/ENSG00000233276/ENSG00000161544/ENSG00000178980/ENSG00000167815/ENSG00000165672/ENSG00000085871/ENSG00000158122/ENSG00000135218	SELENOT/GPX4/PRDX4/GSTO1/GSTP1/S100A9/PTGS1/PRXL2A/GPX1/CYGB/SELENOW/PRDX2/PRDX3/MGST2/PRXL2C/CD36	16
BP	GO:0042407	cristae formation	9|876	33|14421	0.000110815	0.00796441	ENSG00000167283/ENSG00000241837/ENSG00000158828/ENSG00000169020/ENSG00000124172/ENSG00000135390/ENSG00000241468/ENSG00000152234/ENSG00000159685	ATP5MG/ATP5PO/PINK1/ATP5ME/ATP5F1E/ATP5MC2/ATP5MF/ATP5F1A/CHCHD6	9
BP	GO:0006754	ATP biosynthetic process	21|876	141|14421	0.000118999	0.00839414	ENSG00000167283/ENSG00000241837/ENSG00000158828/ENSG00000134333/ENSG00000169020/ENSG00000105329/ENSG00000109107/ENSG00000124172/ENSG00000135940/ENSG00000168209/ENSG00000179091/ENSG00000135390/ENSG00000241468/ENSG00000152234/ENSG00000094914/ENSG00000102144/ENSG00000108479/ENSG00000105220/ENSG00000158122/ENSG00000165140/ENSG00000160326	ATP5MG/ATP5PO/PINK1/LDHA/ATP5ME/TGFB1/ALDOC/ATP5F1E/COX5B/DDIT4/CYC1/ATP5MC2/ATP5MF/ATP5F1A/AAAS/PGK1/GALK1/GPI/PRXL2C/FBP1/SLC2A6	21
BP	GO:0097237	cellular response to toxic substance	27|876	205|14421	0.000120131	0.00839414	ENSG00000143878/ENSG00000198843/ENSG00000167468/ENSG00000166710/ENSG00000173848/ENSG00000123131/ENSG00000158828/ENSG00000148834/ENSG00000084207/ENSG00000197746/ENSG00000149273/ENSG00000163220/ENSG00000095303/ENSG00000122378/ENSG00000233276/ENSG00000161544/ENSG00000178980/ENSG00000176171/ENSG00000167815/ENSG00000114209/ENSG00000165672/ENSG00000101460/ENSG00000214253/ENSG00000002330/ENSG00000085871…	RHOB/SELENOT/GPX4/B2M/NET1/PRDX4/PINK1/GSTO1/GSTP1/PSAP/RPS3/S100A9/PTGS1/PRXL2A/GPX1/CYGB/SELENOW/BNIP3/PRDX2/PDCD10/PRDX3/MAP1LC3A/FIS1/BAD/MGST2/PRXL2C/CD36	27
BP	GO:0016051	carbohydrate biosynthetic process	25|876	185|14421	0.000140564	0.00968735	ENSG00000169764/ENSG00000179913/ENSG00000184207/ENSG00000105329/ENSG00000157350/ENSG00000109107/ENSG00000129255/ENSG00000141349/ENSG00000171310/ENSG00000108528/ENSG00000110080/ENSG00000114480/ENSG00000213639/ENSG00000103044/ENSG00000146701/ENSG00000105655/ENSG00000085662/ENSG00000164850/ENSG00000120053/ENSG00000137700/ENSG00000102144/ENSG00000176597/ENSG00000151348/ENSG00000105220/ENSG00000165140	UGP2/B3GNT3/PGP/TGFB1/ST3GAL2/ALDOC/MPDU1/G6PC3/CHST11/SLC25A11/ST3GAL4/GBE1/PPP1CB/HAS3/MDH2/ISYNA1/AKR1B1/GPER1/GOT1/SLC37A4/PGK1/B3GNT5/EXT2/GPI/FBP1	25
BP	GO:0043900	regulation of multi-organism process	39|876	348|14421	0.000159247	0.0108266	ENSG00000105258/ENSG00000123131/ENSG00000244509/ENSG00000185745/ENSG00000081181/ENSG00000083937/ENSG00000108561/ENSG00000187608/ENSG00000163882/ENSG00000105137/ENSG00000102265/ENSG00000196352/ENSG00000107201/ENSG00000128016/ENSG00000139546/ENSG00000167815/ENSG00000121236/ENSG00000204977/ENSG00000172183/ENSG00000007171/ENSG00000147669/ENSG00000172243/ENSG00000146425/ENSG00000087586/ENSG00000163273…	POLR2I/PRDX4/APOBEC3C/IFIT1/ARG2/CHMP2B/C1QBP/ISG15/POLR2H/SYDE1/TIMP1/CD55/DDX58/ZFP36/TARBP2/PRDX2/TRIM6/TRIM13/ISG20/NOS2/POLR2K/CLEC7A/DYNLT1/AURKA/NPPC/HERC5/PYCARD/NELFB/DDX60/CIB1/TSG101/OAS1/MICB/STOM/BAD/FBXL2/NOX5/CD36/BIRC3	39
BP	GO:0051084	'de novo' posttranslational protein folding	9|876	35|14421	0.000181798	0.012195	ENSG00000115541/ENSG00000126803/ENSG00000173110/ENSG00000204388/ENSG00000183291/ENSG00000132002/ENSG00000166226/ENSG00000109971/ENSG00000163528	HSPE1/HSPA2/HSPA6/HSPA1B/SELENOF/DNAJB1/CCT2/HSPA8/CHCHD4	9
BP	GO:0007007	inner mitochondrial membrane organization	10|876	44|14421	0.000243064	0.0160902	ENSG00000125995/ENSG00000167283/ENSG00000241837/ENSG00000158828/ENSG00000169020/ENSG00000124172/ENSG00000135390/ENSG00000241468/ENSG00000152234/ENSG00000159685	ROMO1/ATP5MG/ATP5PO/PINK1/ATP5ME/ATP5F1E/ATP5MC2/ATP5MF/ATP5F1A/CHCHD6	10
BP	GO:0002475	antigen processing and presentation via MHC class Ib	5|876	11|14421	0.000277597	0.017905	ENSG00000166710/ENSG00000234745/ENSG00000206503/ENSG00000204642/ENSG00000204592	B2M/HLA-B/HLA-A/HLA-F/HLA-E	5
BP	GO:0051561	positive regulation of mitochondrial calcium ion concentration	5|876	11|14421	0.000277597	0.017905	ENSG00000156026/ENSG00000165487/ENSG00000176171/ENSG00000107745/ENSG00000214253	MCU/MICU2/BNIP3/MICU1/FIS1	5
BP	GO:0070373	negative regulation of ERK1 and ERK2 cascade	12|876	62|14421	0.000301703	0.0192135	ENSG00000162545/ENSG00000100234/ENSG00000143507/ENSG00000120129/ENSG00000139318/ENSG00000084207/ENSG00000167653/ENSG00000133216/ENSG00000187678/ENSG00000164850/ENSG00000254087/ENSG00000120875	CAMK2N1/TIMP3/DUSP10/DUSP1/DUSP6/GSTP1/PSCA/EPHB2/SPRY4/GPER1/LYN/DUSP4	12
BP	GO:0098542	defense response to other organism	38|876	347|14421	0.000306772	0.0192921	ENSG00000125995/ENSG00000105372/ENSG00000244509/ENSG00000077238/ENSG00000185745/ENSG00000105329/ENSG00000081181/ENSG00000163220/ENSG00000069399/ENSG00000108561/ENSG00000178896/ENSG00000185507/ENSG00000187608/ENSG00000145287/ENSG00000126709/ENSG00000100473/ENSG00000198918/ENSG00000107201/ENSG00000168209/ENSG00000139546/ENSG00000176171/ENSG00000121236/ENSG00000172183/ENSG00000007171/ENSG00000172243…	ROMO1/RPS19/APOBEC3C/IL4R/IFIT1/TGFB1/ARG2/S100A9/BCL3/C1QBP/EXOSC4/IRF7/ISG15/PLAC8/IFI6/COCH/RPL39/DDX58/DDIT4/TARBP2/BNIP3/TRIM6/ISG20/NOS2/CLEC7A/HERC5/PYCARD/DDX60/S100A8/CEBPB/TLR2/OAS1/MICB/GBP2/HLA-E/EPHA2/CD36/BIRC3	38
BP	GO:1901293	nucleoside phosphate biosynthetic process	38|876	348|14421	0.000324856	0.0197245	ENSG00000239672/ENSG00000167283/ENSG00000241837/ENSG00000158828/ENSG00000134333/ENSG00000169020/ENSG00000105329/ENSG00000103202/ENSG00000109107/ENSG00000124172/ENSG00000135940/ENSG00000168209/ENSG00000163382/ENSG00000179091/ENSG00000114956/ENSG00000115919/ENSG00000134326/ENSG00000183696/ENSG00000068366/ENSG00000166741/ENSG00000007171/ENSG00000135390/ENSG00000131069/ENSG00000241468/ENSG00000152234…	NME1/ATP5MG/ATP5PO/PINK1/LDHA/ATP5ME/TGFB1/NME4/ALDOC/ATP5F1E/COX5B/DDIT4/NAXE/CYC1/DGUOK/KYNU/CMPK2/UPP1/ACSL4/NNMT/NOS2/ATP5MC2/ACSS2/ATP5MF/ATP5F1A/SLC35B2/NPPC/AAAS/PPT2/PGK1/GALK1/GPI/PRXL2C/PNP/RRM2/TK1/FBP1/SLC2A6	38
BP	GO:0009124	nucleoside monophosphate biosynthetic process	24|876	184|14421	0.000325185	0.0197245	ENSG00000167283/ENSG00000241837/ENSG00000158828/ENSG00000134333/ENSG00000169020/ENSG00000105329/ENSG00000109107/ENSG00000124172/ENSG00000135940/ENSG00000168209/ENSG00000179091/ENSG00000114956/ENSG00000183696/ENSG00000135390/ENSG00000241468/ENSG00000152234/ENSG00000094914/ENSG00000102144/ENSG00000108479/ENSG00000105220/ENSG00000158122/ENSG00000167900/ENSG00000165140/ENSG00000160326	ATP5MG/ATP5PO/PINK1/LDHA/ATP5ME/TGFB1/ALDOC/ATP5F1E/COX5B/DDIT4/CYC1/DGUOK/UPP1/ATP5MC2/ATP5MF/ATP5F1A/AAAS/PGK1/GALK1/GPI/PRXL2C/TK1/FBP1/SLC2A6	24
BP	GO:0072524	pyridine-containing compound metabolic process	23|876	173|14421	0.00032541	0.0197245	ENSG00000111716/ENSG00000135318/ENSG00000134333/ENSG00000109107/ENSG00000138413/ENSG00000168209/ENSG00000163382/ENSG00000169738/ENSG00000115919/ENSG00000115129/ENSG00000023697/ENSG00000166741/ENSG00000146701/ENSG00000094914/ENSG00000171174/ENSG00000102144/ENSG00000108479/ENSG00000105220/ENSG00000158122/ENSG00000198805/ENSG00000165140/ENSG00000138356/ENSG00000160326	LDHB/NT5E/LDHA/ALDOC/IDH1/DDIT4/NAXE/DCXR/KYNU/TP53I3/DERA/NNMT/MDH2/AAAS/RBKS/PGK1/GALK1/GPI/PRXL2C/PNP/FBP1/AOX1/SLC2A6	23
BP	GO:0019883	antigen processing and presentation of endogenous antigen	6|876	17|14421	0.000342235	0.0204974	ENSG00000166710/ENSG00000234745/ENSG00000206503/ENSG00000204642/ENSG00000168394/ENSG00000204592	B2M/HLA-B/HLA-A/HLA-F/TAP1/HLA-E	6
BP	GO:0072522	purine-containing compound biosynthetic process	32|876	277|14421	0.000351889	0.0208277	ENSG00000239672/ENSG00000167283/ENSG00000241837/ENSG00000158828/ENSG00000135318/ENSG00000134333/ENSG00000169020/ENSG00000105329/ENSG00000103202/ENSG00000109107/ENSG00000124172/ENSG00000135940/ENSG00000168209/ENSG00000179091/ENSG00000114956/ENSG00000068366/ENSG00000007171/ENSG00000135390/ENSG00000131069/ENSG00000241468/ENSG00000152234/ENSG00000157593/ENSG00000163273/ENSG00000094914/ENSG00000221988…	NME1/ATP5MG/ATP5PO/PINK1/NT5E/LDHA/ATP5ME/TGFB1/NME4/ALDOC/ATP5F1E/COX5B/DDIT4/CYC1/DGUOK/ACSL4/NOS2/ATP5MC2/ACSS2/ATP5MF/ATP5F1A/SLC35B2/NPPC/AAAS/PPT2/PGK1/GALK1/GPI/PRXL2C/PNP/FBP1/SLC2A6	32
BP	GO:0031349	positive regulation of defense response	43|876	414|14421	0.000401471	0.023486	ENSG00000143947/ENSG00000105372/ENSG00000113558/ENSG00000124882/ENSG00000240065/ENSG00000110492/ENSG00000151651/ENSG00000164733/ENSG00000163220/ENSG00000108561/ENSG00000203722/ENSG00000185507/ENSG00000150991/ENSG00000100473/ENSG00000107201/ENSG00000100906/ENSG00000204388/ENSG00000187094/ENSG00000137312/ENSG00000221983/ENSG00000186642/ENSG00000121236/ENSG00000204642/ENSG00000160959/ENSG00000170458…	RPS27A/RPS19/SKP1/EREG/PSMB9/MDK/ADAM8/CTSB/S100A9/C1QBP/RAET1G/IRF7/UBC/COCH/DDX58/NFKBIA/HSPA1B/CCK/FLOT1/UBA52/PDE2A/TRIM6/HLA-F/LRRC14/CD14/CLEC7A/LYN/PSMA1/MUC1/IL18/PYCARD/DDX60/PSMB8/S100A8/CEBPB/TLR2/PSPC1/LGMN/MICB/HLA-E/MGST2/CD36/BIRC3	43
BP	GO:0001906	cell killing	16|876	102|14421	0.000412475	0.0238524	ENSG00000166710/ENSG00000125995/ENSG00000105372/ENSG00000103811/ENSG00000085063/ENSG00000203722/ENSG00000234745/ENSG00000196352/ENSG00000206503/ENSG00000007171/ENSG00000204642/ENSG00000172243/ENSG00000150782/ENSG00000204516/ENSG00000002330/ENSG00000204592	B2M/ROMO1/RPS19/CTSH/CD59/RAET1G/HLA-B/CD55/HLA-A/NOS2/HLA-F/CLEC7A/IL18/MICB/BAD/HLA-E	16
BP	GO:0006458	'de novo' protein folding	9|876	39|14421	0.000438341	0.0250602	ENSG00000115541/ENSG00000126803/ENSG00000173110/ENSG00000204388/ENSG00000183291/ENSG00000132002/ENSG00000166226/ENSG00000109971/ENSG00000163528	HSPE1/HSPA2/HSPA6/HSPA1B/SELENOF/DNAJB1/CCT2/HSPA8/CHCHD4	9
BP	GO:0002062	chondrocyte differentiation	17|876	113|14421	0.000456082	0.0257814	ENSG00000019549/ENSG00000143369/ENSG00000105329/ENSG00000110492/ENSG00000100399/ENSG00000100473/ENSG00000171310/ENSG00000134013/ENSG00000105664/ENSG00000179403/ENSG00000260428/ENSG00000183688/ENSG00000136999/ENSG00000163273/ENSG00000111799/ENSG00000156466/ENSG00000006747	SNAI2/ECM1/TGFB1/MDK/CHADL/COCH/CHST11/LOXL2/COMP/VWA1/SCX/RFLNB/NOV/NPPC/COL12A1/GDF6/SCIN	17
BP	GO:0001836	release of cytochrome c from mitochondria	11|876	56|14421	0.000467251	0.0261193	ENSG00000158828/ENSG00000126709/ENSG00000233276/ENSG00000187094/ENSG00000011422/ENSG00000120885/ENSG00000176171/ENSG00000164850/ENSG00000103490/ENSG00000214253/ENSG00000002330	PINK1/IFI6/GPX1/CCK/PLAUR/CLU/BNIP3/GPER1/PYCARD/FIS1/BAD	11
BP	GO:0001666	response to hypoxia	35|876	319|14421	0.000504324	0.0278819	ENSG00000143947/ENSG00000103363/ENSG00000112715/ENSG00000158828/ENSG00000100387/ENSG00000240065/ENSG00000134333/ENSG00000165272/ENSG00000105329/ENSG00000151651/ENSG00000136997/ENSG00000150991/ENSG00000106153/ENSG00000104332/ENSG00000173846/ENSG00000154582/ENSG00000134013/ENSG00000168209/ENSG00000161544/ENSG00000221983/ENSG00000172379/ENSG00000131477/ENSG00000176171/ENSG00000007171/ENSG00000101444…	RPS27A/ELOB/VEGFA/PINK1/RBX1/PSMB9/LDHA/AQP3/TGFB1/ADAM8/MYC/UBC/CHCHD2/SFRP1/PLK3/ELOC/LOXL2/DDIT4/CYGB/UBA52/ARNT2/RAMP2/BNIP3/NOS2/AHCY/PSMA1/NPPC/PSMB8/FIS1/PGK1/TLR2/CITED2/GNB1/BAD/NR4A2	35
BP	GO:0031343	positive regulation of cell killing	10|876	48|14421	0.000513861	0.028001	ENSG00000166710/ENSG00000203722/ENSG00000234745/ENSG00000206503/ENSG00000007171/ENSG00000204642/ENSG00000172243/ENSG00000204516/ENSG00000002330/ENSG00000204592	B2M/RAET1G/HLA-B/HLA-A/NOS2/HLA-F/CLEC7A/MICB/BAD/HLA-E	10
BP	GO:0009165	nucleotide biosynthetic process	37|876	344|14421	0.000517609	0.028001	ENSG00000239672/ENSG00000167283/ENSG00000241837/ENSG00000158828/ENSG00000134333/ENSG00000169020/ENSG00000105329/ENSG00000103202/ENSG00000109107/ENSG00000124172/ENSG00000135940/ENSG00000168209/ENSG00000163382/ENSG00000179091/ENSG00000114956/ENSG00000115919/ENSG00000134326/ENSG00000183696/ENSG00000068366/ENSG00000166741/ENSG00000007171/ENSG00000135390/ENSG00000131069/ENSG00000241468/ENSG00000152234…	NME1/ATP5MG/ATP5PO/PINK1/LDHA/ATP5ME/TGFB1/NME4/ALDOC/ATP5F1E/COX5B/DDIT4/NAXE/CYC1/DGUOK/KYNU/CMPK2/UPP1/ACSL4/NNMT/NOS2/ATP5MC2/ACSS2/ATP5MF/ATP5F1A/SLC35B2/NPPC/AAAS/PPT2/PGK1/GALK1/GPI/PRXL2C/PNP/RRM2/FBP1/SLC2A6	37
BP	GO:0050866	negative regulation of cell activation	21|876	157|14421	0.000535936	0.028684	ENSG00000107738/ENSG00000077238/ENSG00000105329/ENSG00000110492/ENSG00000081181/ENSG00000168918/ENSG00000174564/ENSG00000104332/ENSG00000178726/ENSG00000161544/ENSG00000167815/ENSG00000111913/ENSG00000204642/ENSG00000154127/ENSG00000164509/ENSG00000113916/ENSG00000164850/ENSG00000254087/ENSG00000123143/ENSG00000172216/ENSG00000069482	VSIR/IL4R/TGFB1/MDK/ARG2/INPP5D/IL20RB/SFRP1/THBD/CYGB/PRDX2/RIPOR2/HLA-F/UBASH3B/IL31RA/BCL6/GPER1/LYN/PKN1/CEBPB/GAL	21
BP	GO:0002683	negative regulation of immune system process	39|876	370|14421	0.000551846	0.0292246	ENSG00000239672/ENSG00000105372/ENSG00000085063/ENSG00000143507/ENSG00000120129/ENSG00000107738/ENSG00000077238/ENSG00000105329/ENSG00000110492/ENSG00000081181/ENSG00000108561/ENSG00000136997/ENSG00000168918/ENSG00000174564/ENSG00000104332/ENSG00000196352/ENSG00000128016/ENSG00000100906/ENSG00000233276/ENSG00000139546/ENSG00000167815/ENSG00000111913/ENSG00000204642/ENSG00000160959/ENSG00000154127…	NME1/RPS19/CD59/DUSP10/DUSP1/VSIR/IL4R/TGFB1/MDK/ARG2/C1QBP/MYC/INPP5D/IL20RB/SFRP1/CD55/ZFP36/NFKBIA/GPX1/TARBP2/PRDX2/RIPOR2/HLA-F/LRRC14/UBASH3B/CD14/IL31RA/BCL6/GPER1/NOV/LYN/PSMA1/PKN1/NBL1/CIB1/CEBPB/MICB/HLA-E/GAL	39
BP	GO:0045088	regulation of innate immune response	39|876	371|14421	0.000581724	0.030486	ENSG00000143947/ENSG00000105372/ENSG00000113558/ENSG00000124882/ENSG00000143507/ENSG00000240065/ENSG00000151651/ENSG00000164733/ENSG00000163220/ENSG00000108561/ENSG00000203722/ENSG00000185507/ENSG00000150991/ENSG00000100473/ENSG00000107201/ENSG00000100906/ENSG00000204388/ENSG00000137312/ENSG00000221983/ENSG00000121236/ENSG00000204642/ENSG00000160959/ENSG00000170458/ENSG00000172243/ENSG00000254087…	RPS27A/RPS19/SKP1/EREG/DUSP10/PSMB9/ADAM8/CTSB/S100A9/C1QBP/RAET1G/IRF7/UBC/COCH/DDX58/NFKBIA/HSPA1B/FLOT1/UBA52/TRIM6/HLA-F/LRRC14/CD14/CLEC7A/LYN/PSMA1/MUC1/SUMO1/PYCARD/DDX60/PSMB8/S100A8/TLR2/PSPC1/LGMN/MICB/HLA-E/CD36/BIRC3	39
BP	GO:1902532	negative regulation of intracellular signal transduction	48|876	486|14421	0.000594895	0.0308548	ENSG00000162545/ENSG00000100234/ENSG00000133112/ENSG00000019549/ENSG00000143507/ENSG00000158828/ENSG00000275993/ENSG00000120129/ENSG00000148834/ENSG00000139318/ENSG00000084207/ENSG00000165637/ENSG00000118162/ENSG00000069399/ENSG00000108561/ENSG00000136997/ENSG00000178719/ENSG00000104332/ENSG00000233276/ENSG00000168209/ENSG00000167653/ENSG00000186642/ENSG00000011422/ENSG00000120885/ENSG00000163219…	CAMK2N1/TIMP3/TPT1/SNAI2/DUSP10/PINK1/SIK1B/DUSP1/GSTO1/DUSP6/GSTP1/VDAC2/KPTN/BCL3/C1QBP/MYC/GRINA/SFRP1/GPX1/DDIT4/PSCA/PDE2A/PLAUR/CLU/ARHGAP25/NPRL3/RIPOR2/EPHB2/SPRY4/BCL6/GPER1/APLP1/DYRK3/NOV/LYN/MUC1/CARD19/DUSP5/PYCARD/FHL2/CIB1/HEG1/RASA3/CAVIN3/DUSP4/STAMBP/EPHA2/FBP1	48
BP	GO:0031341	regulation of cell killing	12|876	67|14421	0.000633546	0.0325242	ENSG00000166710/ENSG00000085063/ENSG00000203722/ENSG00000234745/ENSG00000196352/ENSG00000206503/ENSG00000007171/ENSG00000204642/ENSG00000172243/ENSG00000204516/ENSG00000002330/ENSG00000204592	B2M/CD59/RAET1G/HLA-B/CD55/HLA-A/NOS2/HLA-F/CLEC7A/MICB/BAD/HLA-E	12
BP	GO:1990542	mitochondrial transmembrane transport	15|876	98|14421	0.000804726	0.0404995	ENSG00000125995/ENSG00000167283/ENSG00000241837/ENSG00000156026/ENSG00000169020/ENSG00000124172/ENSG00000135940/ENSG00000179091/ENSG00000128311/ENSG00000165487/ENSG00000135390/ENSG00000241468/ENSG00000152234/ENSG00000107745/ENSG00000163528	ROMO1/ATP5MG/ATP5PO/MCU/ATP5ME/ATP5F1E/COX5B/CYC1/TST/MICU2/ATP5MC2/ATP5MF/ATP5F1A/MICU1/CHCHD4	15
BP	GO:0009127	purine nucleoside monophosphate biosynthetic process	21|876	162|14421	0.00081305	0.0404995	ENSG00000167283/ENSG00000241837/ENSG00000158828/ENSG00000134333/ENSG00000169020/ENSG00000105329/ENSG00000109107/ENSG00000124172/ENSG00000135940/ENSG00000168209/ENSG00000179091/ENSG00000135390/ENSG00000241468/ENSG00000152234/ENSG00000094914/ENSG00000102144/ENSG00000108479/ENSG00000105220/ENSG00000158122/ENSG00000165140/ENSG00000160326	ATP5MG/ATP5PO/PINK1/LDHA/ATP5ME/TGFB1/ALDOC/ATP5F1E/COX5B/DDIT4/CYC1/ATP5MC2/ATP5MF/ATP5F1A/AAAS/PGK1/GALK1/GPI/PRXL2C/FBP1/SLC2A6	21
BP	GO:0009168	purine ribonucleoside monophosphate biosynthetic process	21|876	162|14421	0.00081305	0.0404995	ENSG00000167283/ENSG00000241837/ENSG00000158828/ENSG00000134333/ENSG00000169020/ENSG00000105329/ENSG00000109107/ENSG00000124172/ENSG00000135940/ENSG00000168209/ENSG00000179091/ENSG00000135390/ENSG00000241468/ENSG00000152234/ENSG00000094914/ENSG00000102144/ENSG00000108479/ENSG00000105220/ENSG00000158122/ENSG00000165140/ENSG00000160326	ATP5MG/ATP5PO/PINK1/LDHA/ATP5ME/TGFB1/ALDOC/ATP5F1E/COX5B/DDIT4/CYC1/ATP5MC2/ATP5MF/ATP5F1A/AAAS/PGK1/GALK1/GPI/PRXL2C/FBP1/SLC2A6	21
BP	GO:0006733	oxidoreduction coenzyme metabolic process	23|876	185|14421	0.000845834	0.0417195	ENSG00000111716/ENSG00000139180/ENSG00000135318/ENSG00000134333/ENSG00000110871/ENSG00000109107/ENSG00000138413/ENSG00000168209/ENSG00000163382/ENSG00000169738/ENSG00000115919/ENSG00000115129/ENSG00000023697/ENSG00000166741/ENSG00000146701/ENSG00000094914/ENSG00000171174/ENSG00000102144/ENSG00000108479/ENSG00000105220/ENSG00000158122/ENSG00000165140/ENSG00000160326	LDHB/NDUFA9/NT5E/LDHA/COQ5/ALDOC/IDH1/DDIT4/NAXE/DCXR/KYNU/TP53I3/DERA/NNMT/MDH2/AAAS/RBKS/PGK1/GALK1/GPI/PRXL2C/FBP1/SLC2A6	23
BP	GO:0009156	ribonucleoside monophosphate biosynthetic process	22|876	174|14421	0.000866855	0.042336	ENSG00000167283/ENSG00000241837/ENSG00000158828/ENSG00000134333/ENSG00000169020/ENSG00000105329/ENSG00000109107/ENSG00000124172/ENSG00000135940/ENSG00000168209/ENSG00000179091/ENSG00000183696/ENSG00000135390/ENSG00000241468/ENSG00000152234/ENSG00000094914/ENSG00000102144/ENSG00000108479/ENSG00000105220/ENSG00000158122/ENSG00000165140/ENSG00000160326	ATP5MG/ATP5PO/PINK1/LDHA/ATP5ME/TGFB1/ALDOC/ATP5F1E/COX5B/DDIT4/CYC1/UPP1/ATP5MC2/ATP5MF/ATP5F1A/AAAS/PGK1/GALK1/GPI/PRXL2C/FBP1/SLC2A6	22
BP	GO:0060337	type I interferon signaling pathway	13|876	79|14421	0.000883577	0.042336	ENSG00000185745/ENSG00000185507/ENSG00000187608/ENSG00000234745/ENSG00000126709/ENSG00000206503/ENSG00000121236/ENSG00000172183/ENSG00000204642/ENSG00000204264/ENSG00000089127/ENSG00000162645/ENSG00000204592	IFIT1/IRF7/ISG15/HLA-B/IFI6/HLA-A/TRIM6/ISG20/HLA-F/PSMB8/OAS1/GBP2/HLA-E	13
BP	GO:0071357	cellular response to type I interferon	13|876	79|14421	0.000883577	0.042336	ENSG00000185745/ENSG00000185507/ENSG00000187608/ENSG00000234745/ENSG00000126709/ENSG00000206503/ENSG00000121236/ENSG00000172183/ENSG00000204642/ENSG00000204264/ENSG00000089127/ENSG00000162645/ENSG00000204592	IFIT1/IRF7/ISG15/HLA-B/IFI6/HLA-A/TRIM6/ISG20/HLA-F/PSMB8/OAS1/GBP2/HLA-E	13
BP	GO:0042276	error-prone translesion synthesis	6|876	20|14421	0.000916001	0.0430692	ENSG00000143947/ENSG00000116670/ENSG00000150991/ENSG00000163918/ENSG00000221983/ENSG00000106399	RPS27A/MAD2L2/UBC/RFC4/UBA52/RPA3	6
BP	GO:0044342	type B pancreatic cell proliferation	6|876	20|14421	0.000916001	0.0430692	ENSG00000141753/ENSG00000104332/ENSG00000101940/ENSG00000123358/ENSG00000136999/ENSG00000002330	IGFBP4/SFRP1/WDR13/NR4A1/NOV/BAD	6
BP	GO:0036293	response to decreased oxygen levels	35|876	330|14421	0.000931227	0.0433797	ENSG00000143947/ENSG00000103363/ENSG00000112715/ENSG00000158828/ENSG00000100387/ENSG00000240065/ENSG00000134333/ENSG00000165272/ENSG00000105329/ENSG00000151651/ENSG00000136997/ENSG00000150991/ENSG00000106153/ENSG00000104332/ENSG00000173846/ENSG00000154582/ENSG00000134013/ENSG00000168209/ENSG00000161544/ENSG00000221983/ENSG00000172379/ENSG00000131477/ENSG00000176171/ENSG00000007171/ENSG00000101444…	RPS27A/ELOB/VEGFA/PINK1/RBX1/PSMB9/LDHA/AQP3/TGFB1/ADAM8/MYC/UBC/CHCHD2/SFRP1/PLK3/ELOC/LOXL2/DDIT4/CYGB/UBA52/ARNT2/RAMP2/BNIP3/NOS2/AHCY/PSMA1/NPPC/PSMB8/FIS1/PGK1/TLR2/CITED2/GNB1/BAD/NR4A2	35
BP	GO:0051348	negative regulation of transferase activity	29|876	257|14421	0.000951437	0.0439145	ENSG00000162545/ENSG00000125691/ENSG00000143507/ENSG00000120129/ENSG00000139318/ENSG00000148841/ENSG00000171863/ENSG00000116670/ENSG00000084207/ENSG00000104332/ENSG00000122406/ENSG00000128016/ENSG00000131475/ENSG00000129757/ENSG00000139546/ENSG00000154127/ENSG00000133216/ENSG00000187678/ENSG00000165672/ENSG00000013364/ENSG00000254087/ENSG00000123143/ENSG00000138166/ENSG00000103490/ENSG00000185043…	CAMK2N1/RPL23/DUSP10/DUSP1/DUSP6/ITPRIP/RPS7/MAD2L2/GSTP1/SFRP1/RPL5/ZFP36/VPS25/CDKN1C/TARBP2/UBASH3B/EPHB2/SPRY4/PRDX3/MVP/LYN/PKN1/DUSP5/PYCARD/CIB1/TSG101/HEG1/H2AFY/DUSP4	29
BP	GO:0006122	mitochondrial electron transport, ubiquinol to cytochrome c	5|876	14|14421	0.00103195	0.0459444	ENSG00000127540/ENSG00000164405/ENSG00000179091/ENSG00000156467/ENSG00000173660	UQCR11/UQCRQ/CYC1/UQCRB/UQCRH	5
BP	GO:0048308	organelle inheritance	5|876	14|14421	0.00103195	0.0459444	ENSG00000173846/ENSG00000162236/ENSG00000100749/ENSG00000169032/ENSG00000114209	PLK3/STX5/VRK1/MAP2K1/PDCD10	5
BP	GO:0048313	Golgi inheritance	5|876	14|14421	0.00103195	0.0459444	ENSG00000173846/ENSG00000162236/ENSG00000100749/ENSG00000169032/ENSG00000114209	PLK3/STX5/VRK1/MAP2K1/PDCD10	5
BP	GO:1904948	midbrain dopaminergic neuron differentiation	5|876	14|14421	0.00103195	0.0459444	ENSG00000107984/ENSG00000104332/ENSG00000213923/ENSG00000163785/ENSG00000153234	DKK1/SFRP1/CSNK1E/RYK/NR4A2	5
BP	GO:0050727	regulation of inflammatory response	32|876	296|14421	0.00110387	0.0487154	ENSG00000167468/ENSG00000105372/ENSG00000085063/ENSG00000143507/ENSG00000135318/ENSG00000110492/ENSG00000084207/ENSG00000151651/ENSG00000163220/ENSG00000108561/ENSG00000174564/ENSG00000196352/ENSG00000100906/ENSG00000233276/ENSG00000003989/ENSG00000186642/ENSG00000120885/ENSG00000007171/ENSG00000172243/ENSG00000113916/ENSG00000164850/ENSG00000136999/ENSG00000254087/ENSG00000129084/ENSG00000150782…	GPX4/RPS19/CD59/DUSP10/NT5E/MDK/GSTP1/ADAM8/S100A9/C1QBP/IL20RB/CD55/NFKBIA/GPX1/SLC7A2/PDE2A/CLU/NOS2/CLEC7A/BCL6/GPER1/NOV/LYN/PSMA1/IL18/PYCARD/S100A8/CEBPB/TLR2/HLA-E/MGST2/BIRC3	32
CC	GO:0022626	cytosolic ribosome	57|898	106|15068	8.05193e-42	4.9922e-39	ENSG00000134419/ENSG00000213741/ENSG00000171858/ENSG00000177954/ENSG00000197756/ENSG00000229117/ENSG00000143947/ENSG00000109475/ENSG00000172809/ENSG00000115268/ENSG00000083845/ENSG00000071082/ENSG00000105372/ENSG00000197728/ENSG00000110700/ENSG00000137818/ENSG00000177600/ENSG00000125691/ENSG00000174748/ENSG00000167526/ENSG00000131469/ENSG00000114391/ENSG00000163682/ENSG00000185088/ENSG00000164587…	RPS15A/RPS29/RPS21/RPS27/RPL37A/RPL41/RPS27A/RPL34/RPL38/RPS15/RPS5/RPL31/RPS19/RPS26/RPS13/RPLP1/RPLP2/RPL23/RPL15/RPL13/RPL27/RPL24/RPL9/RPS27L/RPS14/RPSA/RPS16/RPS20/RPL36/RPS18/RPS7/RPS3A/RPL21/RPL10/RPS3/RPL27A/RPL32/RPL26/RPL35A/RPS28/RPL39/RPL5/RPS24/RPLP0/RPS4X/RPL8/RPL18/RPL28/RPL12/UBA52/RPS11/RPS6/RPL35/RPL19/RPL18A/RPS12/RPS2	57
CC	GO:0044391	ribosomal subunit	65|898	184|15068	1.54401e-33	4.78643e-31	ENSG00000134419/ENSG00000213741/ENSG00000171858/ENSG00000177954/ENSG00000197756/ENSG00000229117/ENSG00000143947/ENSG00000109475/ENSG00000172809/ENSG00000115268/ENSG00000083845/ENSG00000071082/ENSG00000105372/ENSG00000197728/ENSG00000243927/ENSG00000110700/ENSG00000137818/ENSG00000177600/ENSG00000125691/ENSG00000174748/ENSG00000167526/ENSG00000131469/ENSG00000114391/ENSG00000163682/ENSG00000185088…	RPS15A/RPS29/RPS21/RPS27/RPL37A/RPL41/RPS27A/RPL34/RPL38/RPS15/RPS5/RPL31/RPS19/RPS26/MRPS6/RPS13/RPLP1/RPLP2/RPL23/RPL15/RPL13/RPL27/RPL24/RPL9/RPS27L/RPS14/RPSA/RPS16/RPS20/RPL36/RPS18/RPS7/RPS3A/RPL21/RPL10/MRPL23/RPS3/RPL27A/RPL32/RPL26/RPL35A/RPS28/MRPS33/RPL39/RPL5/RPS24/RPLP0/RPS4X/RPL8/RPL18/RPL28/RPL12/UBA52/RPS11/RPS6/NDUFAB1/RPL35/RPL19/MRPL34/RPL18A/RPS12/MRPL43/RPS2/MRPL58/MRPS10	65
CC	GO:0005840	ribosome	69|898	226|15068	5.11714e-31	1.05754e-28	ENSG00000134419/ENSG00000213741/ENSG00000171858/ENSG00000177954/ENSG00000197756/ENSG00000229117/ENSG00000143947/ENSG00000109475/ENSG00000172809/ENSG00000115268/ENSG00000083845/ENSG00000071082/ENSG00000105372/ENSG00000197728/ENSG00000243927/ENSG00000110700/ENSG00000137818/ENSG00000177600/ENSG00000125691/ENSG00000174748/ENSG00000167526/ENSG00000131469/ENSG00000114391/ENSG00000163682/ENSG00000185088…	RPS15A/RPS29/RPS21/RPS27/RPL37A/RPL41/RPS27A/RPL34/RPL38/RPS15/RPS5/RPL31/RPS19/RPS26/MRPS6/RPS13/RPLP1/RPLP2/RPL23/RPL15/RPL13/RPL27/RPL24/RPL9/RPS27L/RPS14/RPSA/RPS16/RPS20/RPL36/RPS18/RPS7/RPS3A/RPL21/RPL10/MRPL23/RPS3/RPL27A/RPL32/RPL26/METTL17/RPL35A/RPS28/MRPS33/RPL39/RPL5/RPS24/RPLP0/RPS4X/RPL8/RPL18/RPL28/RPL12/UBA52/RPS11/RPS6/NDUFAB1/RPL35/RPL19/MRPL34/CHCHD1/RPL18A/RPS12/MRPL43/RPS2/MR…	69
CC	GO:0044445	cytosolic part	67|898	225|15068	2.03957e-29	3.16133e-27	ENSG00000134419/ENSG00000213741/ENSG00000171858/ENSG00000177954/ENSG00000197756/ENSG00000229117/ENSG00000143947/ENSG00000109475/ENSG00000172809/ENSG00000135441/ENSG00000115268/ENSG00000083845/ENSG00000071082/ENSG00000105372/ENSG00000197728/ENSG00000110700/ENSG00000137818/ENSG00000177600/ENSG00000125691/ENSG00000174748/ENSG00000167526/ENSG00000131469/ENSG00000114391/ENSG00000163682/ENSG00000185088…	RPS15A/RPS29/RPS21/RPS27/RPL37A/RPL41/RPS27A/RPL34/RPL38/BLOC1S1/RPS15/RPS5/RPL31/RPS19/RPS26/RPS13/RPLP1/RPLP2/RPL23/RPL15/RPL13/RPL27/RPL24/RPL9/RPS27L/RPS14/RPSA/RPS16/RPS20/RPL36/RPS18/RPS7/RPS3A/RPL21/RPL10/RPS3/RPL27A/RPL32/RPL26/RPL35A/RPS28/NCS1/RPL39/RPL5/RPS24/BCAS4/RPLP0/RPS4X/RPL8/RPL18/RPL28/RPL12/BORCS7/UBA52/RPS11/RPS6/CCT7/CCT2/HSPA8/RPL35/RPL19/RPL18A/RPS12/CALB1/PYCARD/RPS2/RRM2	67
CC	GO:0022627	cytosolic small ribosomal subunit	27|898	42|15068	2.45216e-23	3.04067e-21	ENSG00000134419/ENSG00000213741/ENSG00000171858/ENSG00000177954/ENSG00000143947/ENSG00000115268/ENSG00000083845/ENSG00000105372/ENSG00000197728/ENSG00000110700/ENSG00000185088/ENSG00000164587/ENSG00000168028/ENSG00000105193/ENSG00000008988/ENSG00000231500/ENSG00000171863/ENSG00000145425/ENSG00000149273/ENSG00000233927/ENSG00000138326/ENSG00000198034/ENSG00000221983/ENSG00000142534/ENSG00000137154…	RPS15A/RPS29/RPS21/RPS27/RPS27A/RPS15/RPS5/RPS19/RPS26/RPS13/RPS27L/RPS14/RPSA/RPS16/RPS20/RPS18/RPS7/RPS3A/RPS3/RPS28/RPS24/RPS4X/UBA52/RPS11/RPS6/RPS12/RPS2	27
CC	GO:0022625	cytosolic large ribosomal subunit	31|898	59|15068	7.27219e-23	7.5146e-21	ENSG00000197756/ENSG00000229117/ENSG00000109475/ENSG00000172809/ENSG00000071082/ENSG00000137818/ENSG00000177600/ENSG00000125691/ENSG00000174748/ENSG00000167526/ENSG00000131469/ENSG00000114391/ENSG00000163682/ENSG00000130255/ENSG00000122026/ENSG00000147403/ENSG00000166441/ENSG00000144713/ENSG00000161970/ENSG00000182899/ENSG00000198918/ENSG00000122406/ENSG00000089157/ENSG00000161016/ENSG00000063177…	RPL37A/RPL41/RPL34/RPL38/RPL31/RPLP1/RPLP2/RPL23/RPL15/RPL13/RPL27/RPL24/RPL9/RPL36/RPL21/RPL10/RPL27A/RPL32/RPL26/RPL35A/RPL39/RPL5/RPLP0/RPL8/RPL18/RPL28/RPL12/UBA52/RPL35/RPL19/RPL18A	31
CC	GO:0015935	small ribosomal subunit	30|898	70|15068	6.3247e-19	5.60188e-17	ENSG00000134419/ENSG00000213741/ENSG00000171858/ENSG00000177954/ENSG00000143947/ENSG00000115268/ENSG00000083845/ENSG00000105372/ENSG00000197728/ENSG00000243927/ENSG00000110700/ENSG00000185088/ENSG00000164587/ENSG00000168028/ENSG00000105193/ENSG00000008988/ENSG00000231500/ENSG00000171863/ENSG00000145425/ENSG00000149273/ENSG00000233927/ENSG00000090263/ENSG00000138326/ENSG00000198034/ENSG00000221983…	RPS15A/RPS29/RPS21/RPS27/RPS27A/RPS15/RPS5/RPS19/RPS26/MRPS6/RPS13/RPS27L/RPS14/RPSA/RPS16/RPS20/RPS18/RPS7/RPS3A/RPS3/RPS28/MRPS33/RPS24/RPS4X/UBA52/RPS11/RPS6/RPS12/RPS2/MRPS10	30
CC	GO:0005743	mitochondrial inner membrane	79|898	452|15068	2.35046e-18	1.82161e-16	ENSG00000173436/ENSG00000151366/ENSG00000166136/ENSG00000125995/ENSG00000173915/ENSG00000174886/ENSG00000167283/ENSG00000243927/ENSG00000127184/ENSG00000151729/ENSG00000241837/ENSG00000111775/ENSG00000139180/ENSG00000112695/ENSG00000158828/ENSG00000156026/ENSG00000183648/ENSG00000169020/ENSG00000127540/ENSG00000110871/ENSG00000175193/ENSG00000214026/ENSG00000147684/ENSG00000149273/ENSG00000005022…	MINOS1/NDUFC2/NDUFB8/ROMO1/ATP5MD/NDUFA11/ATP5MG/MRPS6/COX7C/SLC25A4/ATP5PO/COX6A1/NDUFA9/COX7A2/PINK1/MCU/NDUFB1/ATP5ME/UQCR11/COQ5/PARL/MRPL23/NDUFB9/RPS3/SLC25A5/COX6B1/NDUFAF3/NME4/UQCC2/IFI6/MRPS33/NDUFA3/UQCRQ/ATP5F1E/COX5B/SLC25A11/ACADVL/COX7B/NDUFAF1/NDUFA4/CRLS1/HIGD2A/COX4I1/PDE2A/CYC1/TMEM70/ATP5MPL/MICU2/NDUFAB1/UQCRB/NDUFB3/CLU/MTLN/UQCC1/UQCRH/NDUFA12/ATP5MC2/BCS1L/NDUFB11/CPOX/ECS…	79
CC	GO:0015934	large ribosomal subunit	36|898	117|15068	7.26615e-17	5.00557e-15	ENSG00000197756/ENSG00000229117/ENSG00000109475/ENSG00000172809/ENSG00000071082/ENSG00000137818/ENSG00000177600/ENSG00000125691/ENSG00000174748/ENSG00000167526/ENSG00000131469/ENSG00000114391/ENSG00000163682/ENSG00000130255/ENSG00000122026/ENSG00000147403/ENSG00000214026/ENSG00000166441/ENSG00000144713/ENSG00000161970/ENSG00000182899/ENSG00000198918/ENSG00000122406/ENSG00000089157/ENSG00000161016…	RPL37A/RPL41/RPL34/RPL38/RPL31/RPLP1/RPLP2/RPL23/RPL15/RPL13/RPL27/RPL24/RPL9/RPL36/RPL21/RPL10/MRPL23/RPL27A/RPL32/RPL26/RPL35A/RPL39/RPL5/RPLP0/RPL8/RPL18/RPL28/RPL12/UBA52/NDUFAB1/RPL35/RPL19/MRPL34/RPL18A/MRPL43/MRPL58	36
CC	GO:0098800	inner mitochondrial membrane protein complex	36|898	130|15068	2.98874e-15	1.85302e-13	ENSG00000173436/ENSG00000151366/ENSG00000166136/ENSG00000125995/ENSG00000173915/ENSG00000174886/ENSG00000167283/ENSG00000241837/ENSG00000111775/ENSG00000139180/ENSG00000156026/ENSG00000183648/ENSG00000169020/ENSG00000147684/ENSG00000170906/ENSG00000164405/ENSG00000124172/ENSG00000137806/ENSG00000189043/ENSG00000131143/ENSG00000179091/ENSG00000156411/ENSG00000165487/ENSG00000004779/ENSG00000156467…	MINOS1/NDUFC2/NDUFB8/ROMO1/ATP5MD/NDUFA11/ATP5MG/ATP5PO/COX6A1/NDUFA9/MCU/NDUFB1/ATP5ME/NDUFB9/NDUFA3/UQCRQ/ATP5F1E/NDUFAF1/NDUFA4/COX4I1/CYC1/ATP5MPL/MICU2/NDUFAB1/UQCRB/NDUFB3/UQCRH/NDUFA12/ATP5MC2/BCS1L/NDUFB11/ATP5MF/NDUFB6/ATP5F1A/MICU1/CHCHD6	36
CC	GO:0044455	mitochondrial membrane part	46|898	219|15068	3.84871e-14	2.16927e-12	ENSG00000173436/ENSG00000151366/ENSG00000166136/ENSG00000125995/ENSG00000173915/ENSG00000174886/ENSG00000167283/ENSG00000151729/ENSG00000241837/ENSG00000111775/ENSG00000139180/ENSG00000112695/ENSG00000158828/ENSG00000156026/ENSG00000183648/ENSG00000169020/ENSG00000110871/ENSG00000147684/ENSG00000170906/ENSG00000164405/ENSG00000124172/ENSG00000131174/ENSG00000137806/ENSG00000189043/ENSG00000131143…	MINOS1/NDUFC2/NDUFB8/ROMO1/ATP5MD/NDUFA11/ATP5MG/SLC25A4/ATP5PO/COX6A1/NDUFA9/COX7A2/PINK1/MCU/NDUFB1/ATP5ME/COQ5/NDUFB9/NDUFA3/UQCRQ/ATP5F1E/COX7B/NDUFAF1/NDUFA4/COX4I1/CYC1/TMEM70/ATP5MPL/MICU2/NDUFAB1/UQCRB/NDUFB3/BNIP3/MTLN/UQCRH/NDUFA12/ATP5MC2/BCS1L/NDUFB11/ATP5MF/NDUFB6/ATP5F1A/LYN/MICU1/CHCHD6/FIS1	46
CC	GO:0070469	respiratory chain	27|898	93|15068	2.59452e-12	1.3405e-10	ENSG00000151366/ENSG00000166136/ENSG00000174886/ENSG00000111775/ENSG00000139180/ENSG00000112695/ENSG00000183648/ENSG00000127540/ENSG00000147684/ENSG00000126267/ENSG00000170906/ENSG00000164405/ENSG00000131174/ENSG00000137806/ENSG00000189043/ENSG00000146066/ENSG00000131143/ENSG00000179091/ENSG00000004779/ENSG00000156467/ENSG00000119013/ENSG00000173660/ENSG00000184752/ENSG00000074582/ENSG00000147123…	NDUFC2/NDUFB8/NDUFA11/COX6A1/NDUFA9/COX7A2/NDUFB1/UQCR11/NDUFB9/COX6B1/NDUFA3/UQCRQ/COX7B/NDUFAF1/NDUFA4/HIGD2A/COX4I1/CYC1/NDUFAB1/UQCRB/NDUFB3/UQCRH/NDUFA12/BCS1L/NDUFB11/NDUFB6/COX8A	27
CC	GO:0098798	mitochondrial protein complex	46|898	256|15068	1.32453e-11	6.317e-10	ENSG00000173436/ENSG00000151366/ENSG00000166136/ENSG00000125995/ENSG00000173915/ENSG00000174886/ENSG00000167283/ENSG00000243927/ENSG00000241837/ENSG00000111775/ENSG00000139180/ENSG00000156026/ENSG00000183648/ENSG00000169020/ENSG00000214026/ENSG00000147684/ENSG00000090263/ENSG00000170906/ENSG00000164405/ENSG00000124172/ENSG00000137806/ENSG00000189043/ENSG00000131143/ENSG00000179091/ENSG00000156411…	MINOS1/NDUFC2/NDUFB8/ROMO1/ATP5MD/NDUFA11/ATP5MG/MRPS6/ATP5PO/COX6A1/NDUFA9/MCU/NDUFB1/ATP5ME/MRPL23/NDUFB9/MRPS33/NDUFA3/UQCRQ/ATP5F1E/NDUFAF1/NDUFA4/COX4I1/CYC1/ATP5MPL/MICU2/NDUFAB1/UQCRB/NDUFB3/UQCRH/NDUFA12/ATP5MC2/BCS1L/NDUFB11/ATP5MF/NDUFB6/MRPL34/CHCHD1/ATP5F1A/MICU1/MRPL43/CHCHD6/MRPL58/SUCLG2/MRPS10/BCKDK	46
CC	GO:0098803	respiratory chain complex	24|898	79|15068	1.46067e-11	6.46868e-10	ENSG00000151366/ENSG00000166136/ENSG00000174886/ENSG00000111775/ENSG00000139180/ENSG00000183648/ENSG00000147684/ENSG00000126267/ENSG00000170906/ENSG00000164405/ENSG00000131174/ENSG00000137806/ENSG00000189043/ENSG00000131143/ENSG00000179091/ENSG00000004779/ENSG00000156467/ENSG00000119013/ENSG00000173660/ENSG00000184752/ENSG00000074582/ENSG00000147123/ENSG00000165264/ENSG00000176340	NDUFC2/NDUFB8/NDUFA11/COX6A1/NDUFA9/NDUFB1/NDUFB9/COX6B1/NDUFA3/UQCRQ/COX7B/NDUFAF1/NDUFA4/COX4I1/CYC1/NDUFAB1/UQCRB/NDUFB3/UQCRH/NDUFA12/BCS1L/NDUFB11/NDUFB6/COX8A	24
CC	GO:0042788	polysomal ribosome	15|898	32|15068	8.23902e-11	3.40546e-09	ENSG00000213741/ENSG00000171858/ENSG00000229117/ENSG00000172809/ENSG00000071082/ENSG00000197728/ENSG00000114391/ENSG00000130255/ENSG00000144713/ENSG00000233927/ENSG00000198918/ENSG00000161016/ENSG00000063177/ENSG00000108298/ENSG00000105640	RPS29/RPS21/RPL41/RPL38/RPL31/RPS26/RPL24/RPL36/RPL32/RPS28/RPL39/RPL8/RPL18/RPL19/RPL18A	15
CC	GO:0005746	mitochondrial respiratory chain	23|898	83|15068	3.05676e-10	1.18449e-08	ENSG00000151366/ENSG00000166136/ENSG00000174886/ENSG00000111775/ENSG00000139180/ENSG00000112695/ENSG00000183648/ENSG00000147684/ENSG00000170906/ENSG00000164405/ENSG00000131174/ENSG00000137806/ENSG00000189043/ENSG00000131143/ENSG00000179091/ENSG00000004779/ENSG00000156467/ENSG00000119013/ENSG00000173660/ENSG00000184752/ENSG00000074582/ENSG00000147123/ENSG00000165264	NDUFC2/NDUFB8/NDUFA11/COX6A1/NDUFA9/COX7A2/NDUFB1/NDUFB9/NDUFA3/UQCRQ/COX7B/NDUFAF1/NDUFA4/COX4I1/CYC1/NDUFAB1/UQCRB/NDUFB3/UQCRH/NDUFA12/BCS1L/NDUFB11/NDUFB6	23
CC	GO:0005925	focal adhesion	56|898	398|15068	1.55771e-09	5.68105e-08	ENSG00000213741/ENSG00000143878/ENSG00000197756/ENSG00000172809/ENSG00000166710/ENSG00000115268/ENSG00000083845/ENSG00000071082/ENSG00000105372/ENSG00000022267/ENSG00000110700/ENSG00000137818/ENSG00000177600/ENSG00000125691/ENSG00000131469/ENSG00000085063/ENSG00000163682/ENSG00000111229/ENSG00000164587/ENSG00000162458/ENSG00000105193/ENSG00000231500/ENSG00000171863/ENSG00000041982/ENSG00000145425…	RPS29/RHOB/RPL37A/RPL38/B2M/RPS15/RPS5/RPL31/RPS19/FHL1/RPS13/RPLP1/RPLP2/RPL23/RPL27/CD59/RPL9/ARPC3/RPS14/FBLIM1/RPS16/RPS18/RPS7/TNC/RPS3A/ARL2/PDLIM7/RPS3/ITGA6/RRAS/TNS4/RPL5/RAC1/HSPA1B/TGFB1I1/RPLP0/RPS4X/RPL8/PTPN12/RPL18/FLOT1/RPL12/ITGA5/PLAUR/RPS11/SDCBP/HSPA8/PPP1CB/RPL19/MAP2K1/MCAM/SPRY4/RPS2/FHL2/EPHA2/LIMA1	56
CC	GO:0005924	cell-substrate adherens junction	56|898	399|15068	1.71088e-09	5.89301e-08	ENSG00000213741/ENSG00000143878/ENSG00000197756/ENSG00000172809/ENSG00000166710/ENSG00000115268/ENSG00000083845/ENSG00000071082/ENSG00000105372/ENSG00000022267/ENSG00000110700/ENSG00000137818/ENSG00000177600/ENSG00000125691/ENSG00000131469/ENSG00000085063/ENSG00000163682/ENSG00000111229/ENSG00000164587/ENSG00000162458/ENSG00000105193/ENSG00000231500/ENSG00000171863/ENSG00000041982/ENSG00000145425…	RPS29/RHOB/RPL37A/RPL38/B2M/RPS15/RPS5/RPL31/RPS19/FHL1/RPS13/RPLP1/RPLP2/RPL23/RPL27/CD59/RPL9/ARPC3/RPS14/FBLIM1/RPS16/RPS18/RPS7/TNC/RPS3A/ARL2/PDLIM7/RPS3/ITGA6/RRAS/TNS4/RPL5/RAC1/HSPA1B/TGFB1I1/RPLP0/RPS4X/RPL8/PTPN12/RPL18/FLOT1/RPL12/ITGA5/PLAUR/RPS11/SDCBP/HSPA8/PPP1CB/RPL19/MAP2K1/MCAM/SPRY4/RPS2/FHL2/EPHA2/LIMA1	56
CC	GO:0005844	polysome	20|898	70|15068	2.44146e-09	7.68671e-08	ENSG00000213741/ENSG00000171858/ENSG00000229117/ENSG00000172809/ENSG00000071082/ENSG00000197728/ENSG00000114391/ENSG00000130255/ENSG00000149273/ENSG00000144713/ENSG00000233927/ENSG00000198918/ENSG00000185721/ENSG00000198034/ENSG00000161016/ENSG00000063177/ENSG00000137154/ENSG00000108298/ENSG00000105640/ENSG00000129084	RPS29/RPS21/RPL41/RPL38/RPL31/RPS26/RPL24/RPL36/RPS3/RPL32/RPS28/RPL39/DRG1/RPS4X/RPL8/RPL18/RPS6/RPL19/RPL18A/PSMA1	20
CC	GO:0030055	cell-substrate junction	56|898	403|15068	2.47958e-09	7.68671e-08	ENSG00000213741/ENSG00000143878/ENSG00000197756/ENSG00000172809/ENSG00000166710/ENSG00000115268/ENSG00000083845/ENSG00000071082/ENSG00000105372/ENSG00000022267/ENSG00000110700/ENSG00000137818/ENSG00000177600/ENSG00000125691/ENSG00000131469/ENSG00000085063/ENSG00000163682/ENSG00000111229/ENSG00000164587/ENSG00000162458/ENSG00000105193/ENSG00000231500/ENSG00000171863/ENSG00000041982/ENSG00000145425…	RPS29/RHOB/RPL37A/RPL38/B2M/RPS15/RPS5/RPL31/RPS19/FHL1/RPS13/RPLP1/RPLP2/RPL23/RPL27/CD59/RPL9/ARPC3/RPS14/FBLIM1/RPS16/RPS18/RPS7/TNC/RPS3A/ARL2/PDLIM7/RPS3/ITGA6/RRAS/TNS4/RPL5/RAC1/HSPA1B/TGFB1I1/RPLP0/RPS4X/RPL8/PTPN12/RPL18/FLOT1/RPL12/ITGA5/PLAUR/RPS11/SDCBP/HSPA8/PPP1CB/RPL19/MAP2K1/MCAM/SPRY4/RPS2/FHL2/EPHA2/LIMA1	56
CC	GO:1990204	oxidoreductase complex	25|898	107|15068	2.64198e-09	7.80014e-08	ENSG00000151366/ENSG00000166136/ENSG00000174886/ENSG00000139180/ENSG00000183648/ENSG00000147684/ENSG00000170906/ENSG00000164405/ENSG00000137806/ENSG00000189043/ENSG00000179091/ENSG00000004779/ENSG00000156467/ENSG00000119013/ENSG00000178445/ENSG00000173660/ENSG00000184752/ENSG00000074582/ENSG00000147123/ENSG00000165264/ENSG00000255346/ENSG00000171848/ENSG00000140905/ENSG00000103507/ENSG00000116701	NDUFC2/NDUFB8/NDUFA11/NDUFA9/NDUFB1/NDUFB9/NDUFA3/UQCRQ/NDUFAF1/NDUFA4/CYC1/NDUFAB1/UQCRB/NDUFB3/GLDC/UQCRH/NDUFA12/BCS1L/NDUFB11/NDUFB6/NOX5/RRM2/GCSH/BCKDK/NCF2	25
CC	GO:0070069	cytochrome complex	11|898	29|15068	4.06197e-07	1.14474e-05	ENSG00000111775/ENSG00000126267/ENSG00000164405/ENSG00000131174/ENSG00000189043/ENSG00000131143/ENSG00000179091/ENSG00000156467/ENSG00000173660/ENSG00000074582/ENSG00000176340	COX6A1/COX6B1/UQCRQ/COX7B/NDUFA4/COX4I1/CYC1/UQCRB/UQCRH/BCS1L/COX8A	11
CC	GO:0005747	mitochondrial respiratory chain complex I	14|898	49|15068	6.12933e-07	1.52007e-05	ENSG00000151366/ENSG00000166136/ENSG00000174886/ENSG00000139180/ENSG00000183648/ENSG00000147684/ENSG00000170906/ENSG00000137806/ENSG00000189043/ENSG00000004779/ENSG00000119013/ENSG00000184752/ENSG00000147123/ENSG00000165264	NDUFC2/NDUFB8/NDUFA11/NDUFA9/NDUFB1/NDUFB9/NDUFA3/NDUFAF1/NDUFA4/NDUFAB1/NDUFB3/NDUFA12/NDUFB11/NDUFB6	14
CC	GO:0030964	NADH dehydrogenase complex	14|898	49|15068	6.12933e-07	1.52007e-05	ENSG00000151366/ENSG00000166136/ENSG00000174886/ENSG00000139180/ENSG00000183648/ENSG00000147684/ENSG00000170906/ENSG00000137806/ENSG00000189043/ENSG00000004779/ENSG00000119013/ENSG00000184752/ENSG00000147123/ENSG00000165264	NDUFC2/NDUFB8/NDUFA11/NDUFA9/NDUFB1/NDUFB9/NDUFA3/NDUFAF1/NDUFA4/NDUFAB1/NDUFB3/NDUFA12/NDUFB11/NDUFB6	14
CC	GO:0045271	respiratory chain complex I	14|898	49|15068	6.12933e-07	1.52007e-05	ENSG00000151366/ENSG00000166136/ENSG00000174886/ENSG00000139180/ENSG00000183648/ENSG00000147684/ENSG00000170906/ENSG00000137806/ENSG00000189043/ENSG00000004779/ENSG00000119013/ENSG00000184752/ENSG00000147123/ENSG00000165264	NDUFC2/NDUFB8/NDUFA11/NDUFA9/NDUFB1/NDUFB9/NDUFA3/NDUFAF1/NDUFA4/NDUFAB1/NDUFB3/NDUFA12/NDUFB11/NDUFB6	14
CC	GO:0005753	mitochondrial proton-transporting ATP synthase complex	9|898	20|15068	8.4266e-07	2.00942e-05	ENSG00000173915/ENSG00000167283/ENSG00000241837/ENSG00000169020/ENSG00000124172/ENSG00000156411/ENSG00000135390/ENSG00000241468/ENSG00000152234	ATP5MD/ATP5MG/ATP5PO/ATP5ME/ATP5F1E/ATP5MPL/ATP5MC2/ATP5MF/ATP5F1A	9
CC	GO:0045259	proton-transporting ATP synthase complex	9|898	21|15068	1.39676e-06	3.20738e-05	ENSG00000173915/ENSG00000167283/ENSG00000241837/ENSG00000169020/ENSG00000124172/ENSG00000156411/ENSG00000135390/ENSG00000241468/ENSG00000152234	ATP5MD/ATP5MG/ATP5PO/ATP5ME/ATP5F1E/ATP5MPL/ATP5MC2/ATP5MF/ATP5F1A	9
CC	GO:0005759	mitochondrial matrix	52|898	453|15068	4.06285e-06	8.99631e-05	ENSG00000115541/ENSG00000166136/ENSG00000135441/ENSG00000243927/ENSG00000137714/ENSG00000139180/ENSG00000213465/ENSG00000081181/ENSG00000165637/ENSG00000110871/ENSG00000214026/ENSG00000149273/ENSG00000005022/ENSG00000108561/ENSG00000065154/ENSG00000103202/ENSG00000137288/ENSG00000090263/ENSG00000124172/ENSG00000072778/ENSG00000233276/ENSG00000146085/ENSG00000137806/ENSG00000163382/ENSG00000175198…	HSPE1/NDUFB8/BLOC1S1/MRPS6/FDX1/NDUFA9/ARL2/ARG2/VDAC2/COQ5/MRPL23/RPS3/SLC25A5/C1QBP/OAT/NME4/UQCC2/MRPS33/ATP5F1E/ACADVL/GPX1/MUT/NDUFAF1/NAXE/PCCA/PDE2A/TRMT5/DGUOK/TST/NDUFAB1/MRRF/TSFM/GLDC/SDHAF2/MDH2/ACSS2/MRPL34/PRDX3/CHCHD1/ATP5F1A/ALDH2/PARG/MRPL43/MRPL58/GADD45GIP1/ACOT9/SUCLG2/GCSH/MRPS10/ABHD10/BCKDK/ETFA	52
CC	GO:0101002	ficolin-1-rich granule	24|898	166|15068	4.84096e-05	0.00103496	ENSG00000204435/ENSG00000123131/ENSG00000103811/ENSG00000084207/ENSG00000151651/ENSG00000164733/ENSG00000109107/ENSG00000173110/ENSG00000138413/ENSG00000196352/ENSG00000136238/ENSG00000111144/ENSG00000204388/ENSG00000124570/ENSG00000080824/ENSG00000023697/ENSG00000109971/ENSG00000146425/ENSG00000013364/ENSG00000059804/ENSG00000168092/ENSG00000105220/ENSG00000198805/ENSG00000129083	CSNK2B/PRDX4/CTSH/GSTP1/ADAM8/CTSB/ALDOC/HSPA6/IDH1/CD55/RAC1/LTA4H/HSPA1B/SERPINB6/HSP90AA1/DERA/HSPA8/DYNLT1/MVP/SLC2A3/PAFAH1B2/GPI/PNP/COPB1	24
CC	GO:0062023	collagen-containing extracellular matrix	38|898	325|15068	5.35022e-05	0.00110571	ENSG00000198732/ENSG00000100234/ENSG00000163453/ENSG00000103811/ENSG00000197956/ENSG00000087303/ENSG00000041982/ENSG00000143369/ENSG00000105329/ENSG00000110492/ENSG00000164733/ENSG00000197746/ENSG00000163220/ENSG00000091409/ENSG00000142910/ENSG00000012171/ENSG00000143382/ENSG00000100399/ENSG00000100473/ENSG00000104332/ENSG00000102265/ENSG00000140682/ENSG00000134013/ENSG00000090530/ENSG00000058085…	SMOC1/TIMP3/IGFBP7/CTSH/S100A6/NID2/TNC/ECM1/TGFB1/MDK/CTSB/PSAP/S100A9/ITGA6/TINAGL1/SEMA3B/ADAMTSL4/CHADL/COCH/SFRP1/TIMP1/TGFB1I1/LOXL2/P3H2/LAMC2/COMP/SERPINB6/CLU/VWA1/P3H1/APLP1/ZG16/NOV/ANXA11/ACHE/COL12A1/S100A8/S100A4	38
CC	GO:0016469	proton-transporting two-sector ATPase complex	11|898	48|15068	9.34364e-05	0.00186873	ENSG00000173915/ENSG00000167283/ENSG00000241837/ENSG00000169020/ENSG00000124172/ENSG00000117410/ENSG00000156411/ENSG00000135390/ENSG00000241468/ENSG00000152234/ENSG00000128524	ATP5MD/ATP5MG/ATP5PO/ATP5ME/ATP5F1E/ATP6V0B/ATP5MPL/ATP5MC2/ATP5MF/ATP5F1A/ATP6V1F	11
CC	GO:0031970	organelle envelope lumen	15|898	84|15068	0.000116925	0.00226543	ENSG00000135441/ENSG00000158828/ENSG00000213465/ENSG00000138495/ENSG00000126267/ENSG00000103202/ENSG00000137288/ENSG00000106153/ENSG00000005194/ENSG00000165487/ENSG00000148344/ENSG00000080819/ENSG00000254087/ENSG00000107745/ENSG00000163528	BLOC1S1/PINK1/ARL2/COX17/COX6B1/NME4/UQCC2/CHCHD2/CIAPIN1/MICU2/PTGES/CPOX/LYN/MICU1/CHCHD4	15
CC	GO:0005758	mitochondrial intermembrane space	14|898	76|15068	0.000138708	0.00260603	ENSG00000135441/ENSG00000158828/ENSG00000213465/ENSG00000138495/ENSG00000126267/ENSG00000103202/ENSG00000137288/ENSG00000106153/ENSG00000005194/ENSG00000165487/ENSG00000080819/ENSG00000254087/ENSG00000107745/ENSG00000163528	BLOC1S1/PINK1/ARL2/COX17/COX6B1/NME4/UQCC2/CHCHD2/CIAPIN1/MICU2/CPOX/LYN/MICU1/CHCHD4	14
CC	GO:0034774	secretory granule lumen	32|898	269|15068	0.000147608	0.00265042	ENSG00000204435/ENSG00000100234/ENSG00000166710/ENSG00000123131/ENSG00000103811/ENSG00000112715/ENSG00000108828/ENSG00000143369/ENSG00000105329/ENSG00000084207/ENSG00000137563/ENSG00000163220/ENSG00000109107/ENSG00000145287/ENSG00000173110/ENSG00000138413/ENSG00000102265/ENSG00000143653/ENSG00000080824/ENSG00000120885/ENSG00000137575/ENSG00000023697/ENSG00000166226/ENSG00000109971/ENSG00000146425…	CSNK2B/TIMP3/B2M/PRDX4/CTSH/VEGFA/VAT1/ECM1/TGFB1/GSTP1/GGH/S100A9/ALDOC/PLAC8/HSPA6/IDH1/TIMP1/SCCPDH/HSP90AA1/CLU/SDCBP/DERA/CCT2/HSPA8/DYNLT1/MVP/PYCARD/S100A8/S100A11/PAFAH1B2/GPI/PNP	32
CC	GO:0060205	cytoplasmic vesicle lumen	33|898	281|15068	0.00014962	0.00265042	ENSG00000204435/ENSG00000100234/ENSG00000166710/ENSG00000123131/ENSG00000103811/ENSG00000112715/ENSG00000108828/ENSG00000143369/ENSG00000105329/ENSG00000084207/ENSG00000137563/ENSG00000163220/ENSG00000109107/ENSG00000145287/ENSG00000173110/ENSG00000138413/ENSG00000102265/ENSG00000143653/ENSG00000080824/ENSG00000120885/ENSG00000137575/ENSG00000023697/ENSG00000166226/ENSG00000109971/ENSG00000146425…	CSNK2B/TIMP3/B2M/PRDX4/CTSH/VEGFA/VAT1/ECM1/TGFB1/GSTP1/GGH/S100A9/ALDOC/PLAC8/HSPA6/IDH1/TIMP1/SCCPDH/HSP90AA1/CLU/SDCBP/DERA/CCT2/HSPA8/DYNLT1/MVP/ZG16/PYCARD/S100A8/S100A11/PAFAH1B2/GPI/PNP	33
CC	GO:0031983	vesicle lumen	33|898	282|15068	0.000160038	0.00275621	ENSG00000204435/ENSG00000100234/ENSG00000166710/ENSG00000123131/ENSG00000103811/ENSG00000112715/ENSG00000108828/ENSG00000143369/ENSG00000105329/ENSG00000084207/ENSG00000137563/ENSG00000163220/ENSG00000109107/ENSG00000145287/ENSG00000173110/ENSG00000138413/ENSG00000102265/ENSG00000143653/ENSG00000080824/ENSG00000120885/ENSG00000137575/ENSG00000023697/ENSG00000166226/ENSG00000109971/ENSG00000146425…	CSNK2B/TIMP3/B2M/PRDX4/CTSH/VEGFA/VAT1/ECM1/TGFB1/GSTP1/GGH/S100A9/ALDOC/PLAC8/HSPA6/IDH1/TIMP1/SCCPDH/HSP90AA1/CLU/SDCBP/DERA/CCT2/HSPA8/DYNLT1/MVP/ZG16/PYCARD/S100A8/S100A11/PAFAH1B2/GPI/PNP	33
CC	GO:1904813	ficolin-1-rich granule lumen	18|898	118|15068	0.000209126	0.00343169	ENSG00000204435/ENSG00000123131/ENSG00000103811/ENSG00000084207/ENSG00000164733/ENSG00000109107/ENSG00000173110/ENSG00000138413/ENSG00000111144/ENSG00000204388/ENSG00000080824/ENSG00000023697/ENSG00000109971/ENSG00000146425/ENSG00000013364/ENSG00000168092/ENSG00000105220/ENSG00000198805	CSNK2B/PRDX4/CTSH/GSTP1/CTSB/ALDOC/HSPA6/IDH1/LTA4H/HSPA1B/HSP90AA1/DERA/HSPA8/DYNLT1/MVP/PAFAH1B2/GPI/PNP	18
CC	GO:0045277	respiratory chain complex IV	6|898	16|15068	0.00021033	0.00343169	ENSG00000111775/ENSG00000126267/ENSG00000131174/ENSG00000189043/ENSG00000131143/ENSG00000176340	COX6A1/COX6B1/COX7B/NDUFA4/COX4I1/COX8A	6
CC	GO:0031012	extracellular matrix	43|898	415|15068	0.000285321	0.00453587	ENSG00000198732/ENSG00000100234/ENSG00000163453/ENSG00000103811/ENSG00000197956/ENSG00000087303/ENSG00000112715/ENSG00000041982/ENSG00000143369/ENSG00000105329/ENSG00000110492/ENSG00000196611/ENSG00000164733/ENSG00000197746/ENSG00000163220/ENSG00000091409/ENSG00000142910/ENSG00000012171/ENSG00000143382/ENSG00000100399/ENSG00000100473/ENSG00000104332/ENSG00000102265/ENSG00000140682/ENSG00000134013…	SMOC1/TIMP3/IGFBP7/CTSH/S100A6/NID2/VEGFA/TNC/ECM1/TGFB1/MDK/MMP1/CTSB/PSAP/S100A9/ITGA6/TINAGL1/SEMA3B/ADAMTSL4/CHADL/COCH/SFRP1/TIMP1/TGFB1I1/LOXL2/P3H2/LAMC2/TFPI2/COMP/SERPINB6/CLU/VWA1/ELFN2/P3H1/APLP1/ZG16/NOV/ANXA11/ACHE/COL12A1/S100A8/S100A4/NCAN	43
CC	GO:0012507	ER to Golgi transport vesicle membrane	11|898	55|15068	0.00033766	0.00523373	ENSG00000166710/ENSG00000085063/ENSG00000234745/ENSG00000162236/ENSG00000206503/ENSG00000117153/ENSG00000204642/ENSG00000109321/ENSG00000204592/ENSG00000136874/ENSG00000100528	B2M/CD59/HLA-B/STX5/HLA-A/KLHL12/HLA-F/AREG/HLA-E/STX17/CNIH1	11
CC	GO:0005750	mitochondrial respiratory chain complex III	5|898	13|15068	0.000639761	0.0094441	ENSG00000164405/ENSG00000179091/ENSG00000156467/ENSG00000173660/ENSG00000074582	UQCRQ/CYC1/UQCRB/UQCRH/BCS1L	5
CC	GO:0045275	respiratory chain complex III	5|898	13|15068	0.000639761	0.0094441	ENSG00000164405/ENSG00000179091/ENSG00000156467/ENSG00000173660/ENSG00000074582	UQCRQ/CYC1/UQCRB/UQCRH/BCS1L	5
CC	GO:0031225	anchored component of membrane	16|898	111|15068	0.000872363	0.0125783	ENSG00000135678/ENSG00000085063/ENSG00000135318/ENSG00000203722/ENSG00000168118/ENSG00000196352/ENSG00000167653/ENSG00000011422/ENSG00000170458/ENSG00000087085/ENSG00000160886/ENSG00000163286/ENSG00000102854/ENSG00000180155/ENSG00000160932/ENSG00000158552	CPM/CD59/NT5E/RAET1G/RAB4A/CD55/PSCA/PLAUR/CD14/ACHE/LY6K/ALPG/MSLN/LYNX1/LY6E/ZFAND2B	16
CC	GO:0042470	melanosome	15|898	101|15068	0.000914118	0.0125945	ENSG00000164733/ENSG00000137501/ENSG00000069849/ENSG00000137563/ENSG00000187109/ENSG00000136238/ENSG00000137312/ENSG00000080824/ENSG00000137575/ENSG00000109971/ENSG00000101444/ENSG00000168003/ENSG00000122359/ENSG00000148175/ENSG00000118508	CTSB/SYTL2/ATP1B3/GGH/NAP1L1/RAC1/FLOT1/HSP90AA1/SDCBP/HSPA8/AHCY/SLC3A2/ANXA11/STOM/RAB32	15
CC	GO:0048770	pigment granule	15|898	101|15068	0.000914118	0.0125945	ENSG00000164733/ENSG00000137501/ENSG00000069849/ENSG00000137563/ENSG00000187109/ENSG00000136238/ENSG00000137312/ENSG00000080824/ENSG00000137575/ENSG00000109971/ENSG00000101444/ENSG00000168003/ENSG00000122359/ENSG00000148175/ENSG00000118508	CTSB/SYTL2/ATP1B3/GGH/NAP1L1/RAC1/FLOT1/HSP90AA1/SDCBP/HSPA8/AHCY/SLC3A2/ANXA11/STOM/RAB32	15
CC	GO:0000930	gamma-tubulin complex	6|898	21|15068	0.00110237	0.014814	ENSG00000152082/ENSG00000173272/ENSG00000137822/ENSG00000126756/ENSG00000037042/ENSG00000151849	MZT2B/MZT2A/TUBGCP4/UXT/TUBG2/CENPJ	6
CC	GO:0030660	Golgi-associated vesicle membrane	15|898	103|15068	0.00112299	0.014814	ENSG00000166710/ENSG00000085063/ENSG00000154146/ENSG00000234745/ENSG00000162236/ENSG00000206503/ENSG00000117153/ENSG00000204642/ENSG00000187714/ENSG00000109321/ENSG00000204592/ENSG00000136874/ENSG00000129083/ENSG00000100528/ENSG00000122705	B2M/CD59/NRGN/HLA-B/STX5/HLA-A/KLHL12/HLA-F/SLC18A3/AREG/HLA-E/STX17/COPB1/CNIH1/CLTA	15
CC	GO:0030666	endocytic vesicle membrane	19|898	149|15068	0.00138042	0.0178304	ENSG00000143947/ENSG00000166710/ENSG00000234745/ENSG00000150991/ENSG00000206503/ENSG00000109113/ENSG00000221983/ENSG00000117410/ENSG00000042753/ENSG00000113070/ENSG00000167705/ENSG00000204642/ENSG00000187714/ENSG00000137462/ENSG00000168394/ENSG00000204592/ENSG00000058404/ENSG00000135218/ENSG00000118508	RPS27A/B2M/HLA-B/UBC/HLA-A/RAB34/UBA52/ATP6V0B/AP2S1/HBEGF/RILP/HLA-F/SLC18A3/TLR2/TAP1/HLA-E/CAMK2B/CD36/RAB32	19
CC	GO:0030662	coated vesicle membrane	20|898	163|15068	0.00168223	0.0212854	ENSG00000166710/ENSG00000085063/ENSG00000124882/ENSG00000169252/ENSG00000154146/ENSG00000234745/ENSG00000162236/ENSG00000206503/ENSG00000117153/ENSG00000042753/ENSG00000113070/ENSG00000109971/ENSG00000204642/ENSG00000187714/ENSG00000109321/ENSG00000204592/ENSG00000136874/ENSG00000129083/ENSG00000100528/ENSG00000122705	B2M/CD59/EREG/ADRB2/NRGN/HLA-B/STX5/HLA-A/KLHL12/AP2S1/HBEGF/HSPA8/HLA-F/SLC18A3/AREG/HLA-E/STX17/COPB1/CNIH1/CLTA	20
CC	GO:0000276	mitochondrial proton-transporting ATP synthase complex, coupling factor F(o)	4|898	10|15068	0.00196919	0.0239392	ENSG00000167283/ENSG00000169020/ENSG00000135390/ENSG00000241468	ATP5MG/ATP5ME/ATP5MC2/ATP5MF	4
CC	GO:0005687	U4 snRNP	4|898	10|15068	0.00196919	0.0239392	ENSG00000125743/ENSG00000125835/ENSG00000128739/ENSG00000143977	SNRPD2/SNRPB/SNRPN/SNRPG	4
CC	GO:0070820	tertiary granule	17|898	134|15068	0.00254498	0.030344	ENSG00000166710/ENSG00000103811/ENSG00000085063/ENSG00000151651/ENSG00000137563/ENSG00000010438/ENSG00000109107/ENSG00000138413/ENSG00000196352/ENSG00000136238/ENSG00000111144/ENSG00000124570/ENSG00000120306/ENSG00000059804/ENSG00000148175/ENSG00000173391/ENSG00000129083	B2M/CTSH/CD59/ADAM8/GGH/PRSS3/ALDOC/IDH1/CD55/RAC1/LTA4H/SERPINB6/CYSTM1/SLC2A3/STOM/OLR1/COPB1	17
CC	GO:0045335	phagocytic vesicle	16|898	125|15068	0.00306821	0.0358923	ENSG00000166710/ENSG00000151651/ENSG00000234745/ENSG00000206503/ENSG00000109113/ENSG00000117410/ENSG00000167705/ENSG00000179604/ENSG00000204642/ENSG00000122359/ENSG00000137462/ENSG00000168394/ENSG00000204592/ENSG00000135218/ENSG00000118508/ENSG00000116701	B2M/ADAM8/HLA-B/HLA-A/RAB34/ATP6V0B/RILP/CDC42EP4/HLA-F/ANXA11/TLR2/TAP1/HLA-E/CD36/RAB32/NCF2	16
CC	GO:0034709	methylosome	4|898	12|15068	0.00421707	0.0475378	ENSG00000125743/ENSG00000125835/ENSG00000143977/ENSG00000116455	SNRPD2/SNRPB/SNRPG/WDR77	4
CC	GO:0045263	proton-transporting ATP synthase complex, coupling factor F(o)	4|898	12|15068	0.00421707	0.0475378	ENSG00000167283/ENSG00000169020/ENSG00000135390/ENSG00000241468	ATP5MG/ATP5ME/ATP5MC2/ATP5MF	4
MF	GO:0003735	structural constituent of ribosome	63|876	156|14355	5.40947e-36	4.54936e-33	ENSG00000134419/ENSG00000213741/ENSG00000171858/ENSG00000177954/ENSG00000197756/ENSG00000229117/ENSG00000143947/ENSG00000109475/ENSG00000172809/ENSG00000115268/ENSG00000083845/ENSG00000071082/ENSG00000105372/ENSG00000197728/ENSG00000243927/ENSG00000110700/ENSG00000137818/ENSG00000177600/ENSG00000125691/ENSG00000174748/ENSG00000167526/ENSG00000131469/ENSG00000114391/ENSG00000163682/ENSG00000185088…	RPS15A/RPS29/RPS21/RPS27/RPL37A/RPL41/RPS27A/RPL34/RPL38/RPS15/RPS5/RPL31/RPS19/RPS26/MRPS6/RPS13/RPLP1/RPLP2/RPL23/RPL15/RPL13/RPL27/RPL24/RPL9/RPS27L/RPS14/RPSA/RPS16/RPS20/RPL36/RPS18/RPS7/RPS3A/RPL21/RPL10/MRPL23/RPS3/RPL27A/RPL32/RPL26/RPL35A/RPS28/MRPS33/RPL39/RPL5/RPS24/RPLP0/RPS4X/RPL8/RPL18/RPL28/RPL12/UBA52/RPS11/RPS6/SRBD1/RPL35/RPL19/MRPL34/RPL18A/RPS12/MRPL43/RPS2	63
MF	GO:0009055	electron transfer activity	28|876	103|14355	1.04059e-11	4.37569e-09	ENSG00000127184/ENSG00000137714/ENSG00000111775/ENSG00000112695/ENSG00000142669/ENSG00000127540/ENSG00000126267/ENSG00000164405/ENSG00000135940/ENSG00000131174/ENSG00000134013/ENSG00000189043/ENSG00000131143/ENSG00000005194/ENSG00000179091/ENSG00000156467/ENSG00000178445/ENSG00000173660/ENSG00000184752/ENSG00000173221/ENSG00000085662/ENSG00000111275/ENSG00000108010/ENSG00000176340/ENSG00000164182…	COX7C/FDX1/COX6A1/COX7A2/SH3BGRL3/UQCR11/COX6B1/UQCRQ/COX5B/COX7B/LOXL2/NDUFA4/COX4I1/CIAPIN1/CYC1/UQCRB/GLDC/UQCRH/NDUFA12/GLRX/AKR1B1/ALDH2/GLRX3/COX8A/NDUFAF2/ETFA/NCF2/AOX1	28
MF	GO:0019843	rRNA binding	17|876	61|14355	8.12754e-08	2.27842e-05	ENSG00000083845/ENSG00000243927/ENSG00000110700/ENSG00000125691/ENSG00000163682/ENSG00000164587/ENSG00000231500/ENSG00000122034/ENSG00000149273/ENSG00000122406/ENSG00000089157/ENSG00000198034/ENSG00000161016/ENSG00000197958/ENSG00000126524/ENSG00000142534/ENSG00000128311	RPS5/MRPS6/RPS13/RPL23/RPL9/RPS14/RPS18/GTF3A/RPS3/RPL5/RPLP0/RPS4X/RPL8/RPL12/SBDS/RPS11/TST	17
MF	GO:0016651	oxidoreductase activity, acting on NAD(P)H	21|876	100|14355	5.03402e-07	0.00010584	ENSG00000198843/ENSG00000151366/ENSG00000166136/ENSG00000139180/ENSG00000183648/ENSG00000147684/ENSG00000170906/ENSG00000189043/ENSG00000169738/ENSG00000115129/ENSG00000004779/ENSG00000119013/ENSG00000007171/ENSG00000184752/ENSG00000130159/ENSG00000165264/ENSG00000165672/ENSG00000102144/ENSG00000255346/ENSG00000164182/ENSG00000116701	SELENOT/NDUFC2/NDUFB8/NDUFA9/NDUFB1/NDUFB9/NDUFA3/NDUFA4/DCXR/TP53I3/NDUFAB1/NDUFB3/NOS2/NDUFA12/ECSIT/NDUFB6/PRDX3/PGK1/NOX5/NDUFAF2/NCF2	21
MF	GO:0031386	protein tag	7|876	11|14355	8.17992e-07	0.000137586	ENSG00000143947/ENSG00000129559/ENSG00000198258/ENSG00000187608/ENSG00000150991/ENSG00000221983/ENSG00000116030	RPS27A/NEDD8/UBL5/ISG15/UBC/UBA52/SUMO1	7
MF	GO:0004129	cytochrome-c oxidase activity	9|876	23|14355	4.22863e-06	0.000444535	ENSG00000127184/ENSG00000111775/ENSG00000112695/ENSG00000126267/ENSG00000135940/ENSG00000131174/ENSG00000189043/ENSG00000131143/ENSG00000176340	COX7C/COX6A1/COX7A2/COX6B1/COX5B/COX7B/NDUFA4/COX4I1/COX8A	9
MF	GO:0015002	heme-copper terminal oxidase activity	9|876	23|14355	4.22863e-06	0.000444535	ENSG00000127184/ENSG00000111775/ENSG00000112695/ENSG00000126267/ENSG00000135940/ENSG00000131174/ENSG00000189043/ENSG00000131143/ENSG00000176340	COX7C/COX6A1/COX7A2/COX6B1/COX5B/COX7B/NDUFA4/COX4I1/COX8A	9
MF	GO:0016676	oxidoreductase activity, acting on a heme group of donors, oxygen as acceptor	9|876	23|14355	4.22863e-06	0.000444535	ENSG00000127184/ENSG00000111775/ENSG00000112695/ENSG00000126267/ENSG00000135940/ENSG00000131174/ENSG00000189043/ENSG00000131143/ENSG00000176340	COX7C/COX6A1/COX7A2/COX6B1/COX5B/COX7B/NDUFA4/COX4I1/COX8A	9
MF	GO:0016655	oxidoreductase activity, acting on NAD(P)H, quinone or similar compound as acceptor	14|876	57|14355	5.85753e-06	0.000538295	ENSG00000151366/ENSG00000166136/ENSG00000139180/ENSG00000183648/ENSG00000147684/ENSG00000170906/ENSG00000189043/ENSG00000169738/ENSG00000115129/ENSG00000004779/ENSG00000119013/ENSG00000184752/ENSG00000165264/ENSG00000164182	NDUFC2/NDUFB8/NDUFA9/NDUFB1/NDUFB9/NDUFA3/NDUFA4/DCXR/TP53I3/NDUFAB1/NDUFB3/NDUFA12/NDUFB6/NDUFAF2	14
MF	GO:0016675	oxidoreductase activity, acting on a heme group of donors	9|876	24|14355	6.40065e-06	0.000538295	ENSG00000127184/ENSG00000111775/ENSG00000112695/ENSG00000126267/ENSG00000135940/ENSG00000131174/ENSG00000189043/ENSG00000131143/ENSG00000176340	COX7C/COX6A1/COX7A2/COX6B1/COX5B/COX7B/NDUFA4/COX4I1/COX8A	9
MF	GO:0003954	NADH dehydrogenase activity	12|876	45|14355	1.0921e-05	0.000706506	ENSG00000151366/ENSG00000166136/ENSG00000139180/ENSG00000183648/ENSG00000147684/ENSG00000170906/ENSG00000189043/ENSG00000004779/ENSG00000119013/ENSG00000184752/ENSG00000165264/ENSG00000164182	NDUFC2/NDUFB8/NDUFA9/NDUFB1/NDUFB9/NDUFA3/NDUFA4/NDUFAB1/NDUFB3/NDUFA12/NDUFB6/NDUFAF2	12
MF	GO:0008137	NADH dehydrogenase (ubiquinone) activity	12|876	45|14355	1.0921e-05	0.000706506	ENSG00000151366/ENSG00000166136/ENSG00000139180/ENSG00000183648/ENSG00000147684/ENSG00000170906/ENSG00000189043/ENSG00000004779/ENSG00000119013/ENSG00000184752/ENSG00000165264/ENSG00000164182	NDUFC2/NDUFB8/NDUFA9/NDUFB1/NDUFB9/NDUFA3/NDUFA4/NDUFAB1/NDUFB3/NDUFA12/NDUFB6/NDUFAF2	12
MF	GO:0050136	NADH dehydrogenase (quinone) activity	12|876	45|14355	1.0921e-05	0.000706506	ENSG00000151366/ENSG00000166136/ENSG00000139180/ENSG00000183648/ENSG00000147684/ENSG00000170906/ENSG00000189043/ENSG00000004779/ENSG00000119013/ENSG00000184752/ENSG00000165264/ENSG00000164182	NDUFC2/NDUFB8/NDUFA9/NDUFB1/NDUFB9/NDUFA3/NDUFA4/NDUFAB1/NDUFB3/NDUFA12/NDUFB6/NDUFAF2	12
MF	GO:0016209	antioxidant activity	15|876	70|14355	1.64191e-05	0.000986318	ENSG00000198843/ENSG00000167468/ENSG00000123131/ENSG00000148834/ENSG00000084207/ENSG00000163220/ENSG00000095303/ENSG00000122378/ENSG00000233276/ENSG00000161544/ENSG00000178980/ENSG00000167815/ENSG00000165672/ENSG00000085871/ENSG00000158122	SELENOT/GPX4/PRDX4/GSTO1/GSTP1/S100A9/PTGS1/PRXL2A/GPX1/CYGB/SELENOW/PRDX2/PRDX3/MGST2/PRXL2C	15
MF	GO:0015078	proton transmembrane transporter activity	20|876	118|14355	2.82671e-05	0.00158484	ENSG00000167283/ENSG00000127184/ENSG00000241837/ENSG00000111775/ENSG00000112695/ENSG00000169020/ENSG00000126267/ENSG00000076351/ENSG00000124172/ENSG00000135940/ENSG00000131174/ENSG00000189043/ENSG00000131143/ENSG00000117410/ENSG00000135390/ENSG00000152234/ENSG00000128524/ENSG00000176340/ENSG00000255346/ENSG00000160326	ATP5MG/COX7C/ATP5PO/COX6A1/COX7A2/ATP5ME/COX6B1/SLC46A1/ATP5F1E/COX5B/COX7B/NDUFA4/COX4I1/ATP6V0B/ATP5MC2/ATP5F1A/ATP6V1F/COX8A/NOX5/SLC2A6	20
MF	GO:0004601	peroxidase activity	9|876	39|14355	0.000453292	0.0228478	ENSG00000167468/ENSG00000123131/ENSG00000084207/ENSG00000095303/ENSG00000233276/ENSG00000161544/ENSG00000167815/ENSG00000165672/ENSG00000085871	GPX4/PRDX4/GSTP1/PTGS1/GPX1/CYGB/PRDX2/PRDX3/MGST2	9
MF	GO:0017017	MAP kinase tyrosine/serine/threonine phosphatase activity	5|876	12|14355	0.000461845	0.0228478	ENSG00000143507/ENSG00000120129/ENSG00000139318/ENSG00000138166/ENSG00000120875	DUSP10/DUSP1/DUSP6/DUSP5/DUSP4	5
MF	GO:0048027	mRNA 5'-UTR binding	7|876	25|14355	0.000559979	0.0261635	ENSG00000229117/ENSG00000110700/ENSG00000164587/ENSG00000171863/ENSG00000145425/ENSG00000161970/ENSG00000122406	RPL41/RPS13/RPS14/RPS7/RPS3A/RPL26/RPL5	7
MF	GO:0031625	ubiquitin protein ligase binding	31|876	280|14355	0.000955808	0.0407331	ENSG00000143947/ENSG00000129559/ENSG00000103363/ENSG00000125691/ENSG00000158828/ENSG00000100387/ENSG00000034713/ENSG00000005022/ENSG00000150991/ENSG00000122406/ENSG00000107201/ENSG00000100906/ENSG00000204388/ENSG00000221983/ENSG00000080824/ENSG00000120885/ENSG00000166226/ENSG00000109971/ENSG00000154127/ENSG00000177283/ENSG00000087586/ENSG00000254087/ENSG00000116030/ENSG00000113658/ENSG00000101460…	RPS27A/NEDD8/ELOB/RPL23/PINK1/RBX1/GABARAPL2/SLC25A5/UBC/RPL5/DDX58/NFKBIA/HSPA1B/UBA52/HSP90AA1/CLU/CCT2/HSPA8/UBASH3B/FZD8/AURKA/LYN/SUMO1/SMAD5/MAP1LC3A/TSG101/CCDC50/LAPTM4B/RRAGA/GPI/CAMLG	31
MF	GO:0016684	oxidoreductase activity, acting on peroxide as acceptor	9|876	43|14355	0.000968683	0.0407331	ENSG00000167468/ENSG00000123131/ENSG00000084207/ENSG00000095303/ENSG00000233276/ENSG00000161544/ENSG00000167815/ENSG00000165672/ENSG00000085871	GPX4/PRDX4/GSTP1/PTGS1/GPX1/CYGB/PRDX2/PRDX3/MGST2	9
MF	GO:0033549	MAP kinase phosphatase activity	5|876	14|14355	0.00105361	0.0421944	ENSG00000143507/ENSG00000120129/ENSG00000139318/ENSG00000138166/ENSG00000120875	DUSP10/DUSP1/DUSP6/DUSP5/DUSP4	5
MF	GO:0044389	ubiquitin-like protein ligase binding	32|876	297|14355	0.0012571	0.0480555	ENSG00000143947/ENSG00000129559/ENSG00000103363/ENSG00000125691/ENSG00000158828/ENSG00000100387/ENSG00000034713/ENSG00000005022/ENSG00000150991/ENSG00000122406/ENSG00000107201/ENSG00000100906/ENSG00000204388/ENSG00000221983/ENSG00000080824/ENSG00000120885/ENSG00000166226/ENSG00000109971/ENSG00000154127/ENSG00000177283/ENSG00000087586/ENSG00000254087/ENSG00000116030/ENSG00000113658/ENSG00000101460…	RPS27A/NEDD8/ELOB/RPL23/PINK1/RBX1/GABARAPL2/SLC25A5/UBC/RPL5/DDX58/NFKBIA/HSPA1B/UBA52/HSP90AA1/CLU/CCT2/HSPA8/UBASH3B/FZD8/AURKA/LYN/SUMO1/SMAD5/MAP1LC3A/CEBPB/TSG101/CCDC50/LAPTM4B/RRAGA/GPI/CAMLG	32
