# Supplementary material for: L-Arginine Enhances Oral Keratinocyte Proliferation under High-Glucose Conditions via Upregulation of CYP1A1, SKP2, and SRSF5
Source: Molecules. 2023 Oct 10;28(20):7020. doi: 10.3390/molecules28207020 (PMC10609441; doi:10.3390/molecules28207020)
Supplement: Supplementary file 1 [file molecules-28-07020-s001.zip › Suppl/Suppl Table 12 ArgH24hvsConH24h.up.KEGGenrich_.xlsx]

## Sheet: ArgH24hvsConH24h.up.KEGGenrich_
KEGGID	Description	GeneRatio	BgRatio	pvalue	padj	geneID	geneName	keggID	Count
hsa03040	Spliceosome	36|456	124|5723	2.27e-12	6.48e-10	ENSG00000100650/ENSG00000101161/ENSG00000144028/ENSG00000136527/ENSG00000153187/ENSG00000140829/ENSG00000099783/ENSG00000163714/ENSG00000145833/ENSG00000198231/ENSG00000183684/ENSG00000136450/ENSG00000146007/ENSG00000087365/ENSG00000113649/ENSG00000170144/ENSG00000104897/ENSG00000162385/ENSG00000099995/ENSG00000174243/ENSG00000196504/ENSG00000174231/ENSG00000100813/ENSG00000161547/ENSG00000117360…	SRSF5/PRPF6/SNRNP200/TRA2B/HNRNPU/DHX38/HNRNPM/U2SURP/DDX46/DDX42/ALYREF/SRSF1/ZMAT2/SF3B2/TCERG1/HNRNPA3/SF3A2/MAGOH/SF3A1/DDX23/PRPF40A/PRPF8/ACIN1/SRSF2/PRPF3/PRPF19/XAB2/HNRNPA1/SRSF7/SART1/HNRNPC/MAGOHB/RBM25/DHX8/RBMX/TRA2A	hsa:6430/hsa:24148/hsa:23020/hsa:6434/hsa:3192/hsa:9785/hsa:4670/hsa:23350/hsa:9879/hsa:11325/hsa:10189/hsa:6426/hsa:153527/hsa:10992/hsa:10915/hsa:220988/hsa:8175/hsa:4116/hsa:10291/hsa:9416/hsa:55660/hsa:10594/hsa:22985/hsa:6427/hsa:9129/hsa:27339/hsa:56949/hsa:3178/hsa:6432/hsa:9092/hsa:3183/hsa:55110/hsa:58517/hsa:1659/hsa:27316/hsa:29896	36
hsa04110	Cell cycle	29|456	120|5723	3.46e-08	4.95e-06	ENSG00000145604/ENSG00000007968/ENSG00000156970/ENSG00000127564/ENSG00000176248/ENSG00000099860/ENSG00000169679/ENSG00000145386/ENSG00000108055/ENSG00000123080/ENSG00000134057/ENSG00000073111/ENSG00000077935/ENSG00000111276/ENSG00000157456/ENSG00000112742/ENSG00000105325/ENSG00000100297/ENSG00000116717/ENSG00000158402/ENSG00000166483/ENSG00000141510/ENSG00000166949/ENSG00000164924/ENSG00000101224…	SKP2/E2F2/BUB1B/PKMYT1/ANAPC2/GADD45B/BUB1/CCNA2/SMC3/CDKN2C/CCNB1/MCM2/SMC1B/CDKN1B/CCNB2/TTK/FZR1/MCM5/GADD45A/CDC25C/WEE1/TP53/SMAD3/YWHAZ/CDC25B/CDK4/SFN/BUB3/CDK2	hsa:6502/hsa:1870/hsa:701/hsa:9088/hsa:29882/hsa:4616/hsa:699/hsa:890/hsa:9126/hsa:1031/hsa:891/hsa:4171/hsa:27127/hsa:1027/hsa:9133/hsa:7272/hsa:51343/hsa:4174/hsa:1647/hsa:995/hsa:7465/hsa:7157/hsa:4088/hsa:7534/hsa:994/hsa:1019/hsa:2810/hsa:9184/hsa:1017	29
hsa00900	Terpenoid backbone biosynthesis	8|456	21|5723	0.000122714	0.0116988	ENSG00000112972/ENSG00000160752/ENSG00000167508/ENSG00000110921/ENSG00000120437/ENSG00000113161/ENSG00000257365/ENSG00000163344	HMGCS1/FDPS/MVD/MVK/ACAT2/HMGCR/FNTB/PMVK	hsa:3157/hsa:2224/hsa:4597/hsa:4598/hsa:39/hsa:3156/hsa:2342/hsa:10654	8
hsa03013	RNA transport	26|456	156|5723	0.000215517	0.0154095	ENSG00000132182/ENSG00000133226/ENSG00000100664/ENSG00000184110/ENSG00000126883/ENSG00000213024/ENSG00000013810/ENSG00000100941/ENSG00000113569/ENSG00000111361/ENSG00000183684/ENSG00000108424/ENSG00000111581/ENSG00000162385/ENSG00000196313/ENSG00000205609/ENSG00000100813/ENSG00000151461/ENSG00000130811/ENSG00000137574/ENSG00000107581/ENSG00000108349/ENSG00000111196/ENSG00000148730/ENSG00000101146…	NUP210/SRRM1/EIF5/EIF3C/NUP214/NUP62/TACC3/PNN/NUP155/EIF2B1/ALYREF/KPNB1/NUP107/MAGOH/POM121/EIF3CL/ACIN1/UPF2/EIF3G/TGS1/EIF3A/CASC3/MAGOHB/EIF4EBP2/RAE1/TPR	hsa:23225/hsa:10250/hsa:1983/hsa:8663/hsa:8021/hsa:23636/hsa:10460/hsa:5411/hsa:9631/hsa:1967/hsa:10189/hsa:3837/hsa:57122/hsa:4116/hsa:9883/hsa:728689/hsa:22985/hsa:26019/hsa:8666/hsa:96764/hsa:8661/hsa:22794/hsa:55110/hsa:1979/hsa:8480/hsa:7175	26

## Sheet: Sheet1
KEGGID	Description	GeneRatio	BgRatio	pvalue	padj	geneID	geneName	keggID	Count
hsa03040	Spliceosome	36|456	124|5723	2.27e-12	6.48e-10	ENSG00000100650/ENSG00000101161/ENSG00000144028/ENSG00000136527/ENSG00000153187/ENSG00000140829/ENSG00000099783/ENSG00000163714/ENSG00000145833/ENSG00000198231/ENSG00000183684/ENSG00000136450/ENSG00000146007/ENSG00000087365/ENSG00000113649/ENSG00000170144/ENSG00000104897/ENSG00000162385/ENSG00000099995/ENSG00000174243/ENSG00000196504/ENSG00000174231/ENSG00000100813/ENSG00000161547/ENSG00000117360…	SRSF5/PRPF6/SNRNP200/TRA2B/HNRNPU/DHX38/HNRNPM/U2SURP/DDX46/DDX42/ALYREF/SRSF1/ZMAT2/SF3B2/TCERG1/HNRNPA3/SF3A2/MAGOH/SF3A1/DDX23/PRPF40A/PRPF8/ACIN1/SRSF2/PRPF3/PRPF19/XAB2/HNRNPA1/SRSF7/SART1/HNRNPC/MAGOHB/RBM25/DHX8/RBMX/TRA2A	hsa:6430/hsa:24148/hsa:23020/hsa:6434/hsa:3192/hsa:9785/hsa:4670/hsa:23350/hsa:9879/hsa:11325/hsa:10189/hsa:6426/hsa:153527/hsa:10992/hsa:10915/hsa:220988/hsa:8175/hsa:4116/hsa:10291/hsa:9416/hsa:55660/hsa:10594/hsa:22985/hsa:6427/hsa:9129/hsa:27339/hsa:56949/hsa:3178/hsa:6432/hsa:9092/hsa:3183/hsa:55110/hsa:58517/hsa:1659/hsa:27316/hsa:29896	36
hsa04110	Cell cycle	29|456	120|5723	3.46e-08	4.95e-06	ENSG00000145604/ENSG00000007968/ENSG00000156970/ENSG00000127564/ENSG00000176248/ENSG00000099860/ENSG00000169679/ENSG00000145386/ENSG00000108055/ENSG00000123080/ENSG00000134057/ENSG00000073111/ENSG00000077935/ENSG00000111276/ENSG00000157456/ENSG00000112742/ENSG00000105325/ENSG00000100297/ENSG00000116717/ENSG00000158402/ENSG00000166483/ENSG00000141510/ENSG00000166949/ENSG00000164924/ENSG00000101224…	SKP2/E2F2/BUB1B/PKMYT1/ANAPC2/GADD45B/BUB1/CCNA2/SMC3/CDKN2C/CCNB1/MCM2/SMC1B/CDKN1B/CCNB2/TTK/FZR1/MCM5/GADD45A/CDC25C/WEE1/TP53/SMAD3/YWHAZ/CDC25B/CDK4/SFN/BUB3/CDK2	hsa:6502/hsa:1870/hsa:701/hsa:9088/hsa:29882/hsa:4616/hsa:699/hsa:890/hsa:9126/hsa:1031/hsa:891/hsa:4171/hsa:27127/hsa:1027/hsa:9133/hsa:7272/hsa:51343/hsa:4174/hsa:1647/hsa:995/hsa:7465/hsa:7157/hsa:4088/hsa:7534/hsa:994/hsa:1019/hsa:2810/hsa:9184/hsa:1017	29
hsa00900	Terpenoid backbone biosynthesis	8|456	21|5723	0.000122714	0.0116988	ENSG00000112972/ENSG00000160752/ENSG00000167508/ENSG00000110921/ENSG00000120437/ENSG00000113161/ENSG00000257365/ENSG00000163344	HMGCS1/FDPS/MVD/MVK/ACAT2/HMGCR/FNTB/PMVK	hsa:3157/hsa:2224/hsa:4597/hsa:4598/hsa:39/hsa:3156/hsa:2342/hsa:10654	8
hsa03013	RNA transport	26|456	156|5723	0.000215517	0.0154095	ENSG00000132182/ENSG00000133226/ENSG00000100664/ENSG00000184110/ENSG00000126883/ENSG00000213024/ENSG00000013810/ENSG00000100941/ENSG00000113569/ENSG00000111361/ENSG00000183684/ENSG00000108424/ENSG00000111581/ENSG00000162385/ENSG00000196313/ENSG00000205609/ENSG00000100813/ENSG00000151461/ENSG00000130811/ENSG00000137574/ENSG00000107581/ENSG00000108349/ENSG00000111196/ENSG00000148730/ENSG00000101146…	NUP210/SRRM1/EIF5/EIF3C/NUP214/NUP62/TACC3/PNN/NUP155/EIF2B1/ALYREF/KPNB1/NUP107/MAGOH/POM121/EIF3CL/ACIN1/UPF2/EIF3G/TGS1/EIF3A/CASC3/MAGOHB/EIF4EBP2/RAE1/TPR	hsa:23225/hsa:10250/hsa:1983/hsa:8663/hsa:8021/hsa:23636/hsa:10460/hsa:5411/hsa:9631/hsa:1967/hsa:10189/hsa:3837/hsa:57122/hsa:4116/hsa:9883/hsa:728689/hsa:22985/hsa:26019/hsa:8666/hsa:96764/hsa:8661/hsa:22794/hsa:55110/hsa:1979/hsa:8480/hsa:7175	26
