# Supplementary material for: L-Arginine Enhances Oral Keratinocyte Proliferation under High-Glucose Conditions via Upregulation of CYP1A1, SKP2, and SRSF5
Source: Molecules. 2023 Oct 10;28(20):7020. doi: 10.3390/molecules28207020 (PMC10609441; doi:10.3390/molecules28207020)
Supplement: Supplementary file 1 [file molecules-28-07020-s001.zip › Suppl/Suppl Table 2 Up regulated differentially expressed genes (ArgH24h VS ConH24h).xlsx]

## Sheet: Sheet1
gene_name	pvalue	gene_description
CYP1A1	4.6081e-19	cytochrome P450 family 1 subfamily A member 1 [Source:HGNC Symbol;Acc:HGNC:2595]
CYP1B1	3.4538e-17	cytochrome P450 family 1 subfamily B member 1 [Source:HGNC Symbol;Acc:HGNC:2597]
HMGB2	1.84114e-16	high mobility group box 2 [Source:HGNC Symbol;Acc:HGNC:5000]
TRNP1	8.59795e-15	TMF1-regulated nuclear protein 1 [Source:HGNC Symbol;Acc:HGNC:34348]
HMGCS1	1.4607e-14	3-hydroxy-3-methylglutaryl-CoA synthase 1 [Source:HGNC Symbol;Acc:HGNC:5007]
TPM1	1.79093e-14	tropomyosin 1 [Source:HGNC Symbol;Acc:HGNC:12010]
IGFBP3	4.03638e-12	insulin like growth factor binding protein 3 [Source:HGNC Symbol;Acc:HGNC:5472]
TRIM16	5.51453e-12	tripartite motif containing 16 [Source:HGNC Symbol;Acc:HGNC:17241]
PTBP2	8.00035e-12	polypyrimidine tract binding protein 2 [Source:HGNC Symbol;Acc:HGNC:17662]
JPH2	4.32252e-11	junctophilin 2 [Source:HGNC Symbol;Acc:HGNC:14202]
STAG3	9.31918e-11	stromal antigen 3 [Source:HGNC Symbol;Acc:HGNC:11356]
CNDP2	1.01732e-10	carnosine dipeptidase 2 [Source:HGNC Symbol;Acc:HGNC:24437]
LMNB1	1.39796e-10	lamin B1 [Source:HGNC Symbol;Acc:HGNC:6637]
OXCT1	1.8414e-10	3-oxoacid CoA-transferase 1 [Source:HGNC Symbol;Acc:HGNC:8527]
KIF22	2.31866e-10	kinesin family member 22 [Source:HGNC Symbol;Acc:HGNC:6391]
TAGLN	4.62564e-10	transgelin [Source:HGNC Symbol;Acc:HGNC:11553]
GPC1	4.86446e-10	glypican 1 [Source:HGNC Symbol;Acc:HGNC:4449]
HNRNPH1	7.67876e-10	heterogeneous nuclear ribonucleoprotein H1 [Source:HGNC Symbol;Acc:HGNC:5041]
FDPS	1.10783e-09	farnesyl diphosphate synthase [Source:HGNC Symbol;Acc:HGNC:3631]
KRT8	1.34902e-09	keratin 8 [Source:HGNC Symbol;Acc:HGNC:6446]
NDC80	1.61828e-09	NDC80, kinetochore complex component [Source:HGNC Symbol;Acc:HGNC:16909]
SKP2	3.08707e-09	S-phase kinase associated protein 2 [Source:HGNC Symbol;Acc:HGNC:10901]
GCLC	3.60225e-09	glutamate-cysteine ligase catalytic subunit [Source:HGNC Symbol;Acc:HGNC:4311]
TSC22D3	5.6124e-09	TSC22 domain family member 3 [Source:HGNC Symbol;Acc:HGNC:3051]
RIPK4	6.93965e-09	receptor interacting serine/threonine kinase 4 [Source:HGNC Symbol;Acc:HGNC:496]
TRIM16L	1.73579e-08	tripartite motif containing 16 like [Source:HGNC Symbol;Acc:HGNC:32670]
TUG1	5.75343e-08	taurine up-regulated 1 [Source:HGNC Symbol;Acc:HGNC:26066]
E2F2	7.08511e-08	E2F transcription factor 2 [Source:HGNC Symbol;Acc:HGNC:3114]
NUDT16	7.90715e-08	nudix hydrolase 16 [Source:HGNC Symbol;Acc:HGNC:26442]
PCK2	9.18654e-08	phosphoenolpyruvate carboxykinase 2, mitochondrial [Source:HGNC Symbol;Acc:HGNC:8725]
SRSF5	9.74714e-08	serine and arginine rich splicing factor 5 [Source:HGNC Symbol;Acc:HGNC:10787]
STC2	1.00952e-07	stanniocalcin 2 [Source:HGNC Symbol;Acc:HGNC:11374]
CSF1R	1.39216e-07	colony stimulating factor 1 receptor [Source:HGNC Symbol;Acc:HGNC:2433]
BAIAP2	1.64666e-07	BAI1 associated protein 2 [Source:HGNC Symbol;Acc:HGNC:947]
CDCA2	2.1312e-07	cell division cycle associated 2 [Source:HGNC Symbol;Acc:HGNC:14623]
AJUBA	2.18364e-07	ajuba LIM protein [Source:HGNC Symbol;Acc:HGNC:20250]
NUP210	2.78585e-07	nucleoporin 210 [Source:HGNC Symbol;Acc:HGNC:30052]
DYNC1LI2	2.83763e-07	dynein cytoplasmic 1 light intermediate chain 2 [Source:HGNC Symbol;Acc:HGNC:2966]
SEPTIN8	3.03925e-07	septin 8 [Source:HGNC Symbol;Acc:HGNC:16511]
HMGB3	3.04898e-07	high mobility group box 3 [Source:HGNC Symbol;Acc:HGNC:5004]
NQO1	3.41692e-07	NAD(P)H quinone dehydrogenase 1 [Source:HGNC Symbol;Acc:HGNC:2874]
MYH9	3.88206e-07	myosin heavy chain 9 [Source:HGNC Symbol;Acc:HGNC:7579]
PRPF6	5.50773e-07	pre-mRNA processing factor 6 [Source:HGNC Symbol;Acc:HGNC:15860]
TCEAL4	6.89813e-07	transcription elongation factor A like 4 [Source:HGNC Symbol;Acc:HGNC:26121]
KIF4A	7.03325e-07	kinesin family member 4A [Source:HGNC Symbol;Acc:HGNC:13339]
PURB	7.72735e-07	purine rich element binding protein B [Source:HGNC Symbol;Acc:HGNC:9702]
TOP2A	8.03673e-07	DNA topoisomerase II alpha [Source:HGNC Symbol;Acc:HGNC:11989]
CDCA8	8.53502e-07	cell division cycle associated 8 [Source:HGNC Symbol;Acc:HGNC:14629]
FGFBP1	8.62273e-07	fibroblast growth factor binding protein 1 [Source:HGNC Symbol;Acc:HGNC:19695]
NOL8	8.78326e-07	nucleolar protein 8 [Source:HGNC Symbol;Acc:HGNC:23387]
DKK3	9.74009e-07	dickkopf WNT signaling pathway inhibitor 3 [Source:HGNC Symbol;Acc:HGNC:2893]
TPX2	9.78852e-07	TPX2, microtubule nucleation factor [Source:HGNC Symbol;Acc:HGNC:1249]
KIFC1	1.10101e-06	kinesin family member C1 [Source:HGNC Symbol;Acc:HGNC:6389]
RUNX2	1.14154e-06	runt related transcription factor 2 [Source:HGNC Symbol;Acc:HGNC:10472]
SLC7A11	1.15098e-06	solute carrier family 7 member 11 [Source:HGNC Symbol;Acc:HGNC:11059]
SRRM1	1.15617e-06	serine and arginine repetitive matrix 1 [Source:HGNC Symbol;Acc:HGNC:16638]
MIR205HG	1.16385e-06	MIR205 host gene [Source:HGNC Symbol;Acc:HGNC:43562]
FAM13B	1.25642e-06	family with sequence similarity 13 member B [Source:HGNC Symbol;Acc:HGNC:1335]
IGF2BP1	1.33012e-06	insulin like growth factor 2 mRNA binding protein 1 [Source:HGNC Symbol;Acc:HGNC:28866]
ITGB2	1.46284e-06	integrin subunit beta 2 [Source:HGNC Symbol;Acc:HGNC:6155]
KIF11	1.53593e-06	kinesin family member 11 [Source:HGNC Symbol;Acc:HGNC:6388]
RBM3	1.57663e-06	RNA binding motif protein 3 [Source:HGNC Symbol;Acc:HGNC:9900]
DCAF16	1.5881e-06	DDB1 and CUL4 associated factor 16 [Source:HGNC Symbol;Acc:HGNC:25987]
PRR11	1.8396e-06	proline rich 11 [Source:HGNC Symbol;Acc:HGNC:25619]
PIMREG	2.01274e-06	PICALM interacting mitotic regulator [Source:HGNC Symbol;Acc:HGNC:25483]
ESRP2	2.08481e-06	epithelial splicing regulatory protein 2 [Source:HGNC Symbol;Acc:HGNC:26152]
UNC13D	2.47752e-06	unc-13 homolog D [Source:HGNC Symbol;Acc:HGNC:23147]
MVD	2.65814e-06	mevalonate diphosphate decarboxylase [Source:HGNC Symbol;Acc:HGNC:7529]
THRAP3	2.7987e-06	thyroid hormone receptor associated protein 3 [Source:HGNC Symbol;Acc:HGNC:22964]
IGF2BP3	2.85403e-06	insulin like growth factor 2 mRNA binding protein 3 [Source:HGNC Symbol;Acc:HGNC:28868]
CKAP2L	2.88928e-06	cytoskeleton associated protein 2 like [Source:HGNC Symbol;Acc:HGNC:26877]
ELOVL6	3.14064e-06	ELOVL fatty acid elongase 6 [Source:HGNC Symbol;Acc:HGNC:15829]
MYBBP1A	3.40974e-06	MYB binding protein 1a [Source:HGNC Symbol;Acc:HGNC:7546]
CDCA3	3.54005e-06	cell division cycle associated 3 [Source:HGNC Symbol;Acc:HGNC:14624]
SETD5	3.77485e-06	SET domain containing 5 [Source:HGNC Symbol;Acc:HGNC:25566]
ASPM	3.92949e-06	abnormal spindle microtubule assembly [Source:HGNC Symbol;Acc:HGNC:19048]
CACNG4	4.59778e-06	calcium voltage-gated channel auxiliary subunit gamma 4 [Source:HGNC Symbol;Acc:HGNC:1408]
GCNT1	4.67587e-06	glucosaminyl (N-acetyl) transferase 1, core 2 [Source:HGNC Symbol;Acc:HGNC:4203]
SCARA3	4.6774e-06	scavenger receptor class A member 3 [Source:HGNC Symbol;Acc:HGNC:19000]
HMGB1P5	4.95401e-06	high mobility group box 1 pseudogene 5 [Source:HGNC Symbol;Acc:HGNC:4997]
ZFYVE26	5.03954e-06	zinc finger FYVE-type containing 26 [Source:HGNC Symbol;Acc:HGNC:20761]
FBXO32	5.15024e-06	F-box protein 32 [Source:HGNC Symbol;Acc:HGNC:16731]
FLNA	5.16372e-06	filamin A [Source:HGNC Symbol;Acc:HGNC:3754]
AMOTL2	5.25481e-06	angiomotin like 2 [Source:HGNC Symbol;Acc:HGNC:17812]
KIF20A	6.03549e-06	kinesin family member 20A [Source:HGNC Symbol;Acc:HGNC:9787]
EIF5	7.51981e-06	eukaryotic translation initiation factor 5 [Source:HGNC Symbol;Acc:HGNC:3299]
BUB1B	8.35378e-06	BUB1 mitotic checkpoint serine/threonine kinase B [Source:HGNC Symbol;Acc:HGNC:1149]
NIPSNAP1	8.81613e-06	nipsnap homolog 1 [Source:HGNC Symbol;Acc:HGNC:7827]
EIF3C	8.92261e-06	eukaryotic translation initiation factor 3 subunit C [Source:HGNC Symbol;Acc:HGNC:3279]
CAV1	9.49693e-06	caveolin 1 [Source:HGNC Symbol;Acc:HGNC:1527]
TCTN3	1.00713e-05	tectonic family member 3 [Source:HGNC Symbol;Acc:HGNC:24519]
CNTRL	1.09479e-05	centriolin [Source:HGNC Symbol;Acc:HGNC:1858]
ZHX2	1.17703e-05	zinc fingers and homeoboxes 2 [Source:HGNC Symbol;Acc:HGNC:18513]
TMEM97	1.1837e-05	transmembrane protein 97 [Source:HGNC Symbol;Acc:HGNC:28106]
ALDH1L2	1.21516e-05	aldehyde dehydrogenase 1 family member L2 [Source:HGNC Symbol;Acc:HGNC:26777]
MKI67	1.27791e-05	marker of proliferation Ki-67 [Source:HGNC Symbol;Acc:HGNC:7107]
SMC4	1.40112e-05	structural maintenance of chromosomes 4 [Source:HGNC Symbol;Acc:HGNC:14013]
NRM	1.46513e-05	nurim [Source:HGNC Symbol;Acc:HGNC:8003]
CAVIN1	1.48838e-05	caveolae associated protein 1 [Source:HGNC Symbol;Acc:HGNC:9688]
PPP1R10	1.52493e-05	protein phosphatase 1 regulatory subunit 10 [Source:HGNC Symbol;Acc:HGNC:9284]
FN1	1.5469e-05	fibronectin 1 [Source:HGNC Symbol;Acc:HGNC:3778]
CCDC80	1.61115e-05	coiled-coil domain containing 80 [Source:HGNC Symbol;Acc:HGNC:30649]
DYNLL2	1.66011e-05	dynein light chain LC8-type 2 [Source:HGNC Symbol;Acc:HGNC:24596]
STAT2	1.7474e-05	signal transducer and activator of transcription 2 [Source:HGNC Symbol;Acc:HGNC:11363]
LDOC1	1.74829e-05	LDOC1, regulator of NFKB signaling [Source:HGNC Symbol;Acc:HGNC:6548]
PEX6	1.77468e-05	peroxisomal biogenesis factor 6 [Source:HGNC Symbol;Acc:HGNC:8859]
WWC3	1.83557e-05	WWC family member 3 [Source:HGNC Symbol;Acc:HGNC:29237]
PKMYT1	1.86359e-05	protein kinase, membrane associated tyrosine/threonine 1 [Source:HGNC Symbol;Acc:HGNC:29650]
HINT3	1.86857e-05	histidine triad nucleotide binding protein 3 [Source:HGNC Symbol;Acc:HGNC:18468]
LMNA	2.02968e-05	lamin A/C [Source:HGNC Symbol;Acc:HGNC:6636]
ALDH6A1	2.18915e-05	aldehyde dehydrogenase 6 family member A1 [Source:HGNC Symbol;Acc:HGNC:7179]
MVK	2.23723e-05	mevalonate kinase [Source:HGNC Symbol;Acc:HGNC:7530]
GAS2L3	2.25279e-05	growth arrest specific 2 like 3 [Source:HGNC Symbol;Acc:HGNC:27475]
ZNF738	2.41269e-05	zinc finger protein 738 [Source:HGNC Symbol;Acc:HGNC:32469]
ZNF329	2.46829e-05	zinc finger protein 329 [Source:HGNC Symbol;Acc:HGNC:14209]
KIF23	2.62058e-05	kinesin family member 23 [Source:HGNC Symbol;Acc:HGNC:6392]
PTPRA	2.83341e-05	protein tyrosine phosphatase, receptor type A [Source:HGNC Symbol;Acc:HGNC:9664]
EPSTI1	2.89155e-05	epithelial stromal interaction 1 [Source:HGNC Symbol;Acc:HGNC:16465]
SCFD2	2.89853e-05	sec1 family domain containing 2 [Source:HGNC Symbol;Acc:HGNC:30676]
RNF26	3.07028e-05	ring finger protein 26 [Source:HGNC Symbol;Acc:HGNC:14646]
OS9	3.12318e-05	OS9, endoplasmic reticulum lectin [Source:HGNC Symbol;Acc:HGNC:16994]
C6orf62	3.57745e-05	chromosome 6 open reading frame 62 [Source:HGNC Symbol;Acc:HGNC:20998]
GBA	3.65136e-05	glucosylceramidase beta [Source:HGNC Symbol;Acc:HGNC:4177]
POLD2	3.6726e-05	DNA polymerase delta 2, accessory subunit [Source:HGNC Symbol;Acc:HGNC:9176]
HACD2	3.94664e-05	3-hydroxyacyl-CoA dehydratase 2 [Source:HGNC Symbol;Acc:HGNC:9640]
EEFSEC	3.9474e-05	eukaryotic elongation factor, selenocysteine-tRNA specific [Source:HGNC Symbol;Acc:HGNC:24614]
BACE1	3.99724e-05	beta-secretase 1 [Source:HGNC Symbol;Acc:HGNC:933]
MARVELD1	4.00443e-05	MARVEL domain containing 1 [Source:HGNC Symbol;Acc:HGNC:28674]
CDCA5	4.09295e-05	cell division cycle associated 5 [Source:HGNC Symbol;Acc:HGNC:14626]
KIF2C	4.12275e-05	kinesin family member 2C [Source:HGNC Symbol;Acc:HGNC:6393]
HP1BP3	4.15756e-05	heterochromatin protein 1 binding protein 3 [Source:HGNC Symbol;Acc:HGNC:24973]
NASP	4.23381e-05	nuclear autoantigenic sperm protein [Source:HGNC Symbol;Acc:HGNC:7644]
LSS	4.48732e-05	lanosterol synthase [Source:HGNC Symbol;Acc:HGNC:6708]
IGF2	4.59102e-05	insulin like growth factor 2 [Source:HGNC Symbol;Acc:HGNC:5466]
ZP3	5.16646e-05	zona pellucida glycoprotein 3 [Source:HGNC Symbol;Acc:HGNC:13189]
HNRNPH2	5.26607e-05	heterogeneous nuclear ribonucleoprotein H2 [Source:HGNC Symbol;Acc:HGNC:5042]
CENPF	5.27508e-05	centromere protein F [Source:HGNC Symbol;Acc:HGNC:1857]
RACGAP1	5.91389e-05	Rac GTPase activating protein 1 [Source:HGNC Symbol;Acc:HGNC:9804]
CIT	6.1298e-05	citron rho-interacting serine/threonine kinase [Source:HGNC Symbol;Acc:HGNC:1985]
FP671120.4	6.20748e-05	novel transcript, similar to YY1 associated myogenesis RNA 1 YAM1
THAP9-AS1	6.41622e-05	THAP9 antisense RNA 1 [Source:HGNC Symbol;Acc:HGNC:44172]
STIL	7.09958e-05	STIL, centriolar assembly protein [Source:HGNC Symbol;Acc:HGNC:10879]
IRS2	7.92396e-05	insulin receptor substrate 2 [Source:HGNC Symbol;Acc:HGNC:6126]
ILF3	7.99151e-05	interleukin enhancer binding factor 3 [Source:HGNC Symbol;Acc:HGNC:6038]
WDHD1	8.70793e-05	WD repeat and HMG-box DNA binding protein 1 [Source:HGNC Symbol;Acc:HGNC:23170]
NUP214	8.767e-05	nucleoporin 214 [Source:HGNC Symbol;Acc:HGNC:8064]
ANAPC2	9.40939e-05	anaphase promoting complex subunit 2 [Source:HGNC Symbol;Acc:HGNC:19989]
HNRNPA2B1	9.51984e-05	heterogeneous nuclear ribonucleoprotein A2/B1 [Source:HGNC Symbol;Acc:HGNC:5033]
AC115223.1	9.61087e-05	ribosomal protein L6 (RPL6) pseudogene
APCDD1	0.000110542	APC down-regulated 1 [Source:HGNC Symbol;Acc:HGNC:15718]
MBOAT1	0.000112714	membrane bound O-acyltransferase domain containing 1 [Source:HGNC Symbol;Acc:HGNC:21579]
ALDH3B1	0.000113752	aldehyde dehydrogenase 3 family member B1 [Source:HGNC Symbol;Acc:HGNC:410]
IVD	0.000114108	isovaleryl-CoA dehydrogenase [Source:HGNC Symbol;Acc:HGNC:6186]
ARHGAP23	0.000118495	Rho GTPase activating protein 23 [Source:HGNC Symbol;Acc:HGNC:29293]
DCAF11	0.000120557	DDB1 and CUL4 associated factor 11 [Source:HGNC Symbol;Acc:HGNC:20258]
GRHL2	0.000123714	grainyhead like transcription factor 2 [Source:HGNC Symbol;Acc:HGNC:2799]
MYLK2	0.000126502	myosin light chain kinase 2 [Source:HGNC Symbol;Acc:HGNC:16243]
UBE2C	0.000127785	ubiquitin conjugating enzyme E2 C [Source:HGNC Symbol;Acc:HGNC:15937]
RMDN3	0.000134126	regulator of microtubule dynamics 3 [Source:HGNC Symbol;Acc:HGNC:25550]
ANXA8	0.000134681	annexin A8 [Source:HGNC Symbol;Acc:HGNC:546]
CCNF	0.00014034	cyclin F [Source:HGNC Symbol;Acc:HGNC:1591]
NUP62	0.000148472	nucleoporin 62 [Source:HGNC Symbol;Acc:HGNC:8066]
NCAPD2	0.000149596	non-SMC condensin I complex subunit D2 [Source:HGNC Symbol;Acc:HGNC:24305]
LAP3	0.000151898	leucine aminopeptidase 3 [Source:HGNC Symbol;Acc:HGNC:18449]
SNRNP200	0.000152998	small nuclear ribonucleoprotein U5 subunit 200 [Source:HGNC Symbol;Acc:HGNC:30859]
KIAA0040	0.000153099	KIAA0040 [Source:HGNC Symbol;Acc:HGNC:28950]
MYCL	0.000153293	MYCL proto-oncogene, bHLH transcription factor [Source:HGNC Symbol;Acc:HGNC:7555]
BRCC3	0.000155382	BRCA1/BRCA2-containing complex subunit 3 [Source:HGNC Symbol;Acc:HGNC:24185]
PGRMC2	0.000156514	progesterone receptor membrane component 2 [Source:HGNC Symbol;Acc:HGNC:16089]
DNAJC6	0.000160708	DnaJ heat shock protein family (Hsp40) member C6 [Source:HGNC Symbol;Acc:HGNC:15469]
REXO5	0.000166216	RNA exonuclease 5 [Source:HGNC Symbol;Acc:HGNC:24661]
KIF20B	0.000171097	kinesin family member 20B [Source:HGNC Symbol;Acc:HGNC:7212]
HMGN2	0.000173292	high mobility group nucleosomal binding domain 2 [Source:HGNC Symbol;Acc:HGNC:4986]
TACC3	0.000174568	transforming acidic coiled-coil containing protein 3 [Source:HGNC Symbol;Acc:HGNC:11524]
ACAT2	0.000174735	acetyl-CoA acetyltransferase 2 [Source:HGNC Symbol;Acc:HGNC:94]
SYCE2	0.000180716	synaptonemal complex central element protein 2 [Source:HGNC Symbol;Acc:HGNC:27411]
TTC22	0.000181978	tetratricopeptide repeat domain 22 [Source:HGNC Symbol;Acc:HGNC:26067]
CHKA	0.000183089	choline kinase alpha [Source:HGNC Symbol;Acc:HGNC:1937]
DARS2	0.0001839	aspartyl-tRNA synthetase 2, mitochondrial [Source:HGNC Symbol;Acc:HGNC:25538]
TMEM63C	0.000187514	transmembrane protein 63C [Source:HGNC Symbol;Acc:HGNC:23787]
FCF1	0.000196601	FCF1, rRNA-processing protein [Source:HGNC Symbol;Acc:HGNC:20220]
ITPKC	0.000208931	inositol-trisphosphate 3-kinase C [Source:HGNC Symbol;Acc:HGNC:14897]
ASCC2	0.000216406	activating signal cointegrator 1 complex subunit 2 [Source:HGNC Symbol;Acc:HGNC:24103]
ZKSCAN1	0.000222258	zinc finger with KRAB and SCAN domains 1 [Source:HGNC Symbol;Acc:HGNC:13101]
PCYT2	0.000226449	phosphate cytidylyltransferase 2, ethanolamine [Source:HGNC Symbol;Acc:HGNC:8756]
EPRS	0.000232306	glutamyl-prolyl-tRNA synthetase [Source:HGNC Symbol;Acc:HGNC:3418]
ATF5	0.000236762	activating transcription factor 5 [Source:HGNC Symbol;Acc:HGNC:790]
CYP4F3	0.000241204	cytochrome P450 family 4 subfamily F member 3 [Source:HGNC Symbol;Acc:HGNC:2646]
SPTBN1	0.00024932	spectrin beta, non-erythrocytic 1 [Source:HGNC Symbol;Acc:HGNC:11275]
AP001000.1	0.000273667	similar to DnaJ (Hsp40) homolog, subfamily B, member 6 pseudogene
AL596244.1	0.000274035	novel transcript, overlapping TTLL11
PSRC1	0.000284662	proline and serine rich coiled-coil 1 [Source:HGNC Symbol;Acc:HGNC:24472]
RN7SL3	0.000292851	RNA, 7SL, cytoplasmic 3 [Source:HGNC Symbol;Acc:HGNC:23135]
ZNF468	0.000295798	zinc finger protein 468 [Source:HGNC Symbol;Acc:HGNC:33105]
SUPT5H	0.000309774	SPT5 homolog, DSIF elongation factor subunit [Source:HGNC Symbol;Acc:HGNC:11469]
HSP90AB1	0.000316726	heat shock protein 90 alpha family class B member 1 [Source:HGNC Symbol;Acc:HGNC:5258]
TRA2B	0.000318145	transformer 2 beta homolog [Source:HGNC Symbol;Acc:HGNC:10781]
SPARC	0.000329768	secreted protein acidic and cysteine rich [Source:HGNC Symbol;Acc:HGNC:11219]
PLK2	0.000331005	polo like kinase 2 [Source:HGNC Symbol;Acc:HGNC:19699]
YLPM1	0.000333013	YLP motif containing 1 [Source:HGNC Symbol;Acc:HGNC:17798]
NPM1P27	0.000339025	nucleophosmin 1 pseudogene 27 [Source:HGNC Symbol;Acc:HGNC:45206]
BCAT2	0.000347495	branched chain amino acid transaminase 2 [Source:HGNC Symbol;Acc:HGNC:977]
GARS-DT	0.000347821	GARS divergent transcript [Source:HGNC Symbol;Acc:HGNC:48951]
ABHD4	0.00035312	abhydrolase domain containing 4 [Source:HGNC Symbol;Acc:HGNC:20154]
SPAG5	0.000353256	sperm associated antigen 5 [Source:HGNC Symbol;Acc:HGNC:13452]
CHST3	0.000357299	carbohydrate sulfotransferase 3 [Source:HGNC Symbol;Acc:HGNC:1971]
GADD45B	0.000359704	growth arrest and DNA damage inducible beta [Source:HGNC Symbol;Acc:HGNC:4096]
ZWINT	0.000359854	ZW10 interacting kinetochore protein [Source:HGNC Symbol;Acc:HGNC:13195]
NGRN	0.00036161	neugrin, neurite outgrowth associated [Source:HGNC Symbol;Acc:HGNC:18077]
ACTN4	0.000363952	actinin alpha 4 [Source:HGNC Symbol;Acc:HGNC:166]
EXOC4	0.000365976	exocyst complex component 4 [Source:HGNC Symbol;Acc:HGNC:30389]
HMGCL	0.000368149	3-hydroxy-3-methylglutaryl-CoA lyase [Source:HGNC Symbol;Acc:HGNC:5005]
CWF19L1	0.000370386	CWF19 like cell cycle control factor 1 [Source:HGNC Symbol;Acc:HGNC:25613]
PTPN14	0.000372919	protein tyrosine phosphatase, non-receptor type 14 [Source:HGNC Symbol;Acc:HGNC:9647]
NORAD	0.000373269	non-coding RNA activated by DNA damage [Source:HGNC Symbol;Acc:HGNC:44311]
BSDC1	0.000373705	BSD domain containing 1 [Source:HGNC Symbol;Acc:HGNC:25501]
TRIO	0.000375774	trio Rho guanine nucleotide exchange factor [Source:HGNC Symbol;Acc:HGNC:12303]
RPL10P16	0.000385892	ribosomal protein L10 pseudogene 16 [Source:HGNC Symbol;Acc:HGNC:36882]
DIAPH3	0.000386048	diaphanous related formin 3 [Source:HGNC Symbol;Acc:HGNC:15480]
USP10	0.000391784	ubiquitin specific peptidase 10 [Source:HGNC Symbol;Acc:HGNC:12608]
MYOF	0.000395071	myoferlin [Source:HGNC Symbol;Acc:HGNC:3656]
ARL6IP5	0.000400352	ADP ribosylation factor like GTPase 6 interacting protein 5 [Source:HGNC Symbol;Acc:HGNC:16937]
EMP1	0.000411679	epithelial membrane protein 1 [Source:HGNC Symbol;Acc:HGNC:3333]
FAM111A	0.000413089	family with sequence similarity 111 member A [Source:HGNC Symbol;Acc:HGNC:24725]
UBN1	0.000413951	ubinuclein 1 [Source:HGNC Symbol;Acc:HGNC:12506]
PRAG1	0.000421133	PEAK1 related, kinase-activating pseudokinase 1 [Source:HGNC Symbol;Acc:HGNC:25438]
GSR	0.000422213	glutathione-disulfide reductase [Source:HGNC Symbol;Acc:HGNC:4623]
HNRNPU	0.000442708	heterogeneous nuclear ribonucleoprotein U [Source:HGNC Symbol;Acc:HGNC:5048]
KRT19	0.000447754	keratin 19 [Source:HGNC Symbol;Acc:HGNC:6436]
TMEM202-AS1	0.00045387	TMEM202 antisense RNA 1 [Source:HGNC Symbol;Acc:HGNC:53265]
ZNF677	0.00046008	zinc finger protein 677 [Source:HGNC Symbol;Acc:HGNC:28730]
LBR	0.000463518	lamin B receptor [Source:HGNC Symbol;Acc:HGNC:6518]
CENPL	0.000487799	centromere protein L [Source:HGNC Symbol;Acc:HGNC:17879]
NAXD	0.000492947	NAD(P)HX dehydratase [Source:HGNC Symbol;Acc:HGNC:25576]
TRIM59	0.00049789	tripartite motif containing 59 [Source:HGNC Symbol;Acc:HGNC:30834]
ZIK1	0.000499497	zinc finger protein interacting with K protein 1 [Source:HGNC Symbol;Acc:HGNC:33104]
MAP3K11	0.000513782	mitogen-activated protein kinase kinase kinase 11 [Source:HGNC Symbol;Acc:HGNC:6850]
TMEM167B	0.00051768	transmembrane protein 167B [Source:HGNC Symbol;Acc:HGNC:30187]
IL6R	0.000521886	interleukin 6 receptor [Source:HGNC Symbol;Acc:HGNC:6019]
ZNF268	0.000522452	zinc finger protein 268 [Source:HGNC Symbol;Acc:HGNC:13061]
ARL6IP1	0.000534685	ADP ribosylation factor like GTPase 6 interacting protein 1 [Source:HGNC Symbol;Acc:HGNC:697]
DHX38	0.000561208	DEAH-box helicase 38 [Source:HGNC Symbol;Acc:HGNC:17211]
IQGAP3	0.000566862	IQ motif containing GTPase activating protein 3 [Source:HGNC Symbol;Acc:HGNC:20669]
UCP2	0.000585201	uncoupling protein 2 [Source:HGNC Symbol;Acc:HGNC:12518]
HNRNPM	0.000586929	heterogeneous nuclear ribonucleoprotein M [Source:HGNC Symbol;Acc:HGNC:5046]
U2SURP	0.000606219	U2 snRNP associated SURP domain containing [Source:HGNC Symbol;Acc:HGNC:30855]
TENT5B	0.000609076	terminal nucleotidyltransferase 5B [Source:HGNC Symbol;Acc:HGNC:28273]
GNB1L	0.000611457	G protein subunit beta 1 like [Source:HGNC Symbol;Acc:HGNC:4397]
ARHGEF37	0.00061471	Rho guanine nucleotide exchange factor 37 [Source:HGNC Symbol;Acc:HGNC:34430]
IFNAR1	0.000617526	interferon alpha and beta receptor subunit 1 [Source:HGNC Symbol;Acc:HGNC:5432]
SMG5	0.000647901	SMG5, nonsense mediated mRNA decay factor [Source:HGNC Symbol;Acc:HGNC:24644]
RRM1	0.000664621	ribonucleotide reductase catalytic subunit M1 [Source:HGNC Symbol;Acc:HGNC:10451]
ZNF791	0.000665737	zinc finger protein 791 [Source:HGNC Symbol;Acc:HGNC:26895]
ASF1B	0.000672218	anti-silencing function 1B histone chaperone [Source:HGNC Symbol;Acc:HGNC:20996]
TCAF1	0.00068273	TRPM8 channel associated factor 1 [Source:HGNC Symbol;Acc:HGNC:22201]
ZBTB7B	0.000685698	zinc finger and BTB domain containing 7B [Source:HGNC Symbol;Acc:HGNC:18668]
FOXD2-AS1	0.00070951	FOXD2 adjacent opposite strand RNA 1 [Source:HGNC Symbol;Acc:HGNC:44256]
TXNRD1	0.000746087	thioredoxin reductase 1 [Source:HGNC Symbol;Acc:HGNC:12437]
ZNF26	0.000751659	zinc finger protein 26 [Source:HGNC Symbol;Acc:HGNC:13053]
LINC00511	0.000786919	long intergenic non-protein coding RNA 511 [Source:HGNC Symbol;Acc:HGNC:43564]
SMC2	0.000792907	structural maintenance of chromosomes 2 [Source:HGNC Symbol;Acc:HGNC:14011]
AC006538.1	0.000795424	novel transcript
SUPT16H	0.000808981	SPT16 homolog, facilitates chromatin remodeling subunit [Source:HGNC Symbol;Acc:HGNC:11465]
SULT1E1	0.000813341	sulfotransferase family 1E member 1 [Source:HGNC Symbol;Acc:HGNC:11377]
DLGAP5	0.000817307	DLG associated protein 5 [Source:HGNC Symbol;Acc:HGNC:16864]
C19orf48	0.000820341	chromosome 19 open reading frame 48 [Source:HGNC Symbol;Acc:HGNC:29667]
PLEKHG4	0.000821273	pleckstrin homology and RhoGEF domain containing G4 [Source:HGNC Symbol;Acc:HGNC:24501]
SEL1L3	0.000823245	SEL1L family member 3 [Source:HGNC Symbol;Acc:HGNC:29108]
EXPH5	0.000831266	exophilin 5 [Source:HGNC Symbol;Acc:HGNC:30578]
INCENP	0.0008379	inner centromere protein [Source:HGNC Symbol;Acc:HGNC:6058]
HOXC13-AS	0.000842218	HOXC13 antisense RNA [Source:HGNC Symbol;Acc:HGNC:43753]
MTUS1	0.000865225	microtubule associated scaffold protein 1 [Source:HGNC Symbol;Acc:HGNC:29789]
TTF2	0.000891728	transcription termination factor 2 [Source:HGNC Symbol;Acc:HGNC:12398]
AC067930.5	0.000893747	novel transcript
PFAS	0.000949222	phosphoribosylformylglycinamidine synthase [Source:HGNC Symbol;Acc:HGNC:8863]
MCM8	0.000966476	minichromosome maintenance 8 homologous recombination repair factor [Source:HGNC Symbol;Acc:HGNC:16147]
KRT16P3	0.000996785	keratin 16 pseudogene 3 [Source:HGNC Symbol;Acc:HGNC:37808]
NBPF26	0.00100518	NBPF member 26 [Source:HGNC Symbol;Acc:HGNC:49571]
ANXA8L1	0.00103989	annexin A8 like 1 [Source:HGNC Symbol;Acc:HGNC:23334]
COMMD4	0.00104177	COMM domain containing 4 [Source:HGNC Symbol;Acc:HGNC:26027]
VPS52	0.00104721	VPS52, GARP complex subunit [Source:HGNC Symbol;Acc:HGNC:10518]
DNMT3B	0.00109497	DNA methyltransferase 3 beta [Source:HGNC Symbol;Acc:HGNC:2979]
CDCA7	0.00109693	cell division cycle associated 7 [Source:HGNC Symbol;Acc:HGNC:14628]
HNRNPD	0.00110913	heterogeneous nuclear ribonucleoprotein D [Source:HGNC Symbol;Acc:HGNC:5036]
BORA	0.0011349	bora, aurora kinase A activator [Source:HGNC Symbol;Acc:HGNC:24724]
GMPR	0.0011496	guanosine monophosphate reductase [Source:HGNC Symbol;Acc:HGNC:4376]
HSPB3	0.001151	heat shock protein family B (small) member 3 [Source:HGNC Symbol;Acc:HGNC:5248]
MDC1	0.001178	mediator of DNA damage checkpoint 1 [Source:HGNC Symbol;Acc:HGNC:21163]
BUB1	0.00118003	BUB1 mitotic checkpoint serine/threonine kinase [Source:HGNC Symbol;Acc:HGNC:1148]
TMPO	0.00118821	thymopoietin [Source:HGNC Symbol;Acc:HGNC:11875]
ACACA	0.00119966	acetyl-CoA carboxylase alpha [Source:HGNC Symbol;Acc:HGNC:84]
MAP3K6	0.00121576	mitogen-activated protein kinase kinase kinase 6 [Source:HGNC Symbol;Acc:HGNC:6858]
NALCN	0.00122301	sodium leak channel, non-selective [Source:HGNC Symbol;Acc:HGNC:19082]
CCDC115	0.00124252	coiled-coil domain containing 115 [Source:HGNC Symbol;Acc:HGNC:28178]
CD2BP2	0.00126048	CD2 cytoplasmic tail binding protein 2 [Source:HGNC Symbol;Acc:HGNC:1656]
FYCO1	0.00126071	FYVE and coiled-coil domain containing 1 [Source:HGNC Symbol;Acc:HGNC:14673]
DHODH	0.00129447	dihydroorotate dehydrogenase (quinone) [Source:HGNC Symbol;Acc:HGNC:2867]
OXTR	0.00130038	oxytocin receptor [Source:HGNC Symbol;Acc:HGNC:8529]
HSD17B7	0.00130283	hydroxysteroid 17-beta dehydrogenase 7 [Source:HGNC Symbol;Acc:HGNC:5215]
LINC00467	0.00132403	long intergenic non-protein coding RNA 467 [Source:HGNC Symbol;Acc:HGNC:28227]
UBTF	0.00138333	upstream binding transcription factor [Source:HGNC Symbol;Acc:HGNC:12511]
LONP2	0.00142527	lon peptidase 2, peroxisomal [Source:HGNC Symbol;Acc:HGNC:20598]
KRT14	0.00142543	keratin 14 [Source:HGNC Symbol;Acc:HGNC:6416]
SMCR8	0.00145387	Smith-Magenis syndrome chromosome region, candidate 8 [Source:HGNC Symbol;Acc:HGNC:17921]
FLII	0.00147089	FLII, actin remodeling protein [Source:HGNC Symbol;Acc:HGNC:3750]
SEPHS2	0.00147707	selenophosphate synthetase 2 [Source:HGNC Symbol;Acc:HGNC:19686]
GTF2H3	0.00148027	general transcription factor IIH subunit 3 [Source:HGNC Symbol;Acc:HGNC:4657]
ZNF790-AS1	0.00149924	ZNF790 antisense RNA 1 [Source:NCBI gene;Acc:284408]
CCNA2	0.00150418	cyclin A2 [Source:HGNC Symbol;Acc:HGNC:1578]
COG4	0.0015055	component of oligomeric golgi complex 4 [Source:HGNC Symbol;Acc:HGNC:18620]
PNN	0.00151803	pinin, desmosome associated protein [Source:HGNC Symbol;Acc:HGNC:9162]
NYNRIN	0.00151997	NYN domain and retroviral integrase containing [Source:HGNC Symbol;Acc:HGNC:20165]
IQCJ-SCHIP1	0.00152094	IQCJ-SCHIP1 readthrough [Source:HGNC Symbol;Acc:HGNC:38842]
ZNF75A	0.00153592	zinc finger protein 75a [Source:HGNC Symbol;Acc:HGNC:13146]
NUP155	0.00154664	nucleoporin 155 [Source:HGNC Symbol;Acc:HGNC:8063]
USP47	0.00154938	ubiquitin specific peptidase 47 [Source:HGNC Symbol;Acc:HGNC:20076]
EIF2B1	0.00155401	eukaryotic translation initiation factor 2B subunit alpha [Source:HGNC Symbol;Acc:HGNC:3257]
POLR2B	0.00156739	RNA polymerase II subunit B [Source:HGNC Symbol;Acc:HGNC:9188]
KIF18B	0.00158443	kinesin family member 18B [Source:HGNC Symbol;Acc:HGNC:27102]
FAM83D	0.00161101	family with sequence similarity 83 member D [Source:HGNC Symbol;Acc:HGNC:16122]
ZNF431	0.00162934	zinc finger protein 431 [Source:HGNC Symbol;Acc:HGNC:20809]
PDGFA	0.00163233	platelet derived growth factor subunit A [Source:HGNC Symbol;Acc:HGNC:8799]
PER3	0.00164233	period circadian regulator 3 [Source:HGNC Symbol;Acc:HGNC:8847]
VPS36	0.00169257	vacuolar protein sorting 36 homolog [Source:HGNC Symbol;Acc:HGNC:20312]
PMS2	0.00172214	PMS1 homolog 2, mismatch repair system component [Source:HGNC Symbol;Acc:HGNC:9122]
GAK	0.00176326	cyclin G associated kinase [Source:HGNC Symbol;Acc:HGNC:4113]
C16orf72	0.00178588	chromosome 16 open reading frame 72 [Source:HGNC Symbol;Acc:HGNC:30103]
PCF11	0.00179892	PCF11, cleavage and polyadenylation factor subunit [Source:HGNC Symbol;Acc:HGNC:30097]
RBBP8NL	0.00182093	RBBP8 N-terminal like [Source:HGNC Symbol;Acc:HGNC:16144]
DDX46	0.00182897	DEAD-box helicase 46 [Source:HGNC Symbol;Acc:HGNC:18681]
LHFPL6	0.0018431	LHFPL tetraspan subfamily member 6 [Source:HGNC Symbol;Acc:HGNC:6586]
DDX42	0.00186229	DEAD-box helicase 42 [Source:HGNC Symbol;Acc:HGNC:18676]
HDGFL2	0.00188071	HDGF like 2 [Source:HGNC Symbol;Acc:HGNC:14680]
PRKAR1B	0.00190692	protein kinase cAMP-dependent type I regulatory subunit beta [Source:HGNC Symbol;Acc:HGNC:9390]
TMCO4	0.00193786	transmembrane and coiled-coil domains 4 [Source:HGNC Symbol;Acc:HGNC:27393]
ZNF185	0.00194148	zinc finger protein 185 with LIM domain [Source:HGNC Symbol;Acc:HGNC:12976]
PIK3R3	0.00195634	phosphoinositide-3-kinase regulatory subunit 3 [Source:HGNC Symbol;Acc:HGNC:8981]
ALYREF	0.00196499	Aly/REF export factor [Source:HGNC Symbol;Acc:HGNC:19071]
EXOSC6	0.0019876	exosome component 6 [Source:HGNC Symbol;Acc:HGNC:19055]
OFD1	0.00198873	OFD1, centriole and centriolar satellite protein [Source:HGNC Symbol;Acc:HGNC:2567]
POLR1A	0.00200042	RNA polymerase I subunit A [Source:HGNC Symbol;Acc:HGNC:17264]
ACVR2B	0.00202108	activin A receptor type 2B [Source:HGNC Symbol;Acc:HGNC:174]
SEC14L1P1	0.00202249	SEC14 like 1 pseudogene 1 [Source:HGNC Symbol;Acc:HGNC:44189]
SEC61A1	0.00203184	Sec61 translocon alpha 1 subunit [Source:HGNC Symbol;Acc:HGNC:18276]
C7orf50	0.00203788	chromosome 7 open reading frame 50 [Source:HGNC Symbol;Acc:HGNC:22421]
SUN2	0.00204154	Sad1 and UNC84 domain containing 2 [Source:HGNC Symbol;Acc:HGNC:14210]
OSBPL5	0.00208996	oxysterol binding protein like 5 [Source:HGNC Symbol;Acc:HGNC:16392]
KCNAB2	0.00209065	potassium voltage-gated channel subfamily A regulatory beta subunit 2 [Source:HGNC Symbol;Acc:HGNC:6229]
MTCL1	0.00209306	microtubule crosslinking factor 1 [Source:HGNC Symbol;Acc:HGNC:29121]
ZNF286B	0.00210183	zinc finger protein 286B [Source:HGNC Symbol;Acc:HGNC:33241]
HNRNPH3	0.00211169	heterogeneous nuclear ribonucleoprotein H3 [Source:HGNC Symbol;Acc:HGNC:5043]
ZNF788P	0.00218249	zinc finger family member 788, pseudogene [Source:HGNC Symbol;Acc:HGNC:33112]
NUDCD3	0.00222744	NudC domain containing 3 [Source:HGNC Symbol;Acc:HGNC:22208]
ARFGAP2	0.00223322	ADP ribosylation factor GTPase activating protein 2 [Source:HGNC Symbol;Acc:HGNC:13504]
ZNF510	0.00226531	zinc finger protein 510 [Source:HGNC Symbol;Acc:HGNC:29161]
ARPIN	0.00228266	actin related protein 2/3 complex inhibitor [Source:HGNC Symbol;Acc:HGNC:28782]
ERBB2	0.00228686	erb-b2 receptor tyrosine kinase 2 [Source:HGNC Symbol;Acc:HGNC:3430]
YTHDC1	0.00232212	YTH domain containing 1 [Source:HGNC Symbol;Acc:HGNC:30626]
CEP152	0.00232235	centrosomal protein 152 [Source:HGNC Symbol;Acc:HGNC:29298]
SDK1	0.00232284	sidekick cell adhesion molecule 1 [Source:HGNC Symbol;Acc:HGNC:19307]
DNAJC15	0.00235233	DnaJ heat shock protein family (Hsp40) member C15 [Source:HGNC Symbol;Acc:HGNC:20325]
GTF3C3	0.00236267	general transcription factor IIIC subunit 3 [Source:HGNC Symbol;Acc:HGNC:4666]
SMC3	0.00236526	structural maintenance of chromosomes 3 [Source:HGNC Symbol;Acc:HGNC:2468]
DDX6	0.00240498	DEAD-box helicase 6 [Source:HGNC Symbol;Acc:HGNC:2747]
RNF20	0.00240837	ring finger protein 20 [Source:HGNC Symbol;Acc:HGNC:10062]
MAPK8IP3	0.00241048	mitogen-activated protein kinase 8 interacting protein 3 [Source:HGNC Symbol;Acc:HGNC:6884]
BCL2L2	0.00241584	BCL2 like 2 [Source:HGNC Symbol;Acc:HGNC:995]
MPHOSPH10	0.00242964	M-phase phosphoprotein 10 [Source:HGNC Symbol;Acc:HGNC:7213]
ZFP41	0.00243452	ZFP41 zinc finger protein [Source:HGNC Symbol;Acc:HGNC:26786]
TMEM79	0.0024348	transmembrane protein 79 [Source:HGNC Symbol;Acc:HGNC:28196]
ESRP1	0.00243974	epithelial splicing regulatory protein 1 [Source:HGNC Symbol;Acc:HGNC:25966]
NEMP1	0.00247476	nuclear envelope integral membrane protein 1 [Source:HGNC Symbol;Acc:HGNC:29001]
TAF12	0.00250446	TATA-box binding protein associated factor 12 [Source:HGNC Symbol;Acc:HGNC:11545]
RFC1	0.00250992	replication factor C subunit 1 [Source:HGNC Symbol;Acc:HGNC:9969]
L3MBTL2	0.00251128	L3MBTL2, polycomb repressive complex 1 subunit [Source:HGNC Symbol;Acc:HGNC:18594]
RTL6	0.00253332	retrotransposon Gag like 6 [Source:HGNC Symbol;Acc:HGNC:13343]
BARD1	0.00254644	BRCA1 associated RING domain 1 [Source:HGNC Symbol;Acc:HGNC:952]
TM7SF2	0.00256354	transmembrane 7 superfamily member 2 [Source:HGNC Symbol;Acc:HGNC:11863]
HAUS5	0.00259783	HAUS augmin like complex subunit 5 [Source:HGNC Symbol;Acc:HGNC:29130]
HMGB1P6	0.00260499	high mobility group box 1 pseudogene 6 [Source:HGNC Symbol;Acc:HGNC:4998]
MROH6	0.00263939	maestro heat like repeat family member 6 [Source:HGNC Symbol;Acc:HGNC:27814]
UBB	0.00264866	ubiquitin B [Source:HGNC Symbol;Acc:HGNC:12463]
AC026401.3	0.0026572	novel transcript
CEP170B	0.0026838	centrosomal protein 170B [Source:HGNC Symbol;Acc:HGNC:20362]
PMM2	0.00269548	phosphomannomutase 2 [Source:HGNC Symbol;Acc:HGNC:9115]
ZCWPW1	0.00272368	zinc finger CW-type and PWWP domain containing 1 [Source:HGNC Symbol;Acc:HGNC:23486]
KLHDC4	0.0027266	kelch domain containing 4 [Source:HGNC Symbol;Acc:HGNC:25272]
SRSF1	0.00273242	serine and arginine rich splicing factor 1 [Source:HGNC Symbol;Acc:HGNC:10780]
KPNB1	0.00273919	karyopherin subunit beta 1 [Source:HGNC Symbol;Acc:HGNC:6400]
ARHGEF1	0.00275128	Rho guanine nucleotide exchange factor 1 [Source:HGNC Symbol;Acc:HGNC:681]
DROSHA	0.00276645	drosha ribonuclease III [Source:HGNC Symbol;Acc:HGNC:17904]
TAF15	0.00278516	TATA-box binding protein associated factor 15 [Source:HGNC Symbol;Acc:HGNC:11547]
IFT27	0.00280002	intraflagellar transport 27 [Source:HGNC Symbol;Acc:HGNC:18626]
SMARCD2	0.00280728	SWI/SNF related, matrix associated, actin dependent regulator of chromatin, subfamily d, member 2 [Source:HGNC Symbol;Acc:HGNC:11107]
PPWD1	0.00282652	peptidylprolyl isomerase domain and WD repeat containing 1 [Source:HGNC Symbol;Acc:HGNC:28954]
RNF40	0.00286075	ring finger protein 40 [Source:HGNC Symbol;Acc:HGNC:16867]
NAT10	0.00289743	N-acetyltransferase 10 [Source:HGNC Symbol;Acc:HGNC:29830]
TFIP11	0.00292831	tuftelin interacting protein 11 [Source:HGNC Symbol;Acc:HGNC:17165]
TSSK5P	0.00293914	testis specific serine kinase 5, pseudogene [Source:HGNC Symbol;Acc:HGNC:31931]
CUTA	0.00295996	cutA divalent cation tolerance homolog [Source:HGNC Symbol;Acc:HGNC:21101]
ZNF304	0.00297971	zinc finger protein 304 [Source:HGNC Symbol;Acc:HGNC:13505]
ZNF480	0.00302158	zinc finger protein 480 [Source:HGNC Symbol;Acc:HGNC:23305]
ST14	0.00303889	suppression of tumorigenicity 14 [Source:HGNC Symbol;Acc:HGNC:11344]
OSGIN1	0.00305034	oxidative stress induced growth inhibitor 1 [Source:HGNC Symbol;Acc:HGNC:30093]
SH3D19	0.00305586	SH3 domain containing 19 [Source:HGNC Symbol;Acc:HGNC:30418]
CEP295	0.00306852	centrosomal protein 295 [Source:HGNC Symbol;Acc:HGNC:29366]
ZC3H7B	0.0031695	zinc finger CCCH-type containing 7B [Source:HGNC Symbol;Acc:HGNC:30869]
KIF18A	0.00317104	kinesin family member 18A [Source:HGNC Symbol;Acc:HGNC:29441]
ZDHHC5	0.0031758	zinc finger DHHC-type containing 5 [Source:HGNC Symbol;Acc:HGNC:18472]
RAB3GAP2	0.00319993	RAB3 GTPase activating non-catalytic protein subunit 2 [Source:HGNC Symbol;Acc:HGNC:17168]
RAD9A	0.00320193	RAD9 checkpoint clamp component A [Source:HGNC Symbol;Acc:HGNC:9827]
ZMAT2	0.00322508	zinc finger matrin-type 2 [Source:HGNC Symbol;Acc:HGNC:26433]
SUPT6H	0.00322544	SPT6 homolog, histone chaperone [Source:HGNC Symbol;Acc:HGNC:11470]
HNRNPCP2	0.00322586	heterogeneous nuclear ribonucleoprotein C pseudogene 2 [Source:HGNC Symbol;Acc:HGNC:48814]
TUBB	0.00322676	tubulin beta class I [Source:HGNC Symbol;Acc:HGNC:20778]
FJX1	0.00324441	four jointed box 1 [Source:HGNC Symbol;Acc:HGNC:17166]
RAB8A	0.00324494	RAB8A, member RAS oncogene family [Source:HGNC Symbol;Acc:HGNC:7007]
VAC14	0.00325132	Vac14, PIKFYVE complex component [Source:HGNC Symbol;Acc:HGNC:25507]
SPAG16	0.00325138	sperm associated antigen 16 [Source:HGNC Symbol;Acc:HGNC:23225]
DEK	0.00326576	DEK proto-oncogene [Source:HGNC Symbol;Acc:HGNC:2768]
ZNF367	0.00327088	zinc finger protein 367 [Source:HGNC Symbol;Acc:HGNC:18320]
SCD5	0.0032857	stearoyl-CoA desaturase 5 [Source:HGNC Symbol;Acc:HGNC:21088]
SHISA9	0.00329994	shisa family member 9 [Source:HGNC Symbol;Acc:HGNC:37231]
GLB1L	0.00331527	galactosidase beta 1 like [Source:HGNC Symbol;Acc:HGNC:28129]
FKBP15	0.00334958	FK506 binding protein 15 [Source:HGNC Symbol;Acc:HGNC:23397]
FADS2	0.00336745	fatty acid desaturase 2 [Source:HGNC Symbol;Acc:HGNC:3575]
UBOX5	0.00340459	U-box domain containing 5 [Source:HGNC Symbol;Acc:HGNC:17777]
CAMKK1	0.00341074	calcium/calmodulin dependent protein kinase kinase 1 [Source:HGNC Symbol;Acc:HGNC:1469]
CDKN2C	0.00354198	cyclin dependent kinase inhibitor 2C [Source:HGNC Symbol;Acc:HGNC:1789]
QSER1	0.00357785	glutamine and serine rich 1 [Source:HGNC Symbol;Acc:HGNC:26154]
POLE3	0.003583	DNA polymerase epsilon 3, accessory subunit [Source:HGNC Symbol;Acc:HGNC:13546]
CCNB1	0.00358946	cyclin B1 [Source:HGNC Symbol;Acc:HGNC:1579]
HDAC7	0.00359834	histone deacetylase 7 [Source:HGNC Symbol;Acc:HGNC:14067]
EPM2AIP1	0.00360826	EPM2A interacting protein 1 [Source:HGNC Symbol;Acc:HGNC:19735]
H2AFY2	0.00360933	H2A histone family member Y2 [Source:HGNC Symbol;Acc:HGNC:14453]
AC015813.6	0.0036534	novel transcript
H1FX	0.00368614	H1 histone family member X [Source:HGNC Symbol;Acc:HGNC:4722]
RAET1E-AS1	0.00374796	RAET1E antisense RNA 1 [Source:NCBI gene;Acc:100652739]
ZNF473	0.00379728	zinc finger protein 473 [Source:HGNC Symbol;Acc:HGNC:23239]
TICRR	0.00379845	TOPBP1 interacting checkpoint and replication regulator [Source:HGNC Symbol;Acc:HGNC:28704]
EZH2	0.00380666	enhancer of zeste 2 polycomb repressive complex 2 subunit [Source:HGNC Symbol;Acc:HGNC:3527]
RAP2B	0.00383002	RAP2B, member of RAS oncogene family [Source:HGNC Symbol;Acc:HGNC:9862]
SPRR2G	0.00384299	small proline rich protein 2G [Source:HGNC Symbol;Acc:HGNC:11267]
IARS	0.00386149	isoleucyl-tRNA synthetase [Source:HGNC Symbol;Acc:HGNC:5330]
ALG1L8P	0.00388715	asparagine-linked glycosylation 1-like 8, pseudogene [Source:HGNC Symbol;Acc:HGNC:44377]
NOLC1	0.0038946	nucleolar and coiled-body phosphoprotein 1 [Source:HGNC Symbol;Acc:HGNC:15608]
MPHOSPH9	0.00391527	M-phase phosphoprotein 9 [Source:HGNC Symbol;Acc:HGNC:7215]
ALDH4A1	0.00396677	aldehyde dehydrogenase 4 family member A1 [Source:HGNC Symbol;Acc:HGNC:406]
ARID1A	0.00397336	AT-rich interaction domain 1A [Source:HGNC Symbol;Acc:HGNC:11110]
NBPF10	0.00398921	NBPF member 10 [Source:HGNC Symbol;Acc:HGNC:31992]
SF3B2	0.00401607	splicing factor 3b subunit 2 [Source:HGNC Symbol;Acc:HGNC:10769]
LRRC6	0.0040344	leucine rich repeat containing 6 [Source:HGNC Symbol;Acc:HGNC:16725]
NUP107	0.00403477	nucleoporin 107 [Source:HGNC Symbol;Acc:HGNC:29914]
AC022613.2	0.0040556	novel transcript, antisense to TJP1
BAP1	0.00407329	BRCA1 associated protein 1 [Source:HGNC Symbol;Acc:HGNC:950]
UBXN11	0.00409218	UBX domain protein 11 [Source:HGNC Symbol;Acc:HGNC:30600]
TELO2	0.00409857	telomere maintenance 2 [Source:HGNC Symbol;Acc:HGNC:29099]
MCM2	0.00414485	minichromosome maintenance complex component 2 [Source:HGNC Symbol;Acc:HGNC:6944]
TCERG1	0.00426297	transcription elongation regulator 1 [Source:HGNC Symbol;Acc:HGNC:15630]
HNRNPA3	0.00427293	heterogeneous nuclear ribonucleoprotein A3 [Source:HGNC Symbol;Acc:HGNC:24941]
BRK1	0.00429066	BRICK1, SCAR/WAVE actin nucleating complex subunit [Source:HGNC Symbol;Acc:HGNC:23057]
TMEM107	0.00429591	transmembrane protein 107 [Source:HGNC Symbol;Acc:HGNC:28128]
FN3KRP	0.00432658	fructosamine 3 kinase related protein [Source:HGNC Symbol;Acc:HGNC:25700]
CDT1	0.00436026	chromatin licensing and DNA replication factor 1 [Source:HGNC Symbol;Acc:HGNC:24576]
SF3A2	0.00436232	splicing factor 3a subunit 2 [Source:HGNC Symbol;Acc:HGNC:10766]
AL079303.1	0.00436235	novel transcript, antisense to PAX9
ZNF750	0.00439525	zinc finger protein 750 [Source:HGNC Symbol;Acc:HGNC:25843]
SYMPK	0.00441948	symplekin [Source:HGNC Symbol;Acc:HGNC:22935]
ZNF780B	0.00443172	zinc finger protein 780B [Source:HGNC Symbol;Acc:HGNC:33109]
USP5	0.00443613	ubiquitin specific peptidase 5 [Source:HGNC Symbol;Acc:HGNC:12628]
TBX19	0.0044664	T-box 19 [Source:HGNC Symbol;Acc:HGNC:11596]
RBM42	0.00448525	RNA binding motif protein 42 [Source:HGNC Symbol;Acc:HGNC:28117]
MAGOH	0.00449435	mago homolog, exon junction complex subunit [Source:HGNC Symbol;Acc:HGNC:6815]
ANP32B	0.00451202	acidic nuclear phosphoprotein 32 family member B [Source:HGNC Symbol;Acc:HGNC:16677]
ZNF528	0.00458241	zinc finger protein 528 [Source:HGNC Symbol;Acc:HGNC:29384]
LNP1	0.0045849	leukemia NUP98 fusion partner 1 [Source:HGNC Symbol;Acc:HGNC:28014]
LCP1	0.00462617	lymphocyte cytosolic protein 1 [Source:HGNC Symbol;Acc:HGNC:6528]
C22orf46	0.00467773	chromosome 22 open reading frame 46 [Source:HGNC Symbol;Acc:HGNC:26294]
SLC47A2	0.00469137	solute carrier family 47 member 2 [Source:HGNC Symbol;Acc:HGNC:26439]
CROT	0.00471149	carnitine O-octanoyltransferase [Source:HGNC Symbol;Acc:HGNC:2366]
TKT	0.00473335	transketolase [Source:HGNC Symbol;Acc:HGNC:11834]
SF3A1	0.00475907	splicing factor 3a subunit 1 [Source:HGNC Symbol;Acc:HGNC:10765]
NIPBL	0.00475954	NIPBL, cohesin loading factor [Source:HGNC Symbol;Acc:HGNC:28862]
CCDC85C	0.00486643	coiled-coil domain containing 85C [Source:HGNC Symbol;Acc:HGNC:35459]
AHNAK2	0.00488896	AHNAK nucleoprotein 2 [Source:HGNC Symbol;Acc:HGNC:20125]
YIPF3	0.0049036	Yip1 domain family member 3 [Source:HGNC Symbol;Acc:HGNC:21023]
DSG2	0.00490892	desmoglein 2 [Source:HGNC Symbol;Acc:HGNC:3049]
TPP2	0.00492279	tripeptidyl peptidase 2 [Source:HGNC Symbol;Acc:HGNC:12016]
RASSF1	0.00494973	Ras association domain family member 1 [Source:HGNC Symbol;Acc:HGNC:9882]
EDF1	0.00499064	endothelial differentiation related factor 1 [Source:HGNC Symbol;Acc:HGNC:3164]
SMC1B	0.00501524	structural maintenance of chromosomes 1B [Source:HGNC Symbol;Acc:HGNC:11112]
FKBPL	0.00502036	FK506 binding protein like [Source:HGNC Symbol;Acc:HGNC:13949]
IK	0.00505187	IK cytokine [Source:HGNC Symbol;Acc:HGNC:5958]
HTR7P1	0.00509509	5-hydroxytryptamine receptor 7 pseudogene 1 [Source:HGNC Symbol;Acc:HGNC:30411]
DMPK	0.00516078	DM1 protein kinase [Source:HGNC Symbol;Acc:HGNC:2933]
STMN1	0.00520313	stathmin 1 [Source:HGNC Symbol;Acc:HGNC:6510]
ZNF793	0.00520605	zinc finger protein 793 [Source:HGNC Symbol;Acc:HGNC:33115]
FDFT1	0.00532379	farnesyl-diphosphate farnesyltransferase 1 [Source:HGNC Symbol;Acc:HGNC:3629]
APOL6	0.00540993	apolipoprotein L6 [Source:HGNC Symbol;Acc:HGNC:14870]
INAVA	0.00543634	innate immunity activator [Source:HGNC Symbol;Acc:HGNC:25599]
EPHB3	0.00544118	EPH receptor B3 [Source:HGNC Symbol;Acc:HGNC:3394]
AC015712.2	0.00544757	uncharacterized LOC101927751 [Source:NCBI gene;Acc:101927751]
CDKN1B	0.00549205	cyclin dependent kinase inhibitor 1B [Source:HGNC Symbol;Acc:HGNC:1785]
FO681492.1	0.00557451	synaptotagmin-15 [Source:NCBI gene;Acc:102724488]
PSAPL1	0.00557568	prosaposin like 1 (gene/pseudogene) [Source:HGNC Symbol;Acc:HGNC:33131]
LSM14B	0.00565118	LSM family member 14B [Source:HGNC Symbol;Acc:HGNC:15887]
ERG28	0.00565568	ergosterol biosynthesis 28 homolog [Source:HGNC Symbol;Acc:HGNC:1187]
NUMBL	0.00567349	NUMB like, endocytic adaptor protein [Source:HGNC Symbol;Acc:HGNC:8061]
ZNF16	0.00572241	zinc finger protein 16 [Source:HGNC Symbol;Acc:HGNC:12947]
CHAC1	0.00573304	ChaC glutathione specific gamma-glutamylcyclotransferase 1 [Source:HGNC Symbol;Acc:HGNC:28680]
FAM111B	0.00574357	family with sequence similarity 111 member B [Source:HGNC Symbol;Acc:HGNC:24200]
SCP2	0.00575204	sterol carrier protein 2 [Source:HGNC Symbol;Acc:HGNC:10606]
HMGCR	0.00575923	3-hydroxy-3-methylglutaryl-CoA reductase [Source:HGNC Symbol;Acc:HGNC:5006]
NKIRAS2	0.00576001	NFKB inhibitor interacting Ras like 2 [Source:HGNC Symbol;Acc:HGNC:17898]
POM121	0.00578634	POM121 transmembrane nucleoporin [Source:HGNC Symbol;Acc:HGNC:19702]
TMPO-AS1	0.00579906	TMPO antisense RNA 1 [Source:HGNC Symbol;Acc:HGNC:44158]
NUMA1	0.00582547	nuclear mitotic apparatus protein 1 [Source:HGNC Symbol;Acc:HGNC:8059]
CEP131	0.0058383	centrosomal protein 131 [Source:HGNC Symbol;Acc:HGNC:29511]
PIK3R1	0.00590661	phosphoinositide-3-kinase regulatory subunit 1 [Source:HGNC Symbol;Acc:HGNC:8979]
DLX3	0.00596446	distal-less homeobox 3 [Source:HGNC Symbol;Acc:HGNC:2916]
HOXC-AS3	0.00601176	HOXC cluster antisense RNA 3 [Source:HGNC Symbol;Acc:HGNC:43751]
HNRNPA1P10	0.00601821	heterogeneous nuclear ribonucleoprotein A1 pseudogene 10 [Source:HGNC Symbol;Acc:HGNC:39128]
KIF15	0.00602612	kinesin family member 15 [Source:HGNC Symbol;Acc:HGNC:17273]
IKBKB	0.00603218	inhibitor of nuclear factor kappa B kinase subunit beta [Source:HGNC Symbol;Acc:HGNC:5960]
CCNB2	0.00608178	cyclin B2 [Source:HGNC Symbol;Acc:HGNC:1580]
AL139385.1	0.00611104	novel transcript, antisense to CARKD
FOXO3B	0.00612911	forkhead box O3B pseudogene [Source:HGNC Symbol;Acc:HGNC:3822]
LOXL1	0.00613527	lysyl oxidase like 1 [Source:HGNC Symbol;Acc:HGNC:6665]
AP5Z1	0.00616192	adaptor related protein complex 5 subunit zeta 1 [Source:HGNC Symbol;Acc:HGNC:22197]
FAH	0.00621211	fumarylacetoacetate hydrolase [Source:HGNC Symbol;Acc:HGNC:3579]
DCTN1	0.00628132	dynactin subunit 1 [Source:HGNC Symbol;Acc:HGNC:2711]
AARS2	0.00632102	alanyl-tRNA synthetase 2, mitochondrial [Source:HGNC Symbol;Acc:HGNC:21022]
AZIN1	0.00633013	antizyme inhibitor 1 [Source:HGNC Symbol;Acc:HGNC:16432]
CNKSR1	0.00633975	connector enhancer of kinase suppressor of Ras 1 [Source:HGNC Symbol;Acc:HGNC:19700]
CRY2	0.00634679	cryptochrome circadian regulator 2 [Source:HGNC Symbol;Acc:HGNC:2385]
IFITM10	0.00635287	interferon induced transmembrane protein 10 [Source:HGNC Symbol;Acc:HGNC:40022]
ZNF702P	0.00635621	zinc finger protein 702, pseudogene [Source:HGNC Symbol;Acc:HGNC:25775]
IPCEF1	0.00639781	interaction protein for cytohesin exchange factors 1 [Source:HGNC Symbol;Acc:HGNC:21204]
PDLIM1	0.00642019	PDZ and LIM domain 1 [Source:HGNC Symbol;Acc:HGNC:2067]
PRKACB	0.00642924	protein kinase cAMP-activated catalytic subunit beta [Source:HGNC Symbol;Acc:HGNC:9381]
ZSWIM9	0.00645329	zinc finger SWIM-type containing 9 [Source:HGNC Symbol;Acc:HGNC:34495]
ZNF614	0.00655472	zinc finger protein 614 [Source:HGNC Symbol;Acc:HGNC:24722]
KDM2A	0.00657478	lysine demethylase 2A [Source:HGNC Symbol;Acc:HGNC:13606]
TSR2	0.00659688	TSR2, ribosome maturation factor [Source:HGNC Symbol;Acc:HGNC:25455]
PCM1	0.00660825	pericentriolar material 1 [Source:HGNC Symbol;Acc:HGNC:8727]
C19orf57	0.00662429	chromosome 19 open reading frame 57 [Source:HGNC Symbol;Acc:HGNC:28153]
RAB11FIP3	0.00663202	RAB11 family interacting protein 3 [Source:HGNC Symbol;Acc:HGNC:17224]
TCTN1	0.0067033	tectonic family member 1 [Source:HGNC Symbol;Acc:HGNC:26113]
WASHC5	0.00673792	WASH complex subunit 5 [Source:HGNC Symbol;Acc:HGNC:28984]
TTK	0.00673848	TTK protein kinase [Source:HGNC Symbol;Acc:HGNC:12401]
CANT1	0.00674578	calcium activated nucleotidase 1 [Source:HGNC Symbol;Acc:HGNC:19721]
BRWD1	0.00676323	bromodomain and WD repeat domain containing 1 [Source:HGNC Symbol;Acc:HGNC:12760]
AKT1S1	0.00679632	AKT1 substrate 1 [Source:HGNC Symbol;Acc:HGNC:28426]
SFTA1P	0.00684067	surfactant associated 1, pseudogene [Source:HGNC Symbol;Acc:HGNC:18383]
CTPS2	0.00686025	CTP synthase 2 [Source:HGNC Symbol;Acc:HGNC:2520]
NDN	0.00688185	necdin, MAGE family member [Source:HGNC Symbol;Acc:HGNC:7675]
ANKRD24	0.00688648	ankyrin repeat domain 24 [Source:HGNC Symbol;Acc:HGNC:29424]
PGRMC1	0.00689509	progesterone receptor membrane component 1 [Source:HGNC Symbol;Acc:HGNC:16090]
CYHR1	0.00693188	cysteine and histidine rich 1 [Source:HGNC Symbol;Acc:HGNC:17806]
TJP1	0.00693286	tight junction protein 1 [Source:HGNC Symbol;Acc:HGNC:11827]
RAB7B	0.0069347	RAB7B, member RAS oncogene family [Source:HGNC Symbol;Acc:HGNC:30513]
DSG1	0.00695608	desmoglein 1 [Source:HGNC Symbol;Acc:HGNC:3048]
VCL	0.00695834	vinculin [Source:HGNC Symbol;Acc:HGNC:12665]
RGS3	0.00696671	regulator of G protein signaling 3 [Source:HGNC Symbol;Acc:HGNC:9999]
PHACTR3	0.00703141	phosphatase and actin regulator 3 [Source:HGNC Symbol;Acc:HGNC:15833]
IFT122	0.00705692	intraflagellar transport 122 [Source:HGNC Symbol;Acc:HGNC:13556]
CH17-340M24.3	0.00707781	uncharacterized protein BC009467 [Source:NCBI gene;Acc:158960]
VGLL1	0.00708473	vestigial like family member 1 [Source:HGNC Symbol;Acc:HGNC:20985]
CKAP2	0.00715807	cytoskeleton associated protein 2 [Source:HGNC Symbol;Acc:HGNC:1990]
SETD1B	0.00718639	SET domain containing 1B [Source:HGNC Symbol;Acc:HGNC:29187]
FAAP24	0.00722433	FA core complex associated protein 24 [Source:HGNC Symbol;Acc:HGNC:28467]
LINC00910	0.00723904	long intergenic non-protein coding RNA 910 [Source:HGNC Symbol;Acc:HGNC:44361]
AFG3L1P	0.00728987	AFG3 like matrix AAA peptidase subunit 1, pseudogene [Source:HGNC Symbol;Acc:HGNC:314]
ZC3H4	0.00729156	zinc finger CCCH-type containing 4 [Source:HGNC Symbol;Acc:HGNC:17808]
DYSF	0.00732688	dysferlin [Source:HGNC Symbol;Acc:HGNC:3097]
CRCP	0.00733693	CGRP receptor component [Source:HGNC Symbol;Acc:HGNC:17888]
CLN6	0.00734581	CLN6, transmembrane ER protein [Source:HGNC Symbol;Acc:HGNC:2077]
CIRBP	0.00735581	cold inducible RNA binding protein [Source:HGNC Symbol;Acc:HGNC:1982]
DDX23	0.00739039	DEAD-box helicase 23 [Source:HGNC Symbol;Acc:HGNC:17347]
DHRS2	0.0074061	dehydrogenase/reductase 2 [Source:HGNC Symbol;Acc:HGNC:18349]
MAT1A	0.00744199	methionine adenosyltransferase 1A [Source:HGNC Symbol;Acc:HGNC:6903]
VPS11	0.007443	VPS11, CORVET/HOPS core subunit [Source:HGNC Symbol;Acc:HGNC:14583]
HIST1H2BF	0.00752832	histone cluster 1 H2B family member f [Source:HGNC Symbol;Acc:HGNC:4752]
PRPF40A	0.00753557	pre-mRNA processing factor 40 homolog A [Source:HGNC Symbol;Acc:HGNC:16463]
EEF1A1P6	0.00753682	eukaryotic translation elongation factor 1 alpha 1 pseudogene 6 [Source:HGNC Symbol;Acc:HGNC:3201]
MBNL3	0.00756489	muscleblind like splicing regulator 3 [Source:HGNC Symbol;Acc:HGNC:20564]
ZNF429	0.00757525	zinc finger protein 429 [Source:HGNC Symbol;Acc:HGNC:20817]
VN1R1	0.00764989	vomeronasal 1 receptor 1 [Source:HGNC Symbol;Acc:HGNC:13548]
GINS4	0.00769491	GINS complex subunit 4 [Source:HGNC Symbol;Acc:HGNC:28226]
PRPF8	0.00771895	pre-mRNA processing factor 8 [Source:HGNC Symbol;Acc:HGNC:17340]
SPIDR	0.00776261	scaffold protein involved in DNA repair [Source:HGNC Symbol;Acc:HGNC:28971]
PXDC1	0.00778257	PX domain containing 1 [Source:HGNC Symbol;Acc:HGNC:21361]
MFSD14C	0.00778324	major facilitator superfamily domain containing 14C [Source:HGNC Symbol;Acc:HGNC:23672]
PPP1R7	0.00779176	protein phosphatase 1 regulatory subunit 7 [Source:HGNC Symbol;Acc:HGNC:9295]
SLC24A1	0.0079771	solute carrier family 24 member 1 [Source:HGNC Symbol;Acc:HGNC:10975]
BRD9	0.008056	bromodomain containing 9 [Source:HGNC Symbol;Acc:HGNC:25818]
TOR3A	0.00806832	torsin family 3 member A [Source:HGNC Symbol;Acc:HGNC:11997]
NCOA2	0.00808283	nuclear receptor coactivator 2 [Source:HGNC Symbol;Acc:HGNC:7669]
LTB4R	0.00809147	leukotriene B4 receptor [Source:HGNC Symbol;Acc:HGNC:6713]
ZNF430	0.00809706	zinc finger protein 430 [Source:HGNC Symbol;Acc:HGNC:20808]
ZNF714	0.00810571	zinc finger protein 714 [Source:HGNC Symbol;Acc:HGNC:27124]
OLFML3	0.00812783	olfactomedin like 3 [Source:HGNC Symbol;Acc:HGNC:24956]
EIF3CL	0.00815989	eukaryotic translation initiation factor 3 subunit C like [Source:HGNC Symbol;Acc:HGNC:26347]
TNNT2	0.00821369	troponin T2, cardiac type [Source:HGNC Symbol;Acc:HGNC:11949]
SERPINH1	0.00821927	serpin family H member 1 [Source:HGNC Symbol;Acc:HGNC:1546]
ADGRL2	0.00824625	adhesion G protein-coupled receptor L2 [Source:HGNC Symbol;Acc:HGNC:18582]
COQ8B	0.00830299	coenzyme Q8B [Source:HGNC Symbol;Acc:HGNC:19041]
SOGA1	0.00830377	suppressor of glucose, autophagy associated 1 [Source:HGNC Symbol;Acc:HGNC:16111]
TIGD1	0.00831999	tigger transposable element derived 1 [Source:HGNC Symbol;Acc:HGNC:14523]
SNAI3-AS1	0.00836747	SNAI3 antisense RNA 1 [Source:HGNC Symbol;Acc:HGNC:28327]
PSMC1P1	0.00843236	proteasome 26S subunit, ATPase 1 pseudogene 1 [Source:HGNC Symbol;Acc:HGNC:30147]
CEP89	0.00845829	centrosomal protein 89 [Source:HGNC Symbol;Acc:HGNC:25907]
KCNC3	0.00854962	potassium voltage-gated channel subfamily C member 3 [Source:HGNC Symbol;Acc:HGNC:6235]
FAM120A	0.00861451	family with sequence similarity 120A [Source:HGNC Symbol;Acc:HGNC:13247]
ARMC7	0.00868634	armadillo repeat containing 7 [Source:HGNC Symbol;Acc:HGNC:26168]
TAF7	0.00870379	TATA-box binding protein associated factor 7 [Source:HGNC Symbol;Acc:HGNC:11541]
BCL11B	0.00875198	B cell CLL/lymphoma 11B [Source:HGNC Symbol;Acc:HGNC:13222]
ACSL3	0.00877435	acyl-CoA synthetase long chain family member 3 [Source:HGNC Symbol;Acc:HGNC:3570]
MANEAL	0.00878041	mannosidase endo-alpha like [Source:HGNC Symbol;Acc:HGNC:26452]
PIGM	0.00882893	phosphatidylinositol glycan anchor biosynthesis class M [Source:HGNC Symbol;Acc:HGNC:18858]
FZR1	0.00883226	fizzy and cell division cycle 20 related 1 [Source:HGNC Symbol;Acc:HGNC:24824]
PARP1	0.00887556	poly(ADP-ribose) polymerase 1 [Source:HGNC Symbol;Acc:HGNC:270]
EXOSC5	0.00896901	exosome component 5 [Source:HGNC Symbol;Acc:HGNC:24662]
NXPH3	0.00905441	neurexophilin 3 [Source:HGNC Symbol;Acc:HGNC:8077]
PAK6	0.00913073	p21 (RAC1) activated kinase 6 [Source:HGNC Symbol;Acc:HGNC:16061]
MRTO4	0.00915116	MRT4 homolog, ribosome maturation factor [Source:HGNC Symbol;Acc:HGNC:18477]
TOX4	0.00928784	TOX high mobility group box family member 4 [Source:HGNC Symbol;Acc:HGNC:20161]
NFATC2IP	0.0093011	nuclear factor of activated T cells 2 interacting protein [Source:HGNC Symbol;Acc:HGNC:25906]
CPNE2	0.00932467	copine 2 [Source:HGNC Symbol;Acc:HGNC:2315]
AMMECR1	0.00933399	Alport syndrome, mental retardation, midface hypoplasia and elliptocytosis chromosomal region gene 1 [Source:HGNC Symbol;Acc:HGNC:467]
SEMA3E	0.0093524	semaphorin 3E [Source:HGNC Symbol;Acc:HGNC:10727]
IPP	0.00936273	intracisternal A particle-promoted polypeptide [Source:HGNC Symbol;Acc:HGNC:6108]
CRYBG2	0.00936463	crystallin beta-gamma domain containing 2 [Source:HGNC Symbol;Acc:HGNC:17295]
CYB5RL	0.00936508	cytochrome b5 reductase like [Source:HGNC Symbol;Acc:HGNC:32220]
SCD	0.00942025	stearoyl-CoA desaturase [Source:HGNC Symbol;Acc:HGNC:10571]
BCL9L	0.00944239	B cell CLL/lymphoma 9 like [Source:HGNC Symbol;Acc:HGNC:23688]
FGFR2	0.00949346	fibroblast growth factor receptor 2 [Source:HGNC Symbol;Acc:HGNC:3689]
AC097359.2	0.00949746	novel transcript, antisense to GOLGA4
TUBA1B	0.00954781	tubulin alpha 1b [Source:HGNC Symbol;Acc:HGNC:18809]
AC008038.1	0.00959605	eukaryotic translation elongation factor 1 gamma (
LAS1L	0.00968128	LAS1 like, ribosome biogenesis factor [Source:HGNC Symbol;Acc:HGNC:25726]
PSAT1	0.00969488	phosphoserine aminotransferase 1 [Source:HGNC Symbol;Acc:HGNC:19129]
ACIN1	0.00972686	apoptotic chromatin condensation inducer 1 [Source:HGNC Symbol;Acc:HGNC:17066]
FNTB	0.00972856	farnesyltransferase, CAAX box, beta [Source:HGNC Symbol;Acc:HGNC:3785]
SORCS2	0.0097797	sortilin related VPS10 domain containing receptor 2 [Source:HGNC Symbol;Acc:HGNC:16698]
KCTD1	0.00981221	potassium channel tetramerization domain containing 1 [Source:HGNC Symbol;Acc:HGNC:18249]
VCPIP1	0.00982601	valosin containing protein interacting protein 1 [Source:HGNC Symbol;Acc:HGNC:30897]
UBE2G2	0.00984891	ubiquitin conjugating enzyme E2 G2 [Source:HGNC Symbol;Acc:HGNC:12483]
BPTF	0.00985296	bromodomain PHD finger transcription factor [Source:HGNC Symbol;Acc:HGNC:3581]
CD82	0.00989062	CD82 molecule [Source:HGNC Symbol;Acc:HGNC:6210]
LINC00957	0.00992913	long intergenic non-protein coding RNA 957 [Source:HGNC Symbol;Acc:HGNC:22332]
SRSF2	0.00996238	serine and arginine rich splicing factor 2 [Source:HGNC Symbol;Acc:HGNC:10783]
PRPF3	0.00999646	pre-mRNA processing factor 3 [Source:HGNC Symbol;Acc:HGNC:17348]
ZMYM4	0.010014	zinc finger MYM-type containing 4 [Source:HGNC Symbol;Acc:HGNC:13055]
KIF14	0.0100443	kinesin family member 14 [Source:HGNC Symbol;Acc:HGNC:19181]
CDAN1	0.0101219	codanin 1 [Source:HGNC Symbol;Acc:HGNC:1713]
ADAR	0.0101479	adenosine deaminase, RNA specific [Source:HGNC Symbol;Acc:HGNC:225]
PHKA2	0.0101893	phosphorylase kinase regulatory subunit alpha 2 [Source:HGNC Symbol;Acc:HGNC:8926]
AL161431.1	0.0101949	novel transcript
DHX57	0.0102269	DExH-box helicase 57 [Source:HGNC Symbol;Acc:HGNC:20086]
RAB40C	0.0103014	RAB40C, member RAS oncogene family [Source:HGNC Symbol;Acc:HGNC:18285]
LMAN2L	0.0103046	lectin, mannose binding 2 like [Source:HGNC Symbol;Acc:HGNC:19263]
TAF9B	0.0103436	TATA-box binding protein associated factor 9b [Source:HGNC Symbol;Acc:HGNC:17306]
PCBD1	0.0104237	pterin-4 alpha-carbinolamine dehydratase 1 [Source:HGNC Symbol;Acc:HGNC:8646]
TBL2	0.0104691	transducin beta like 2 [Source:HGNC Symbol;Acc:HGNC:11586]
H3F3AP6	0.0104824	H3 histone, family 3A, pseudogene 6 [Source:HGNC Symbol;Acc:HGNC:42982]
CSNK1G1	0.0105059	casein kinase 1 gamma 1 [Source:HGNC Symbol;Acc:HGNC:2454]
AC102953.2	0.0106057	novel transcript
ARHGAP11A	0.0106317	Rho GTPase activating protein 11A [Source:HGNC Symbol;Acc:HGNC:15783]
FAM86EP	0.0106404	family with sequence similarity 86 member E, pseudogene [Source:HGNC Symbol;Acc:HGNC:28017]
MAP3K14	0.0106716	mitogen-activated protein kinase kinase kinase 14 [Source:HGNC Symbol;Acc:HGNC:6853]
CIZ1	0.0108142	CDKN1A interacting zinc finger protein 1 [Source:HGNC Symbol;Acc:HGNC:16744]
ARRDC3	0.0108227	arrestin domain containing 3 [Source:HGNC Symbol;Acc:HGNC:29263]
AHNAK	0.0108642	AHNAK nucleoprotein [Source:HGNC Symbol;Acc:HGNC:347]
TEX21P	0.0109332	testis expressed 21, pseudogene [Source:HGNC Symbol;Acc:HGNC:35455]
BST2	0.0109545	bone marrow stromal cell antigen 2 [Source:HGNC Symbol;Acc:HGNC:1119]
C12orf65	0.0110492	chromosome 12 open reading frame 65 [Source:HGNC Symbol;Acc:HGNC:26784]
GPR27	0.0110644	G protein-coupled receptor 27 [Source:HGNC Symbol;Acc:HGNC:4482]
HMGN2P5	0.0110712	high mobility group nucleosomal binding domain 2 pseudogene 5 [Source:HGNC Symbol;Acc:HGNC:33568]
MCM5	0.0110716	minichromosome maintenance complex component 5 [Source:HGNC Symbol;Acc:HGNC:6948]
NPIPB2	0.0111291	nuclear pore complex interacting protein family, member B2 [Source:HGNC Symbol;Acc:HGNC:37451]
MINDY2	0.0111329	MINDY lysine 48 deubiquitinase 2 [Source:HGNC Symbol;Acc:HGNC:26954]
PHKG2	0.0111609	phosphorylase kinase catalytic subunit gamma 2 [Source:HGNC Symbol;Acc:HGNC:8931]
CENPC	0.0111871	centromere protein C [Source:HGNC Symbol;Acc:HGNC:1854]
VPS45	0.0112263	vacuolar protein sorting 45 homolog [Source:HGNC Symbol;Acc:HGNC:14579]
POM121B	0.0112379	POM121 transmembrane nucleoporin B (pseudogene) [Source:HGNC Symbol;Acc:HGNC:34004]
ARMCX4	0.0112426	armadillo repeat containing X-linked 4 [Source:HGNC Symbol;Acc:HGNC:28615]
MMAB	0.011285	methylmalonic aciduria (cobalamin deficiency) cblB type [Source:HGNC Symbol;Acc:HGNC:19331]
ARHGEF17	0.0112895	Rho guanine nucleotide exchange factor 17 [Source:HGNC Symbol;Acc:HGNC:21726]
PTPN21	0.0115276	protein tyrosine phosphatase, non-receptor type 21 [Source:HGNC Symbol;Acc:HGNC:9651]
WASF2	0.0115769	WAS protein family member 2 [Source:HGNC Symbol;Acc:HGNC:12733]
GSTZ1	0.0116127	glutathione S-transferase zeta 1 [Source:HGNC Symbol;Acc:HGNC:4643]
SLFN13	0.0117361	schlafen family member 13 [Source:HGNC Symbol;Acc:HGNC:26481]
TRIM14	0.0118435	tripartite motif containing 14 [Source:HGNC Symbol;Acc:HGNC:16283]
ZNF559	0.0119097	zinc finger protein 559 [Source:HGNC Symbol;Acc:HGNC:28197]
KLHL34	0.0119352	kelch like family member 34 [Source:HGNC Symbol;Acc:HGNC:26634]
ZFPL1	0.0119534	zinc finger protein like 1 [Source:HGNC Symbol;Acc:HGNC:12868]
HJURP	0.0119717	Holliday junction recognition protein [Source:HGNC Symbol;Acc:HGNC:25444]
UTRN	0.0119943	utrophin [Source:HGNC Symbol;Acc:HGNC:12635]
LETMD1	0.0120085	LETM1 domain containing 1 [Source:HGNC Symbol;Acc:HGNC:24241]
PKP1	0.012011	plakophilin 1 [Source:HGNC Symbol;Acc:HGNC:9023]
MED4	0.0121243	mediator complex subunit 4 [Source:HGNC Symbol;Acc:HGNC:17903]
CDC37	0.0121674	cell division cycle 37 [Source:HGNC Symbol;Acc:HGNC:1735]
ZNF726	0.0124612	zinc finger protein 726 [Source:HGNC Symbol;Acc:HGNC:32462]
ZNF234	0.0124717	zinc finger protein 234 [Source:HGNC Symbol;Acc:HGNC:13027]
PRKRIP1	0.0125051	PRKR interacting protein 1 [Source:HGNC Symbol;Acc:HGNC:21894]
ZNF229	0.0125172	zinc finger protein 229 [Source:HGNC Symbol;Acc:HGNC:13022]
LRTOMT	0.0125803	leucine rich transmembrane and O-methyltransferase domain containing [Source:HGNC Symbol;Acc:HGNC:25033]
RPSAP12	0.0125823	ribosomal protein SA pseudogene 12 [Source:HGNC Symbol;Acc:HGNC:6504]
CENPBD1	0.0126247	CENPB DNA-binding domain containing 1 [Source:HGNC Symbol;Acc:HGNC:28272]
DBIL5P	0.0126658	diazepam binding inhibitor-like 5, pseudogene [Source:HGNC Symbol;Acc:HGNC:38519]
HSD17B8	0.0126974	hydroxysteroid 17-beta dehydrogenase 8 [Source:HGNC Symbol;Acc:HGNC:3554]
AL109936.6	0.0127155	novel transcript
ATF7IP	0.0127504	activating transcription factor 7 interacting protein [Source:HGNC Symbol;Acc:HGNC:20092]
LINC01597	0.0127649	long intergenic non-protein coding RNA 1597 [Source:HGNC Symbol;Acc:HGNC:51594]
HOXC9	0.0127966	homeobox C9 [Source:HGNC Symbol;Acc:HGNC:5130]
CD109	0.0129417	CD109 molecule [Source:HGNC Symbol;Acc:HGNC:21685]
LINC00909	0.0129458	long intergenic non-protein coding RNA 909 [Source:HGNC Symbol;Acc:HGNC:44331]
KIAA0586	0.0129536	KIAA0586 [Source:HGNC Symbol;Acc:HGNC:19960]
ESPNL	0.0130059	espin like [Source:HGNC Symbol;Acc:HGNC:27937]
PRPF19	0.0130366	pre-mRNA processing factor 19 [Source:HGNC Symbol;Acc:HGNC:17896]
ACKR3	0.0130432	atypical chemokine receptor 3 [Source:HGNC Symbol;Acc:HGNC:23692]
DPH2	0.013159	DPH2 homolog [Source:HGNC Symbol;Acc:HGNC:3004]
PDRG1	0.0131939	p53 and DNA damage regulated 1 [Source:HGNC Symbol;Acc:HGNC:16119]
AC021078.1	0.0132154	novel transcript
AC015813.5	0.0133029	novel transcript
ADIRF-AS1	0.0133701	ADIRF antisense RNA 1 [Source:HGNC Symbol;Acc:HGNC:45127]
PSMG4	0.0133956	proteasome assembly chaperone 4 [Source:HGNC Symbol;Acc:HGNC:21108]
PITPNM2	0.0134045	phosphatidylinositol transfer protein membrane associated 2 [Source:HGNC Symbol;Acc:HGNC:21044]
UPF2	0.0134214	UPF2, regulator of nonsense mediated mRNA decay [Source:HGNC Symbol;Acc:HGNC:17854]
PBLD	0.013437	phenazine biosynthesis like protein domain containing [Source:HGNC Symbol;Acc:HGNC:23301]
UTP14A	0.0134747	UTP14A, small subunit processome component [Source:HGNC Symbol;Acc:HGNC:10665]
AC138819.1	0.0135034	novel transcript
RGS12	0.0135358	regulator of G protein signaling 12 [Source:HGNC Symbol;Acc:HGNC:9994]
PSMD4	0.0135612	proteasome 26S subunit, non-ATPase 4 [Source:HGNC Symbol;Acc:HGNC:9561]
SNAPC5	0.0135809	small nuclear RNA activating complex polypeptide 5 [Source:HGNC Symbol;Acc:HGNC:15484]
DIS3L	0.0136102	DIS3 like exosome 3'-5' exoribonuclease [Source:HGNC Symbol;Acc:HGNC:28698]
DUSP16	0.0136317	dual specificity phosphatase 16 [Source:HGNC Symbol;Acc:HGNC:17909]
AL158211.5	0.0136588	TEC
APOLD1	0.0136598	apolipoprotein L domain containing 1 [Source:HGNC Symbol;Acc:HGNC:25268]
ZNF17	0.0138327	zinc finger protein 17 [Source:HGNC Symbol;Acc:HGNC:12958]
ZNF471	0.0139624	zinc finger protein 471 [Source:HGNC Symbol;Acc:HGNC:23226]
TSPYL4	0.0139858	TSPY like 4 [Source:HGNC Symbol;Acc:HGNC:21559]
RBAK	0.0140196	RB associated KRAB zinc finger [Source:HGNC Symbol;Acc:HGNC:17680]
SRP9P1	0.0142296	signal recognition particle 9 pseudogene 1 [Source:HGNC Symbol;Acc:HGNC:23402]
GADD45A	0.0142365	growth arrest and DNA damage inducible alpha [Source:HGNC Symbol;Acc:HGNC:4095]
STARD4	0.0142524	StAR related lipid transfer domain containing 4 [Source:HGNC Symbol;Acc:HGNC:18058]
CENPI	0.0142865	centromere protein I [Source:HGNC Symbol;Acc:HGNC:3968]
WASH8P	0.0142973	WAS protein family homolog 8, pseudogene [Source:HGNC Symbol;Acc:HGNC:53913]
XIAP	0.0143226	X-linked inhibitor of apoptosis [Source:HGNC Symbol;Acc:HGNC:592]
AL353625.1	0.0144856	calcineurin like EF-hand protein 1 pseudogene [Source:NCBI gene;Acc:729603]
NEDD4	0.0146059	neural precursor cell expressed, developmentally down-regulated 4, E3 ubiquitin protein ligase [Source:HGNC Symbol;Acc:HGNC:7727]
ASPSCR1	0.0146675	ASPSCR1, UBX domain containing tether for SLC2A4 [Source:HGNC Symbol;Acc:HGNC:13825]
EIF3G	0.0146798	eukaryotic translation initiation factor 3 subunit G [Source:HGNC Symbol;Acc:HGNC:3274]
TGS1	0.0147278	trimethylguanosine synthase 1 [Source:HGNC Symbol;Acc:HGNC:17843]
ZMIZ2	0.0147461	zinc finger MIZ-type containing 2 [Source:HGNC Symbol;Acc:HGNC:22229]
DHCR24	0.014799	24-dehydrocholesterol reductase [Source:HGNC Symbol;Acc:HGNC:2859]
CLIC3	0.0148707	chloride intracellular channel 3 [Source:HGNC Symbol;Acc:HGNC:2064]
KMT5A	0.0149889	lysine methyltransferase 5A [Source:HGNC Symbol;Acc:HGNC:29489]
MTX1P1	0.0150191	metaxin 1 pseudogene 1 [Source:HGNC Symbol;Acc:HGNC:7505]
MAPK13	0.0150318	mitogen-activated protein kinase 13 [Source:HGNC Symbol;Acc:HGNC:6875]
AC018647.2	0.0150335	uncharacterized LOC101930085 [Source:NCBI gene;Acc:101930085]
DNAJC4	0.0150627	DnaJ heat shock protein family (Hsp40) member C4 [Source:HGNC Symbol;Acc:HGNC:5271]
FSTL1	0.0150891	follistatin like 1 [Source:HGNC Symbol;Acc:HGNC:3972]
CCDC113	0.0150948	coiled-coil domain containing 113 [Source:HGNC Symbol;Acc:HGNC:25002]
LRRC23	0.0150975	leucine rich repeat containing 23 [Source:HGNC Symbol;Acc:HGNC:19138]
POLR3C	0.015262	RNA polymerase III subunit C [Source:HGNC Symbol;Acc:HGNC:30076]
H19	0.0152806	H19, imprinted maternally expressed transcript [Source:HGNC Symbol;Acc:HGNC:4713]
CENPE	0.0152844	centromere protein E [Source:HGNC Symbol;Acc:HGNC:1856]
EIF3A	0.0152943	eukaryotic translation initiation factor 3 subunit A [Source:HGNC Symbol;Acc:HGNC:3271]
VPS4B	0.01536	vacuolar protein sorting 4 homolog B [Source:HGNC Symbol;Acc:HGNC:10895]
FOXN3-AS1	0.0154256	FOXN3 antisense RNA 1 [Source:HGNC Symbol;Acc:HGNC:44290]
RPL23P2	0.0154525	ribosomal protein L23 pseudogene 2 [Source:HGNC Symbol;Acc:HGNC:10324]
PEG10	0.015467	paternally expressed 10 [Source:HGNC Symbol;Acc:HGNC:14005]
TMEM147-AS1	0.0155368	TMEM147 antisense RNA 1 [Source:HGNC Symbol;Acc:HGNC:51273]
GABPB1	0.015606	GA binding protein transcription factor subunit beta 1 [Source:HGNC Symbol;Acc:HGNC:4074]
TMEM144	0.0156517	transmembrane protein 144 [Source:HGNC Symbol;Acc:HGNC:25633]
M6PR	0.0156652	mannose-6-phosphate receptor, cation dependent [Source:HGNC Symbol;Acc:HGNC:6752]
GSEC	0.0156656	G-quadruplex forming sequence containing lncRNA [Source:HGNC Symbol;Acc:HGNC:48645]
INTS4	0.015739	integrator complex subunit 4 [Source:HGNC Symbol;Acc:HGNC:25048]
INTS11	0.0157582	integrator complex subunit 11 [Source:HGNC Symbol;Acc:HGNC:26052]
ELF4	0.0158107	E74 like ETS transcription factor 4 [Source:HGNC Symbol;Acc:HGNC:3319]
XAB2	0.0158348	XPA binding protein 2 [Source:HGNC Symbol;Acc:HGNC:14089]
NCL	0.0158734	nucleolin [Source:HGNC Symbol;Acc:HGNC:7667]
SMARCC2	0.0159518	SWI/SNF related, matrix associated, actin dependent regulator of chromatin subfamily c member 2 [Source:HGNC Symbol;Acc:HGNC:11105]
NRG1	0.0160061	neuregulin 1 [Source:HGNC Symbol;Acc:HGNC:7997]
DYRK2	0.0160278	dual specificity tyrosine phosphorylation regulated kinase 2 [Source:HGNC Symbol;Acc:HGNC:3093]
NISCH	0.0160779	nischarin [Source:HGNC Symbol;Acc:HGNC:18006]
DNAJC17	0.0161574	DnaJ heat shock protein family (Hsp40) member C17 [Source:HGNC Symbol;Acc:HGNC:25556]
BRCA1	0.0161893	BRCA1, DNA repair associated [Source:HGNC Symbol;Acc:HGNC:1100]
ASAP3	0.0161901	ArfGAP with SH3 domain, ankyrin repeat and PH domain 3 [Source:HGNC Symbol;Acc:HGNC:14987]
HMGB1P10	0.0161917	high mobility group box 1 pseudogene 10 [Source:HGNC Symbol;Acc:HGNC:4994]
TRIP11	0.016247	thyroid hormone receptor interactor 11 [Source:HGNC Symbol;Acc:HGNC:12305]
ARMC8	0.0162981	armadillo repeat containing 8 [Source:HGNC Symbol;Acc:HGNC:24999]
CSNK1A1	0.0164598	casein kinase 1 alpha 1 [Source:HGNC Symbol;Acc:HGNC:2451]
NEMF	0.01649	nuclear export mediator factor [Source:HGNC Symbol;Acc:HGNC:10663]
PPIP5K2	0.0165513	diphosphoinositol pentakisphosphate kinase 2 [Source:HGNC Symbol;Acc:HGNC:29035]
EVI5L	0.0165852	ecotropic viral integration site 5 like [Source:HGNC Symbol;Acc:HGNC:30464]
TRAPPC12-AS1	0.0168461	TRAPPC12 antisense RNA 1 [Source:HGNC Symbol;Acc:HGNC:41046]
C21orf58	0.0169731	chromosome 21 open reading frame 58 [Source:HGNC Symbol;Acc:HGNC:1300]
HNRNPA1	0.0169777	heterogeneous nuclear ribonucleoprotein A1 [Source:HGNC Symbol;Acc:HGNC:5031]
EPS8L2	0.0169867	EPS8 like 2 [Source:HGNC Symbol;Acc:HGNC:21296]
ATP5IF1	0.0169994	ATP synthase inhibitory factor subunit 1 [Source:HGNC Symbol;Acc:HGNC:871]
TEAD3	0.0170059	TEA domain transcription factor 3 [Source:HGNC Symbol;Acc:HGNC:11716]
ZNF263	0.0170742	zinc finger protein 263 [Source:HGNC Symbol;Acc:HGNC:13056]
SLC39A11	0.0170827	solute carrier family 39 member 11 [Source:HGNC Symbol;Acc:HGNC:14463]
OARD1	0.0171073	O-acyl-ADP-ribose deacylase 1 [Source:HGNC Symbol;Acc:HGNC:21257]
KAT8	0.0171264	lysine acetyltransferase 8 [Source:HGNC Symbol;Acc:HGNC:17933]
ANKFY1	0.0171267	ankyrin repeat and FYVE domain containing 1 [Source:HGNC Symbol;Acc:HGNC:20763]
GANC	0.0172139	glucosidase alpha, neutral C [Source:HGNC Symbol;Acc:HGNC:4139]
GOLGA2P8	0.0173313	GOLGA2 pseudogene 8 [Source:HGNC Symbol;Acc:HGNC:49922]
LGALSL	0.0173588	galectin like [Source:HGNC Symbol;Acc:HGNC:25012]
SRSF7	0.0173597	serine and arginine rich splicing factor 7 [Source:HGNC Symbol;Acc:HGNC:10789]
PLXDC2	0.0173863	plexin domain containing 2 [Source:HGNC Symbol;Acc:HGNC:21013]
ZNF251	0.0173876	zinc finger protein 251 [Source:HGNC Symbol;Acc:HGNC:13045]
BDKRB2	0.0174653	bradykinin receptor B2 [Source:HGNC Symbol;Acc:HGNC:1030]
ARHGAP26	0.0174762	Rho GTPase activating protein 26 [Source:HGNC Symbol;Acc:HGNC:17073]
KDM5A	0.0174792	lysine demethylase 5A [Source:HGNC Symbol;Acc:HGNC:9886]
DDX17	0.0175433	DEAD-box helicase 17 [Source:HGNC Symbol;Acc:HGNC:2740]
XPNPEP3	0.0176298	X-prolyl aminopeptidase 3 [Source:HGNC Symbol;Acc:HGNC:28052]
H2AFX	0.0176485	H2A histone family member X [Source:HGNC Symbol;Acc:HGNC:4739]
PHGDH	0.0176877	phosphoglycerate dehydrogenase [Source:HGNC Symbol;Acc:HGNC:8923]
TTC23	0.0177537	tetratricopeptide repeat domain 23 [Source:HGNC Symbol;Acc:HGNC:25730]
ZNF813	0.0177692	zinc finger protein 813 [Source:HGNC Symbol;Acc:HGNC:33257]
MID1	0.0177715	midline 1 [Source:HGNC Symbol;Acc:HGNC:7095]
CCHCR1	0.0178226	coiled-coil alpha-helical rod protein 1 [Source:HGNC Symbol;Acc:HGNC:13930]
KPNA2	0.0178323	karyopherin subunit alpha 2 [Source:HGNC Symbol;Acc:HGNC:6395]
ARHGAP22	0.0178603	Rho GTPase activating protein 22 [Source:HGNC Symbol;Acc:HGNC:30320]
SART1	0.0178861	SART1, U4/U6.U5 tri-snRNP-associated protein 1 [Source:HGNC Symbol;Acc:HGNC:10538]
ANKRD18B	0.0179192	ankyrin repeat domain 18B [Source:HGNC Symbol;Acc:HGNC:23644]
GALNT10	0.0180026	polypeptide N-acetylgalactosaminyltransferase 10 [Source:HGNC Symbol;Acc:HGNC:19873]
SYBU	0.0180546	syntabulin [Source:HGNC Symbol;Acc:HGNC:26011]
KRI1	0.0180784	KRI1 homolog [Source:HGNC Symbol;Acc:HGNC:25769]
SPOUT1	0.0180966	SPOUT domain containing methyltransferase 1 [Source:HGNC Symbol;Acc:HGNC:26933]
PCNT	0.0181059	pericentrin [Source:HGNC Symbol;Acc:HGNC:16068]
KRT5	0.0181136	keratin 5 [Source:HGNC Symbol;Acc:HGNC:6442]
GON4L	0.0181249	gon-4 like [Source:HGNC Symbol;Acc:HGNC:25973]
ABCC3	0.018212	ATP binding cassette subfamily C member 3 [Source:HGNC Symbol;Acc:HGNC:54]
SQLE	0.0183479	squalene epoxidase [Source:HGNC Symbol;Acc:HGNC:11279]
WDR78	0.0183961	WD repeat domain 78 [Source:HGNC Symbol;Acc:HGNC:26252]
PKN3	0.0184651	protein kinase N3 [Source:HGNC Symbol;Acc:HGNC:17999]
TFAP4	0.0184697	transcription factor AP-4 [Source:HGNC Symbol;Acc:HGNC:11745]
ZNF548	0.0184735	zinc finger protein 548 [Source:HGNC Symbol;Acc:HGNC:26561]
AC004057.1	0.0184993	ribosomal protein S26 (RPS26) pseudogene
POLD3	0.0185167	DNA polymerase delta 3, accessory subunit [Source:HGNC Symbol;Acc:HGNC:20932]
FUBP1	0.0185448	far upstream element binding protein 1 [Source:HGNC Symbol;Acc:HGNC:4004]
ZNF200	0.0185774	zinc finger protein 200 [Source:HGNC Symbol;Acc:HGNC:12993]
TRAPPC11	0.0186496	trafficking protein particle complex 11 [Source:HGNC Symbol;Acc:HGNC:25751]
MYBL2	0.0186883	MYB proto-oncogene like 2 [Source:HGNC Symbol;Acc:HGNC:7548]
ZNF93	0.0188853	zinc finger protein 93 [Source:HGNC Symbol;Acc:HGNC:13169]
SDC3	0.0189216	syndecan 3 [Source:HGNC Symbol;Acc:HGNC:10660]
PIGS	0.0189241	phosphatidylinositol glycan anchor biosynthesis class S [Source:HGNC Symbol;Acc:HGNC:14937]
FAHD1	0.0190011	fumarylacetoacetate hydrolase domain containing 1 [Source:HGNC Symbol;Acc:HGNC:14169]
SPCS2P4	0.0190202	signal peptidase complex subunit 2 pseudogene 4 [Source:HGNC Symbol;Acc:HGNC:45237]
TRERF1	0.0190443	transcriptional regulating factor 1 [Source:HGNC Symbol;Acc:HGNC:18273]
VEZT	0.0190618	vezatin, adherens junctions transmembrane protein [Source:HGNC Symbol;Acc:HGNC:18258]
LEMD2	0.0190657	LEM domain containing 2 [Source:HGNC Symbol;Acc:HGNC:21244]
ZNF704	0.0190862	zinc finger protein 704 [Source:HGNC Symbol;Acc:HGNC:32291]
TMEM209	0.0191074	transmembrane protein 209 [Source:HGNC Symbol;Acc:HGNC:21898]
TRIQK	0.0191603	triple QxxK/R motif containing [Source:HGNC Symbol;Acc:HGNC:27828]
MYL9	0.0193263	myosin light chain 9 [Source:HGNC Symbol;Acc:HGNC:15754]
EEF1A1P5	0.0194652	eukaryotic translation elongation factor 1 alpha 1 pseudogene 5 [Source:HGNC Symbol;Acc:HGNC:3200]
KLF9	0.0195439	Kruppel like factor 9 [Source:HGNC Symbol;Acc:HGNC:1123]
SPC25	0.0196408	SPC25, NDC80 kinetochore complex component [Source:HGNC Symbol;Acc:HGNC:24031]
SSH2	0.0196729	slingshot protein phosphatase 2 [Source:HGNC Symbol;Acc:HGNC:30580]
ZNF300	0.0197384	zinc finger protein 300 [Source:HGNC Symbol;Acc:HGNC:13091]
AL450405.1	0.0197451	ribosomal protein L29 (RPL29) pseudogene
RPL7AP6	0.0197499	ribosomal protein L7a pseudogene 6 [Source:HGNC Symbol;Acc:HGNC:19785]
HOMEZ	0.019761	homeobox and leucine zipper encoding [Source:HGNC Symbol;Acc:HGNC:20164]
ZCCHC8	0.0198809	zinc finger CCHC-type containing 8 [Source:HGNC Symbol;Acc:HGNC:25265]
TENM3	0.0199388	teneurin transmembrane protein 3 [Source:HGNC Symbol;Acc:HGNC:29944]
LINC00842	0.0200652	long intergenic non-protein coding RNA 842 [Source:HGNC Symbol;Acc:HGNC:44989]
TAOK2	0.0200878	TAO kinase 2 [Source:HGNC Symbol;Acc:HGNC:16835]
LASP1	0.0200959	LIM and SH3 protein 1 [Source:HGNC Symbol;Acc:HGNC:6513]
B4GALT2	0.0201139	beta-1,4-galactosyltransferase 2 [Source:HGNC Symbol;Acc:HGNC:925]
LMTK3	0.0201179	lemur tyrosine kinase 3 [Source:HGNC Symbol;Acc:HGNC:19295]
CYB5R1	0.0201823	cytochrome b5 reductase 1 [Source:HGNC Symbol;Acc:HGNC:13397]
BIRC5	0.0201986	baculoviral IAP repeat containing 5 [Source:HGNC Symbol;Acc:HGNC:593]
CSTF2T	0.0202135	cleavage stimulation factor subunit 2 tau variant [Source:HGNC Symbol;Acc:HGNC:17086]
AC078846.1	0.0202572	novel transcript
BAZ1B	0.0203269	bromodomain adjacent to zinc finger domain 1B [Source:HGNC Symbol;Acc:HGNC:961]
CASC3	0.0203361	CASC3, exon junction complex subunit [Source:HGNC Symbol;Acc:HGNC:17040]
NBPF11	0.0203452	NBPF member 11 [Source:HGNC Symbol;Acc:HGNC:31993]
GRHL3	0.0203829	grainyhead like transcription factor 3 [Source:HGNC Symbol;Acc:HGNC:25839]
CERS6	0.020404	ceramide synthase 6 [Source:HGNC Symbol;Acc:HGNC:23826]
TSC2	0.0204386	TSC complex subunit 2 [Source:HGNC Symbol;Acc:HGNC:12363]
PHRF1	0.0204888	PHD and ring finger domains 1 [Source:HGNC Symbol;Acc:HGNC:24351]
PARN	0.0205138	poly(A)-specific ribonuclease [Source:HGNC Symbol;Acc:HGNC:8609]
RNFT2	0.0206468	ring finger protein, transmembrane 2 [Source:HGNC Symbol;Acc:HGNC:25905]
NSUN5	0.020674	NOP2/Sun RNA methyltransferase family member 5 [Source:HGNC Symbol;Acc:HGNC:16385]
SLC25A42	0.0206754	solute carrier family 25 member 42 [Source:HGNC Symbol;Acc:HGNC:28380]
HNRNPUL1	0.0207442	heterogeneous nuclear ribonucleoprotein U like 1 [Source:HGNC Symbol;Acc:HGNC:17011]
GTF2A1	0.0208603	general transcription factor IIA subunit 1 [Source:HGNC Symbol;Acc:HGNC:4646]
SLC3A2	0.0208669	solute carrier family 3 member 2 [Source:HGNC Symbol;Acc:HGNC:11026]
RBMS1	0.0208851	RNA binding motif single stranded interacting protein 1 [Source:HGNC Symbol;Acc:HGNC:9907]
NSG1	0.0208901	neuronal vesicle trafficking associated 1 [Source:HGNC Symbol;Acc:HGNC:18790]
OIP5-AS1	0.0208995	OIP5 antisense RNA 1 [Source:HGNC Symbol;Acc:HGNC:43563]
KRBOX4	0.0209558	KRAB box domain containing 4 [Source:HGNC Symbol;Acc:HGNC:26007]
SPEF2	0.0209836	sperm flagellar 2 [Source:HGNC Symbol;Acc:HGNC:26293]
ASMTL	0.0209917	acetylserotonin O-methyltransferase like [Source:HGNC Symbol;Acc:HGNC:751]
CEP41	0.0210861	centrosomal protein 41 [Source:HGNC Symbol;Acc:HGNC:12370]
GINS1	0.0212181	GINS complex subunit 1 [Source:HGNC Symbol;Acc:HGNC:28980]
KRT78	0.0212247	keratin 78 [Source:HGNC Symbol;Acc:HGNC:28926]
NHLRC3	0.0213504	NHL repeat containing 3 [Source:HGNC Symbol;Acc:HGNC:33751]
AL391244.1	0.021424	uncharacterized LOC148413 [Source:NCBI gene;Acc:148413]
HNRNPC	0.0215436	heterogeneous nuclear ribonucleoprotein C (C1/C2) [Source:HGNC Symbol;Acc:HGNC:5035]
CIC	0.0216005	capicua transcriptional repressor [Source:HGNC Symbol;Acc:HGNC:14214]
CDC25C	0.0217513	cell division cycle 25C [Source:HGNC Symbol;Acc:HGNC:1727]
PDCD11	0.0217844	programmed cell death 11 [Source:HGNC Symbol;Acc:HGNC:13408]
ITPRIPL2	0.0217953	ITPRIP like 2 [Source:HGNC Symbol;Acc:HGNC:27257]
CATSPER1	0.0218134	cation channel sperm associated 1 [Source:HGNC Symbol;Acc:HGNC:17116]
ZNF395	0.0218349	zinc finger protein 395 [Source:HGNC Symbol;Acc:HGNC:18737]
ZNF436	0.021888	zinc finger protein 436 [Source:HGNC Symbol;Acc:HGNC:20814]
ZNF317	0.0219557	zinc finger protein 317 [Source:HGNC Symbol;Acc:HGNC:13507]
DDX54	0.0220204	DEAD-box helicase 54 [Source:HGNC Symbol;Acc:HGNC:20084]
ZNF254	0.02215	zinc finger protein 254 [Source:HGNC Symbol;Acc:HGNC:13047]
AC012640.2	0.0222653	novel transcript, antisense to MARCH6
AC010618.3	0.0223515	novel transcript
AC002401.4	0.0223535	novel transcript
CU638689.4	0.0223919	uncharacterized LOC102724701 [Source:NCBI gene;Acc:102724701]
AL139384.1	0.0224485	novel transcript
GPR156	0.0225324	G protein-coupled receptor 156 [Source:HGNC Symbol;Acc:HGNC:20844]
HMGN5	0.0225598	high mobility group nucleosome binding domain 5 [Source:HGNC Symbol;Acc:HGNC:8013]
AC097376.2	0.0225891	novel transcript, antisense to RAB33B
SLC26A2	0.0226442	solute carrier family 26 member 2 [Source:HGNC Symbol;Acc:HGNC:10994]
AC021054.1	0.0227707	uncharacterized LOC100049716 [Source:NCBI gene;Acc:100049716]
HNRNPA1P7	0.0228615	heterogeneous nuclear ribonucleoprotein A1 pseudogene 7 [Source:HGNC Symbol;Acc:HGNC:31015]
ZNF322	0.0230931	zinc finger protein 322 [Source:HGNC Symbol;Acc:HGNC:23640]
ACAD9	0.0231204	acyl-CoA dehydrogenase family member 9 [Source:HGNC Symbol;Acc:HGNC:21497]
MAP1B	0.0231753	microtubule associated protein 1B [Source:HGNC Symbol;Acc:HGNC:6836]
RNU6-1238P	0.0232226	RNA, U6 small nuclear 1238, pseudogene [Source:HGNC Symbol;Acc:HGNC:48201]
USP20	0.0233247	ubiquitin specific peptidase 20 [Source:HGNC Symbol;Acc:HGNC:12619]
NEK9	0.0233256	NIMA related kinase 9 [Source:HGNC Symbol;Acc:HGNC:18591]
IQCG	0.023369	IQ motif containing G [Source:HGNC Symbol;Acc:HGNC:25251]
ASS1P12	0.0233692	argininosuccinate synthetase 1 pseudogene 12 [Source:HGNC Symbol;Acc:HGNC:762]
CATSPER2P1	0.0234766	cation channel sperm associated 2 pseudogene 1 [Source:HGNC Symbol;Acc:HGNC:31054]
KMT2E	0.023519	lysine methyltransferase 2E [Source:HGNC Symbol;Acc:HGNC:18541]
PPL	0.0235568	periplakin [Source:HGNC Symbol;Acc:HGNC:9273]
ITPR3	0.0235577	inositol 1,4,5-trisphosphate receptor type 3 [Source:HGNC Symbol;Acc:HGNC:6182]
GPR107	0.0237125	G protein-coupled receptor 107 [Source:HGNC Symbol;Acc:HGNC:17830]
WEE1	0.0237776	WEE1 G2 checkpoint kinase [Source:HGNC Symbol;Acc:HGNC:12761]
TP53	0.0238485	tumor protein p53 [Source:HGNC Symbol;Acc:HGNC:11998]
FAT3	0.0238503	FAT atypical cadherin 3 [Source:HGNC Symbol;Acc:HGNC:23112]
SLC25A16	0.0238615	solute carrier family 25 member 16 [Source:HGNC Symbol;Acc:HGNC:10986]
MTMR12	0.0239313	myotubularin related protein 12 [Source:HGNC Symbol;Acc:HGNC:18191]
COX19	0.0239329	cytochrome c oxidase assembly factor COX19 [Source:HGNC Symbol;Acc:HGNC:28074]
ABHD2	0.0239528	abhydrolase domain containing 2 [Source:HGNC Symbol;Acc:HGNC:18717]
MLH1	0.0240385	mutL homolog 1 [Source:HGNC Symbol;Acc:HGNC:7127]
PANK1	0.0240545	pantothenate kinase 1 [Source:HGNC Symbol;Acc:HGNC:8598]
SLC20A2	0.0241164	solute carrier family 20 member 2 [Source:HGNC Symbol;Acc:HGNC:10947]
CBX7	0.0241515	chromobox 7 [Source:HGNC Symbol;Acc:HGNC:1557]
DNMT3A	0.0242057	DNA methyltransferase 3 alpha [Source:HGNC Symbol;Acc:HGNC:2978]
TMEM237	0.0242451	transmembrane protein 237 [Source:HGNC Symbol;Acc:HGNC:14432]
GCDH	0.0242793	glutaryl-CoA dehydrogenase [Source:HGNC Symbol;Acc:HGNC:4189]
PKNOX2	0.0243539	PBX/knotted 1 homeobox 2 [Source:HGNC Symbol;Acc:HGNC:16714]
HEYL	0.0243799	hes related family bHLH transcription factor with YRPW motif-like [Source:HGNC Symbol;Acc:HGNC:4882]
GGCT	0.0245017	gamma-glutamylcyclotransferase [Source:HGNC Symbol;Acc:HGNC:21705]
BORCS6	0.0245061	BLOC-1 related complex subunit 6 [Source:HGNC Symbol;Acc:HGNC:25939]
MAGOHB	0.0245271	mago homolog B, exon junction complex subunit [Source:HGNC Symbol;Acc:HGNC:25504]
MST1P2	0.0246006	macrophage stimulating 1 pseudogene 2 [Source:HGNC Symbol;Acc:HGNC:7383]
SERHL	0.0247348	serine hydrolase-like (pseudogene) [Source:HGNC Symbol;Acc:HGNC:14408]
MAVS	0.0247361	mitochondrial antiviral signaling protein [Source:HGNC Symbol;Acc:HGNC:29233]
GPX3	0.0247476	glutathione peroxidase 3 [Source:HGNC Symbol;Acc:HGNC:4555]
EIF3J-DT	0.0247749	EIF3J divergent transcript [Source:HGNC Symbol;Acc:HGNC:48616]
TARS2	0.0247961	threonyl-tRNA synthetase 2, mitochondrial [Source:HGNC Symbol;Acc:HGNC:30740]
PRKCSH	0.0249527	protein kinase C substrate 80K-H [Source:HGNC Symbol;Acc:HGNC:9411]
RAD51AP1	0.0250122	RAD51 associated protein 1 [Source:HGNC Symbol;Acc:HGNC:16956]
ZNF662	0.0251348	zinc finger protein 662 [Source:HGNC Symbol;Acc:HGNC:31930]
NR1H3	0.0252003	nuclear receptor subfamily 1 group H member 3 [Source:HGNC Symbol;Acc:HGNC:7966]
BCAM	0.0252107	basal cell adhesion molecule (Lutheran blood group) [Source:HGNC Symbol;Acc:HGNC:6722]
ZBED9	0.0252129	zinc finger BED-type containing 9 [Source:HGNC Symbol;Acc:HGNC:13851]
IPO5P1	0.0252132	importin 5 pseudogene 1 [Source:NCBI gene;Acc:100132815]
MLLT1	0.0252439	MLLT1, super elongation complex subunit [Source:HGNC Symbol;Acc:HGNC:7134]
DDX41	0.025285	DEAD-box helicase 41 [Source:HGNC Symbol;Acc:HGNC:18674]
REV3L	0.0254175	REV3 like, DNA directed polymerase zeta catalytic subunit [Source:HGNC Symbol;Acc:HGNC:9968]
LCA5	0.025418	LCA5, lebercilin [Source:HGNC Symbol;Acc:HGNC:31923]
ZNF667-AS1	0.0254542	ZNF667 antisense RNA 1 (head to head) [Source:HGNC Symbol;Acc:HGNC:44321]
ZNF346-IT1	0.0255436	ZNF346 intronic transcript 1 [Source:HGNC Symbol;Acc:HGNC:41423]
CLIP3	0.0256053	CAP-Gly domain containing linker protein 3 [Source:HGNC Symbol;Acc:HGNC:24314]
FLRT2	0.0256107	fibronectin leucine rich transmembrane protein 2 [Source:HGNC Symbol;Acc:HGNC:3761]
LRPPRC	0.0256405	leucine rich pentatricopeptide repeat containing [Source:HGNC Symbol;Acc:HGNC:15714]
AL391684.1	0.0257726	novel transcript
AC092747.4	0.025803	novel transcript
AL590867.2	0.0258434	60S ribosomal protein L27a (RPL27A) pseudogene
AC012456.2	0.0258537	novel transcript
ZNF562	0.025886	zinc finger protein 562 [Source:HGNC Symbol;Acc:HGNC:25950]
ZCCHC2	0.025966	zinc finger CCHC-type containing 2 [Source:HGNC Symbol;Acc:HGNC:22916]
FASTK	0.0261096	Fas activated serine/threonine kinase [Source:HGNC Symbol;Acc:HGNC:24676]
EXOC3	0.0261108	exocyst complex component 3 [Source:HGNC Symbol;Acc:HGNC:30378]
NFE2L1	0.0261379	nuclear factor, erythroid 2 like 1 [Source:HGNC Symbol;Acc:HGNC:7781]
EPS8L1	0.0261511	EPS8 like 1 [Source:HGNC Symbol;Acc:HGNC:21295]
MAN2B2	0.0261787	mannosidase alpha class 2B member 2 [Source:HGNC Symbol;Acc:HGNC:29623]
AGGF1	0.0262057	angiogenic factor with G-patch and FHA domains 1 [Source:HGNC Symbol;Acc:HGNC:24684]
ASCC3	0.0262076	activating signal cointegrator 1 complex subunit 3 [Source:HGNC Symbol;Acc:HGNC:18697]
WRN	0.0262577	Werner syndrome RecQ like helicase [Source:HGNC Symbol;Acc:HGNC:12791]
ZNF550	0.0264245	zinc finger protein 550 [Source:HGNC Symbol;Acc:HGNC:28643]
NVL	0.0264359	nuclear VCP-like [Source:HGNC Symbol;Acc:HGNC:8070]
KANSL2	0.0264697	KAT8 regulatory NSL complex subunit 2 [Source:HGNC Symbol;Acc:HGNC:26024]
MRAS	0.0264877	muscle RAS oncogene homolog [Source:HGNC Symbol;Acc:HGNC:7227]
LRRC56	0.0264951	leucine rich repeat containing 56 [Source:HGNC Symbol;Acc:HGNC:25430]
PSMC3	0.0265885	proteasome 26S subunit, ATPase 3 [Source:HGNC Symbol;Acc:HGNC:9549]
TM9SF4	0.0266039	transmembrane 9 superfamily member 4 [Source:HGNC Symbol;Acc:HGNC:30797]
SLC6A11	0.026761	solute carrier family 6 member 11 [Source:HGNC Symbol;Acc:HGNC:11044]
RBM10	0.0267964	RNA binding motif protein 10 [Source:HGNC Symbol;Acc:HGNC:9896]
BRF2	0.0268295	BRF2, RNA polymerase III transcription initiation factor subunit [Source:HGNC Symbol;Acc:HGNC:17298]
ARSI	0.0268913	arylsulfatase family member I [Source:HGNC Symbol;Acc:HGNC:32521]
NCSTN	0.0270093	nicastrin [Source:HGNC Symbol;Acc:HGNC:17091]
ATP7B	0.0270851	ATPase copper transporting beta [Source:HGNC Symbol;Acc:HGNC:870]
ELP4	0.0270854	elongator acetyltransferase complex subunit 4 [Source:HGNC Symbol;Acc:HGNC:1171]
LMNB2	0.0271133	lamin B2 [Source:HGNC Symbol;Acc:HGNC:6638]
AF241728.1	0.0271618	novel transcript
GTF3C5	0.0271973	general transcription factor IIIC subunit 5 [Source:HGNC Symbol;Acc:HGNC:4668]
PRR13P5	0.0273584	proline rich 13 pseudogene 5 [Source:HGNC Symbol;Acc:HGNC:50618]
SP2	0.0273981	Sp2 transcription factor [Source:HGNC Symbol;Acc:HGNC:11207]
CASP8	0.0274247	caspase 8 [Source:HGNC Symbol;Acc:HGNC:1509]
MUM1	0.0274999	melanoma associated antigen (mutated) 1 [Source:HGNC Symbol;Acc:HGNC:29641]
SCN4B	0.0275438	sodium voltage-gated channel beta subunit 4 [Source:HGNC Symbol;Acc:HGNC:10592]
CRIM1	0.0276727	cysteine rich transmembrane BMP regulator 1 [Source:HGNC Symbol;Acc:HGNC:2359]
RPL18AP3	0.0278744	ribosomal protein L18a pseudogene 3 [Source:HGNC Symbol;Acc:HGNC:31387]
YBX1P1	0.0279063	Y-box binding protein 1 pseudogene 1 [Source:HGNC Symbol;Acc:HGNC:8015]
NCAM1	0.0279145	neural cell adhesion molecule 1 [Source:HGNC Symbol;Acc:HGNC:7656]
PLEKHF2	0.0279184	pleckstrin homology and FYVE domain containing 2 [Source:HGNC Symbol;Acc:HGNC:20757]
PPP1R3D	0.0279287	protein phosphatase 1 regulatory subunit 3D [Source:HGNC Symbol;Acc:HGNC:9294]
UTP20	0.0279668	UTP20, small subunit processome component [Source:HGNC Symbol;Acc:HGNC:17897]
MAP10	0.0279672	microtubule associated protein 10 [Source:HGNC Symbol;Acc:HGNC:29265]
NCAPG	0.028041	non-SMC condensin I complex subunit G [Source:HGNC Symbol;Acc:HGNC:24304]
ACYP2	0.0280412	acylphosphatase 2 [Source:HGNC Symbol;Acc:HGNC:180]
PCYOX1L	0.0280598	prenylcysteine oxidase 1 like [Source:HGNC Symbol;Acc:HGNC:28477]
ANKRD11	0.0280773	ankyrin repeat domain 11 [Source:HGNC Symbol;Acc:HGNC:21316]
TBCEL	0.0281198	tubulin folding cofactor E like [Source:HGNC Symbol;Acc:HGNC:28115]
AP006621.3	0.0281991	uncharacterized LOC171391 [Source:NCBI gene;Acc:171391]
SNX11	0.0282602	sorting nexin 11 [Source:HGNC Symbol;Acc:HGNC:14975]
KIAA1211L	0.0282703	KIAA1211 like [Source:HGNC Symbol;Acc:HGNC:33454]
AL132780.2	0.0282928	uncharacterized LOC107984660 [Source:NCBI gene;Acc:107984660]
LAD1	0.0283611	ladinin 1 [Source:HGNC Symbol;Acc:HGNC:6472]
ZNF28	0.0285182	zinc finger protein 28 [Source:HGNC Symbol;Acc:HGNC:13073]
AL358777.1	0.0285368	novel transcript, antisense to C6orf52
PKP2	0.0285387	plakophilin 2 [Source:HGNC Symbol;Acc:HGNC:9024]
LINC01399	0.0285752	long intergenic non-protein coding RNA 1399 [Source:HGNC Symbol;Acc:HGNC:50680]
ZNF266	0.0286805	zinc finger protein 266 [Source:HGNC Symbol;Acc:HGNC:13059]
C1orf122	0.0287737	chromosome 1 open reading frame 122 [Source:HGNC Symbol;Acc:HGNC:24789]
NECTIN4	0.0288116	nectin cell adhesion molecule 4 [Source:HGNC Symbol;Acc:HGNC:19688]
TMEM217	0.028814	transmembrane protein 217 [Source:HGNC Symbol;Acc:HGNC:21238]
AC011503.2	0.0288508	novel transcript, sense intronic to ZNF726
SNTA1	0.0288526	syntrophin alpha 1 [Source:HGNC Symbol;Acc:HGNC:11167]
PPP1R13L	0.0289263	protein phosphatase 1 regulatory subunit 13 like [Source:HGNC Symbol;Acc:HGNC:18838]
WDR81	0.0290208	WD repeat domain 81 [Source:HGNC Symbol;Acc:HGNC:26600]
MYO1D	0.0290536	myosin ID [Source:HGNC Symbol;Acc:HGNC:7598]
CSTF1	0.0291241	cleavage stimulation factor subunit 1 [Source:HGNC Symbol;Acc:HGNC:2483]
CTDSP2	0.0291755	CTD small phosphatase 2 [Source:HGNC Symbol;Acc:HGNC:17077]
ALDH5A1	0.029208	aldehyde dehydrogenase 5 family member A1 [Source:HGNC Symbol;Acc:HGNC:408]
CEP250	0.0292923	centrosomal protein 250 [Source:HGNC Symbol;Acc:HGNC:1859]
DGCR2	0.0293522	DiGeorge syndrome critical region gene 2 [Source:HGNC Symbol;Acc:HGNC:2845]
ZRANB3	0.0294158	zinc finger RANBP2-type containing 3 [Source:HGNC Symbol;Acc:HGNC:25249]
RANBP17	0.0294342	RAN binding protein 17 [Source:HGNC Symbol;Acc:HGNC:14428]
TEAD4	0.0296726	TEA domain transcription factor 4 [Source:HGNC Symbol;Acc:HGNC:11717]
AC138207.2	0.0297507	novel transcript, antisense to NF1
SLC9A7P1	0.0298952	solute carrier family 9 member 7 pseudogene 1 [Source:HGNC Symbol;Acc:HGNC:32679]
BLOC1S3	0.029998	biogenesis of lysosomal organelles complex 1 subunit 3 [Source:HGNC Symbol;Acc:HGNC:20914]
GAB2	0.0300397	GRB2 associated binding protein 2 [Source:HGNC Symbol;Acc:HGNC:14458]
DHRS1	0.0300456	dehydrogenase/reductase 1 [Source:HGNC Symbol;Acc:HGNC:16445]
ZNF649-AS1	0.030214	ZNF649 antisense RNA 1 [Source:HGNC Symbol;Acc:HGNC:51285]
ZNF766	0.0303943	zinc finger protein 766 [Source:HGNC Symbol;Acc:HGNC:28063]
MAP4	0.0304623	microtubule associated protein 4 [Source:HGNC Symbol;Acc:HGNC:6862]
UBXN8	0.0304727	UBX domain protein 8 [Source:HGNC Symbol;Acc:HGNC:30307]
BBS1	0.0305777	Bardet-Biedl syndrome 1 [Source:HGNC Symbol;Acc:HGNC:966]
ZFP90	0.0307272	ZFP90 zinc finger protein [Source:HGNC Symbol;Acc:HGNC:23329]
ICE1	0.0307463	interactor of little elongation complex ELL subunit 1 [Source:HGNC Symbol;Acc:HGNC:29154]
KLK5	0.0307968	kallikrein related peptidase 5 [Source:HGNC Symbol;Acc:HGNC:6366]
TMCC2	0.0308664	transmembrane and coiled-coil domain family 2 [Source:HGNC Symbol;Acc:HGNC:24239]
WASHC2A	0.0309189	WASH complex subunit 2A [Source:HGNC Symbol;Acc:HGNC:23416]
MIR4453HG	0.0310809	MIR4453 host gene [Source:HGNC Symbol;Acc:HGNC:25288]
ATXN1	0.0311581	ataxin 1 [Source:HGNC Symbol;Acc:HGNC:10548]
AC009119.2	0.0312399	novel protein
AC009123.1	0.0312401	novel transcript, antisense to ADAD2
EFNA5	0.0312512	ephrin A5 [Source:HGNC Symbol;Acc:HGNC:3225]
CXorf56	0.0312522	chromosome X open reading frame 56 [Source:HGNC Symbol;Acc:HGNC:26239]
ZNF532	0.0312773	zinc finger protein 532 [Source:HGNC Symbol;Acc:HGNC:30940]
ST20-AS1	0.0312809	ST20 antisense RNA 1 [Source:HGNC Symbol;Acc:HGNC:27521]
DSC2	0.0313258	desmocollin 2 [Source:HGNC Symbol;Acc:HGNC:3036]
ME1	0.0313298	malic enzyme 1 [Source:HGNC Symbol;Acc:HGNC:6983]
AC110079.1	0.0314246	uncharacterized LOC729218 [Source:NCBI gene;Acc:729218]
INPP5K	0.0314373	inositol polyphosphate-5-phosphatase K [Source:HGNC Symbol;Acc:HGNC:33882]
TEF	0.0315592	TEF, PAR bZIP transcription factor [Source:HGNC Symbol;Acc:HGNC:11722]
ZNF85	0.0315716	zinc finger protein 85 [Source:HGNC Symbol;Acc:HGNC:13160]
ZSCAN30	0.0316528	zinc finger and SCAN domain containing 30 [Source:HGNC Symbol;Acc:HGNC:33517]
RN7SL2	0.0317328	RNA, 7SL, cytoplasmic 2 [Source:HGNC Symbol;Acc:HGNC:23134]
ZMYM1	0.0317919	zinc finger MYM-type containing 1 [Source:HGNC Symbol;Acc:HGNC:26253]
AFG1L	0.0318224	AFG1 like ATPase [Source:HGNC Symbol;Acc:HGNC:16411]
TIMM44	0.0318927	translocase of inner mitochondrial membrane 44 [Source:HGNC Symbol;Acc:HGNC:17316]
PPP1R14C	0.0318957	protein phosphatase 1 regulatory inhibitor subunit 14C [Source:HGNC Symbol;Acc:HGNC:14952]
LINC01521	0.0319135	long intergenic non-protein coding RNA 1521 [Source:HGNC Symbol;Acc:HGNC:26029]
SCAMP3	0.0319546	secretory carrier membrane protein 3 [Source:HGNC Symbol;Acc:HGNC:10565]
EBLN2	0.0320976	endogenous Bornavirus like nucleoprotein 2 [Source:HGNC Symbol;Acc:HGNC:25493]
RNPEPL1	0.0321572	arginyl aminopeptidase like 1 [Source:HGNC Symbol;Acc:HGNC:10079]
SLF2	0.0322472	SMC5-SMC6 complex localization factor 2 [Source:HGNC Symbol;Acc:HGNC:17814]
LBHD1	0.0323049	LBH domain containing 1 [Source:HGNC Symbol;Acc:HGNC:28351]
SH3GL1	0.03232	SH3 domain containing GRB2 like 1, endophilin A2 [Source:HGNC Symbol;Acc:HGNC:10830]
PKP3	0.0323789	plakophilin 3 [Source:HGNC Symbol;Acc:HGNC:9025]
SMAD3	0.0324566	SMAD family member 3 [Source:HGNC Symbol;Acc:HGNC:6769]
AURKC	0.0324567	aurora kinase C [Source:HGNC Symbol;Acc:HGNC:11391]
ENDOV	0.0326179	endonuclease V [Source:HGNC Symbol;Acc:HGNC:26640]
SCAMP2	0.0326351	secretory carrier membrane protein 2 [Source:HGNC Symbol;Acc:HGNC:10564]
AL138762.1	0.0326823	novel transcript, antisense to FAM178A
AC006277.1	0.0326823	TEC
AC012085.1	0.0327826	phosphoglycerate mutase 1 (brain) (PGAM1) pseudogene
AC079467.1	0.0328369	uncharacterized LOC101928819 [Source:NCBI gene;Acc:101928819]
TMEM80	0.0328752	transmembrane protein 80 [Source:HGNC Symbol;Acc:HGNC:27453]
FRMD4B	0.032882	FERM domain containing 4B [Source:HGNC Symbol;Acc:HGNC:24886]
AC116913.1	0.0329148	novel transcript, antisense to MAP2K1
TYK2	0.0329168	tyrosine kinase 2 [Source:HGNC Symbol;Acc:HGNC:12440]
AC007448.4	0.0330071	novel transcript, antisense to HELZ
SET	0.0330363	SET nuclear proto-oncogene [Source:HGNC Symbol;Acc:HGNC:10760]
DDX56	0.0330589	DEAD-box helicase 56 [Source:HGNC Symbol;Acc:HGNC:18193]
VAV3	0.0330679	vav guanine nucleotide exchange factor 3 [Source:HGNC Symbol;Acc:HGNC:12659]
SHCBP1	0.0330729	SHC binding and spindle associated 1 [Source:HGNC Symbol;Acc:HGNC:29547]
KRTAP3-1	0.0331646	keratin associated protein 3-1 [Source:HGNC Symbol;Acc:HGNC:16778]
CD2AP	0.0333308	CD2 associated protein [Source:HGNC Symbol;Acc:HGNC:14258]
PEX11B	0.0334202	peroxisomal biogenesis factor 11 beta [Source:HGNC Symbol;Acc:HGNC:8853]
ZNF213-AS1	0.0334624	ZNF213 antisense RNA 1 (head to head) [Source:HGNC Symbol;Acc:HGNC:50505]
RPL39P3	0.0335418	ribosomal protein L39 pseudogene 3 [Source:HGNC Symbol;Acc:HGNC:21383]
NPAT	0.033693	nuclear protein, coactivator of histone transcription [Source:HGNC Symbol;Acc:HGNC:7896]
COG3	0.03375	component of oligomeric golgi complex 3 [Source:HGNC Symbol;Acc:HGNC:18619]
NDUFV1	0.0338201	NADH:ubiquinone oxidoreductase core subunit V1 [Source:HGNC Symbol;Acc:HGNC:7716]
MOCOS	0.0338449	molybdenum cofactor sulfurase [Source:HGNC Symbol;Acc:HGNC:18234]
RNF227	0.0338968	ring finger protein 227 [Source:HGNC Symbol;Acc:HGNC:27571]
FAM217B	0.0339283	family with sequence similarity 217 member B [Source:HGNC Symbol;Acc:HGNC:16170]
ADORA1	0.0339887	adenosine A1 receptor [Source:HGNC Symbol;Acc:HGNC:262]
SGO2	0.0340006	shugoshin 2 [Source:HGNC Symbol;Acc:HGNC:30812]
AC115618.2	0.0342414	novel transcript
IGF2-AS	0.034254	IGF2 antisense RNA [Source:HGNC Symbol;Acc:HGNC:14062]
RAB36	0.0343783	RAB36, member RAS oncogene family [Source:HGNC Symbol;Acc:HGNC:9775]
TET1	0.0344481	tet methylcytosine dioxygenase 1 [Source:HGNC Symbol;Acc:HGNC:29484]
SCEL	0.0345114	sciellin [Source:HGNC Symbol;Acc:HGNC:10573]
ZNF426	0.0345163	zinc finger protein 426 [Source:HGNC Symbol;Acc:HGNC:20725]
MYL5	0.0345314	myosin light chain 5 [Source:HGNC Symbol;Acc:HGNC:7586]
BRPF1	0.0346953	bromodomain and PHD finger containing 1 [Source:HGNC Symbol;Acc:HGNC:14255]
RPS28P7	0.0348041	ribosomal protein S28 pseudogene 7 [Source:HGNC Symbol;Acc:HGNC:35787]
STON2	0.0348704	stonin 2 [Source:HGNC Symbol;Acc:HGNC:30652]
SCAF11	0.0349719	SR-related CTD associated factor 11 [Source:HGNC Symbol;Acc:HGNC:10784]
IL17RE	0.0350103	interleukin 17 receptor E [Source:HGNC Symbol;Acc:HGNC:18439]
PPIEL	0.0350775	peptidylprolyl isomerase E like pseudogene [Source:HGNC Symbol;Acc:HGNC:33195]
ADGRF2	0.0350866	adhesion G protein-coupled receptor F2 [Source:HGNC Symbol;Acc:HGNC:18991]
PCCB	0.0351116	propionyl-CoA carboxylase subunit beta [Source:HGNC Symbol;Acc:HGNC:8654]
TRMT1	0.0351139	tRNA methyltransferase 1 [Source:HGNC Symbol;Acc:HGNC:25980]
ERLIN1	0.0351211	ER lipid raft associated 1 [Source:HGNC Symbol;Acc:HGNC:16947]
LIG1	0.0352429	DNA ligase 1 [Source:HGNC Symbol;Acc:HGNC:6598]
DDX18	0.0352807	DEAD-box helicase 18 [Source:HGNC Symbol;Acc:HGNC:2741]
CCDC192	0.0352967	coiled-coil domain containing 192 [Source:HGNC Symbol;Acc:HGNC:49566]
ZNF689	0.035455	zinc finger protein 689 [Source:HGNC Symbol;Acc:HGNC:25173]
KLLN	0.0355159	killin, p53 regulated DNA replication inhibitor [Source:HGNC Symbol;Acc:HGNC:37212]
RTCA	0.0355318	RNA 3'-terminal phosphate cyclase [Source:HGNC Symbol;Acc:HGNC:17981]
PTK6	0.0355472	protein tyrosine kinase 6 [Source:HGNC Symbol;Acc:HGNC:9617]
PODXL2	0.0355726	podocalyxin like 2 [Source:HGNC Symbol;Acc:HGNC:17936]
FAM201A	0.0355974	family with sequence similarity 201 member A [Source:HGNC Symbol;Acc:HGNC:27239]
CST6	0.0356386	cystatin E/M [Source:HGNC Symbol;Acc:HGNC:2478]
CFDP1	0.0356495	craniofacial development protein 1 [Source:HGNC Symbol;Acc:HGNC:1873]
WDR76	0.0357452	WD repeat domain 76 [Source:HGNC Symbol;Acc:HGNC:25773]
OPN3	0.0357553	opsin 3 [Source:HGNC Symbol;Acc:HGNC:14007]
IDNK	0.0358882	IDNK, gluconokinase [Source:HGNC Symbol;Acc:HGNC:31367]
FAM120AOS	0.0359378	family with sequence similarity 120A opposite strand [Source:HGNC Symbol;Acc:HGNC:23389]
PPID	0.0359384	peptidylprolyl isomerase D [Source:HGNC Symbol;Acc:HGNC:9257]
ATP2A1-AS1	0.0359623	ATP2A1 antisense RNA 1 [Source:HGNC Symbol;Acc:HGNC:51370]
AC002310.6	0.036065	novel transcript
RAB33B	0.0362395	RAB33B, member RAS oncogene family [Source:HGNC Symbol;Acc:HGNC:16075]
MSH2	0.0362763	mutS homolog 2 [Source:HGNC Symbol;Acc:HGNC:7325]
VTI1A	0.0363405	vesicle transport through interaction with t-SNAREs 1A [Source:HGNC Symbol;Acc:HGNC:17792]
SETD4	0.0363612	SET domain containing 4 [Source:HGNC Symbol;Acc:HGNC:1258]
ERI2	0.0363664	ERI1 exoribonuclease family member 2 [Source:HGNC Symbol;Acc:HGNC:30541]
LINC01305	0.0364766	long intergenic non-protein coding RNA 1305 [Source:HGNC Symbol;Acc:HGNC:27690]
EPN3	0.0364824	epsin 3 [Source:HGNC Symbol;Acc:HGNC:18235]
NUDT16L1	0.0364934	nudix hydrolase 16 like 1 [Source:HGNC Symbol;Acc:HGNC:28154]
STOML1	0.0365272	stomatin like 1 [Source:HGNC Symbol;Acc:HGNC:14560]
ATP2B4	0.0365486	ATPase plasma membrane Ca2+ transporting 4 [Source:HGNC Symbol;Acc:HGNC:817]
FP565260.3	0.0366307	Homo sapiens ICOS ligand (LOC102723996), mRNA. [Source:RefSeq mRNA;Acc:NM_001363770]
RDH13	0.0367599	retinol dehydrogenase 13 [Source:HGNC Symbol;Acc:HGNC:19978]
ARRDC3-AS1	0.0367724	ARRDC3 antisense RNA 1 [Source:HGNC Symbol;Acc:HGNC:44145]
KIAA1024	0.0367917	KIAA1024 [Source:HGNC Symbol;Acc:HGNC:29172]
ABHD8	0.0370528	abhydrolase domain containing 8 [Source:HGNC Symbol;Acc:HGNC:23759]
ADM2	0.0370654	adrenomedullin 2 [Source:HGNC Symbol;Acc:HGNC:28898]
WDR53	0.0370886	WD repeat domain 53 [Source:HGNC Symbol;Acc:HGNC:28786]
CTNND1	0.0372128	catenin delta 1 [Source:HGNC Symbol;Acc:HGNC:2515]
AC113410.3	0.0372566	TEC
AC062029.1	0.0373323	uncharacterized LOC101928403 [Source:NCBI gene;Acc:101928403]
MTSS1L	0.037337	MTSS1L, I-BAR domain containing [Source:HGNC Symbol;Acc:HGNC:25094]
HOXA11-AS	0.0373425	HOXA11 antisense RNA [Source:HGNC Symbol;Acc:HGNC:24957]
XRCC3	0.0376449	X-ray repair cross complementing 3 [Source:HGNC Symbol;Acc:HGNC:12830]
CES3	0.0377533	carboxylesterase 3 [Source:HGNC Symbol;Acc:HGNC:1865]
ALPK1	0.0377847	alpha kinase 1 [Source:HGNC Symbol;Acc:HGNC:20917]
KIAA1143	0.0378161	KIAA1143 [Source:HGNC Symbol;Acc:HGNC:29198]
KMT2A	0.0379096	lysine methyltransferase 2A [Source:HGNC Symbol;Acc:HGNC:7132]
HGS	0.0379919	hepatocyte growth factor-regulated tyrosine kinase substrate [Source:HGNC Symbol;Acc:HGNC:4897]
TONSL-AS1	0.0380116	TONSL antisense RNA 1 [Source:HGNC Symbol;Acc:HGNC:51556]
EIF4EBP2	0.0380495	eukaryotic translation initiation factor 4E binding protein 2 [Source:HGNC Symbol;Acc:HGNC:3289]
IGHMBP2	0.0380762	immunoglobulin mu DNA binding protein 2 [Source:HGNC Symbol;Acc:HGNC:5542]
TOM1	0.0380907	target of myb1 membrane trafficking protein [Source:HGNC Symbol;Acc:HGNC:11982]
KIF21A	0.0381566	kinesin family member 21A [Source:HGNC Symbol;Acc:HGNC:19349]
RTKN	0.0382689	rhotekin [Source:HGNC Symbol;Acc:HGNC:10466]
P4HTM	0.0382906	prolyl 4-hydroxylase, transmembrane [Source:HGNC Symbol;Acc:HGNC:28858]
PHIP	0.0383972	pleckstrin homology domain interacting protein [Source:HGNC Symbol;Acc:HGNC:15673]
MED29	0.0384111	mediator complex subunit 29 [Source:HGNC Symbol;Acc:HGNC:23074]
EIF3FP3	0.0385032	eukaryotic translation initiation factor 3 subunit F pseudogene 3 [Source:HGNC Symbol;Acc:HGNC:37625]
C10orf88	0.0385789	chromosome 10 open reading frame 88 [Source:HGNC Symbol;Acc:HGNC:25822]
RPL12P10	0.0387903	ribosomal protein L12 pseudogene 10 [Source:HGNC Symbol;Acc:HGNC:22583]
RAE1	0.0388027	ribonucleic acid export 1 [Source:HGNC Symbol;Acc:HGNC:9828]
USP36	0.0388747	ubiquitin specific peptidase 36 [Source:HGNC Symbol;Acc:HGNC:20062]
INAFM1	0.0390661	InaF motif containing 1 [Source:HGNC Symbol;Acc:HGNC:27406]
TMEM175	0.0391054	transmembrane protein 175 [Source:HGNC Symbol;Acc:HGNC:28709]
KCNJ14	0.0391149	potassium voltage-gated channel subfamily J member 14 [Source:HGNC Symbol;Acc:HGNC:6260]
MSANTD2	0.0392246	Myb/SANT DNA binding domain containing 2 [Source:HGNC Symbol;Acc:HGNC:26266]
FOXO3	0.0393116	forkhead box O3 [Source:HGNC Symbol;Acc:HGNC:3821]
CRTC1	0.0393371	CREB regulated transcription coactivator 1 [Source:HGNC Symbol;Acc:HGNC:16062]
BAIAP2-DT	0.0393634	BAIAP2 divergent transcript [Source:HGNC Symbol;Acc:HGNC:44342]
ODF2	0.0395416	outer dense fiber of sperm tails 2 [Source:HGNC Symbol;Acc:HGNC:8114]
DERL2	0.0395441	derlin 2 [Source:HGNC Symbol;Acc:HGNC:17943]
NAPEPLD	0.0396005	N-acyl phosphatidylethanolamine phospholipase D [Source:HGNC Symbol;Acc:HGNC:21683]
YWHAZ	0.0396619	tyrosine 3-monooxygenase/tryptophan 5-monooxygenase activation protein zeta [Source:HGNC Symbol;Acc:HGNC:12855]
MYLK3	0.0396631	myosin light chain kinase 3 [Source:HGNC Symbol;Acc:HGNC:29826]
AC096719.1	0.0396631	novel transcript
FBXL17	0.039737	F-box and leucine rich repeat protein 17 [Source:HGNC Symbol;Acc:HGNC:13615]
ZNF568	0.0398846	zinc finger protein 568 [Source:HGNC Symbol;Acc:HGNC:25392]
BMS1	0.0399574	BMS1, ribosome biogenesis factor [Source:HGNC Symbol;Acc:HGNC:23505]
C7orf31	0.0399902	chromosome 7 open reading frame 31 [Source:HGNC Symbol;Acc:HGNC:21722]
PGAP2	0.0400527	post-GPI attachment to proteins 2 [Source:HGNC Symbol;Acc:HGNC:17893]
HIC2	0.0401932	HIC ZBTB transcriptional repressor 2 [Source:HGNC Symbol;Acc:HGNC:18595]
SURF6	0.040197	surfeit 6 [Source:HGNC Symbol;Acc:HGNC:11478]
CD46	0.0402536	CD46 molecule [Source:HGNC Symbol;Acc:HGNC:6953]
ABAT	0.0402683	4-aminobutyrate aminotransferase [Source:HGNC Symbol;Acc:HGNC:23]
BBS5	0.0403374	Bardet-Biedl syndrome 5 [Source:HGNC Symbol;Acc:HGNC:970]
WDR62	0.0403897	WD repeat domain 62 [Source:HGNC Symbol;Acc:HGNC:24502]
PMVK	0.0404131	phosphomevalonate kinase [Source:HGNC Symbol;Acc:HGNC:9141]
WDR11	0.0404737	WD repeat domain 11 [Source:HGNC Symbol;Acc:HGNC:13831]
AUTS2	0.0405191	AUTS2, activator of transcription and developmental regulator [Source:HGNC Symbol;Acc:HGNC:14262]
TMEM254-AS1	0.0406109	TMEM254 antisense RNA 1 [Source:HGNC Symbol;Acc:HGNC:27340]
POLR2J4	0.0407171	RNA polymerase II subunit J4, pseudogene [Source:HGNC Symbol;Acc:HGNC:28195]
PARP3	0.0407844	poly(ADP-ribose) polymerase family member 3 [Source:HGNC Symbol;Acc:HGNC:273]
INTS1	0.0408095	integrator complex subunit 1 [Source:HGNC Symbol;Acc:HGNC:24555]
FAM156A	0.0408103	family with sequence similarity 156 member A [Source:HGNC Symbol;Acc:HGNC:30114]
BRD2	0.0410837	bromodomain containing 2 [Source:HGNC Symbol;Acc:HGNC:1103]
FECH	0.0411524	ferrochelatase [Source:HGNC Symbol;Acc:HGNC:3647]
USP8	0.0412462	ubiquitin specific peptidase 8 [Source:HGNC Symbol;Acc:HGNC:12631]
SSTR5	0.0413529	somatostatin receptor 5 [Source:HGNC Symbol;Acc:HGNC:11334]
FOXP3	0.0413564	forkhead box P3 [Source:HGNC Symbol;Acc:HGNC:6106]
FAM172A	0.0413577	family with sequence similarity 172 member A [Source:HGNC Symbol;Acc:HGNC:25365]
MTF2	0.0414132	metal response element binding transcription factor 2 [Source:HGNC Symbol;Acc:HGNC:29535]
LINC01547	0.0414313	long intergenic non-protein coding RNA 1547 [Source:HGNC Symbol;Acc:HGNC:15707]
EXOC6B	0.0414315	exocyst complex component 6B [Source:HGNC Symbol;Acc:HGNC:17085]
MBNL1-AS1	0.0414977	MBNL1 antisense RNA 1 [Source:HGNC Symbol;Acc:HGNC:44584]
NOP9	0.0415104	NOP9 nucleolar protein [Source:HGNC Symbol;Acc:HGNC:19826]
AL096865.1	0.0415933	novel transcript, antisense to RUNX2
2021-09-09	0.0416528	septin 9 [Source:HGNC Symbol;Acc:HGNC:7323]
WDR73	0.041705	WD repeat domain 73 [Source:HGNC Symbol;Acc:HGNC:25928]
TRIL	0.0418064	TLR4 interactor with leucine rich repeats [Source:HGNC Symbol;Acc:HGNC:22200]
RRM2P3	0.04184	ribonucleotide reductase M2 polypeptide pseudogene 3 [Source:HGNC Symbol;Acc:HGNC:10455]
FCHO2	0.0418905	FCH domain only 2 [Source:HGNC Symbol;Acc:HGNC:25180]
HNRNPA3P6	0.0418914	heterogeneous nuclear ribonucleoprotein A3 pseudogene 6 [Source:HGNC Symbol;Acc:HGNC:48495]
RBM25	0.041904	RNA binding motif protein 25 [Source:HGNC Symbol;Acc:HGNC:23244]
ZNF362	0.0419265	zinc finger protein 362 [Source:HGNC Symbol;Acc:HGNC:18079]
ARID2	0.0419865	AT-rich interaction domain 2 [Source:HGNC Symbol;Acc:HGNC:18037]
ZNF217	0.0420592	zinc finger protein 217 [Source:HGNC Symbol;Acc:HGNC:13009]
ZNF783	0.0420667	zinc finger family member 783 [Source:HGNC Symbol;Acc:HGNC:27222]
CDC25B	0.0421041	cell division cycle 25B [Source:HGNC Symbol;Acc:HGNC:1726]
KLHL31	0.0421488	kelch like family member 31 [Source:HGNC Symbol;Acc:HGNC:21353]
LINC00265	0.0422535	long intergenic non-protein coding RNA 265 [Source:HGNC Symbol;Acc:HGNC:28019]
PPP4R3B	0.0423873	protein phosphatase 4 regulatory subunit 3B [Source:HGNC Symbol;Acc:HGNC:29267]
EVPL	0.0424467	envoplakin [Source:HGNC Symbol;Acc:HGNC:3503]
MTFR2	0.0425066	mitochondrial fission regulator 2 [Source:HGNC Symbol;Acc:HGNC:21115]
KHDRBS1	0.0425233	KH RNA binding domain containing, signal transduction associated 1 [Source:HGNC Symbol;Acc:HGNC:18116]
GCSHP5	0.0425793	glycine cleavage system protein H pseudogene 5 [Source:HGNC Symbol;Acc:HGNC:44195]
FOXRED1	0.0426689	FAD dependent oxidoreductase domain containing 1 [Source:HGNC Symbol;Acc:HGNC:26927]
VPS35L	0.0427945	VPS35 endosomal protein sorting factor like [Source:HGNC Symbol;Acc:HGNC:24641]
LRRC47	0.0428211	leucine rich repeat containing 47 [Source:HGNC Symbol;Acc:HGNC:29207]
PML	0.0430048	promyelocytic leukemia [Source:HGNC Symbol;Acc:HGNC:9113]
BSPRY	0.0430435	B-box and SPRY domain containing [Source:HGNC Symbol;Acc:HGNC:18232]
TUBA1C	0.0431519	tubulin alpha 1c [Source:HGNC Symbol;Acc:HGNC:20768]
ZNF721	0.0431968	zinc finger protein 721 [Source:HGNC Symbol;Acc:HGNC:29425]
NBPF14	0.0433134	NBPF member 14 [Source:HGNC Symbol;Acc:HGNC:25232]
DHX8	0.0436063	DEAH-box helicase 8 [Source:HGNC Symbol;Acc:HGNC:2749]
POLR2L	0.0436255	RNA polymerase II subunit L [Source:HGNC Symbol;Acc:HGNC:9199]
TSR3	0.0436372	TSR3, acp transferase ribosome maturation factor [Source:HGNC Symbol;Acc:HGNC:14175]
TRAPPC6A	0.0436527	trafficking protein particle complex 6A [Source:HGNC Symbol;Acc:HGNC:23069]
RPLP0P6	0.0437533	ribosomal protein lateral stalk subunit P0 pseudogene 6 [Source:HGNC Symbol;Acc:HGNC:36404]
PAN2	0.0437843	poly(A) specific ribonuclease subunit PAN2 [Source:HGNC Symbol;Acc:HGNC:20074]
SMARCE1	0.0438059	SWI/SNF related, matrix associated, actin dependent regulator of chromatin, subfamily e, member 1 [Source:HGNC Symbol;Acc:HGNC:11109]
ZSCAN18	0.043845	zinc finger and SCAN domain containing 18 [Source:HGNC Symbol;Acc:HGNC:21037]
RPS6KB1	0.0438903	ribosomal protein S6 kinase B1 [Source:HGNC Symbol;Acc:HGNC:10436]
RBM26	0.0439811	RNA binding motif protein 26 [Source:HGNC Symbol;Acc:HGNC:20327]
CDK4	0.0441375	cyclin dependent kinase 4 [Source:HGNC Symbol;Acc:HGNC:1773]
KLHL13	0.0441472	kelch like family member 13 [Source:HGNC Symbol;Acc:HGNC:22931]
ZNF674	0.0442351	zinc finger protein 674 [Source:HGNC Symbol;Acc:HGNC:17625]
COG8	0.0442651	component of oligomeric golgi complex 8 [Source:HGNC Symbol;Acc:HGNC:18623]
SH3PXD2A	0.0443271	SH3 and PX domains 2A [Source:HGNC Symbol;Acc:HGNC:23664]
EME1	0.0443634	essential meiotic structure-specific endonuclease 1 [Source:HGNC Symbol;Acc:HGNC:24965]
RBMX	0.0444061	RNA binding motif protein X-linked [Source:HGNC Symbol;Acc:HGNC:9910]
AL158206.1	0.0444143	novel transcript, overlapping ACER2
AC019080.1	0.0445728	uncharacterized LOC100130691 [Source:NCBI gene;Acc:100130691]
FAM72D	0.0446668	family with sequence similarity 72 member D [Source:HGNC Symbol;Acc:HGNC:33593]
RPL7P1	0.0447895	ribosomal protein L7 pseudogene 1 [Source:HGNC Symbol;Acc:HGNC:10367]
CENPU	0.0449099	centromere protein U [Source:HGNC Symbol;Acc:HGNC:21348]
RPL6P27	0.0451686	ribosomal protein L6 pseudogene 27 [Source:HGNC Symbol;Acc:HGNC:36133]
DLG3	0.0451733	discs large MAGUK scaffold protein 3 [Source:HGNC Symbol;Acc:HGNC:2902]
NFS1	0.0452407	NFS1, cysteine desulfurase [Source:HGNC Symbol;Acc:HGNC:15910]
DIDO1	0.045354	death inducer-obliterator 1 [Source:HGNC Symbol;Acc:HGNC:2680]
HFE	0.0454408	homeostatic iron regulator [Source:HGNC Symbol;Acc:HGNC:4886]
AC026979.3	0.0454663	novel transcript
HERC2P2	0.0455195	hect domain and RLD 2 pseudogene 2 [Source:HGNC Symbol;Acc:HGNC:4870]
SGCE	0.0456411	sarcoglycan epsilon [Source:HGNC Symbol;Acc:HGNC:10808]
CHD2	0.0461255	chromodomain helicase DNA binding protein 2 [Source:HGNC Symbol;Acc:HGNC:1917]
SORBS3	0.0461305	sorbin and SH3 domain containing 3 [Source:HGNC Symbol;Acc:HGNC:30907]
ZBTB16	0.0461448	zinc finger and BTB domain containing 16 [Source:HGNC Symbol;Acc:HGNC:12930]
TMEM131	0.0461719	transmembrane protein 131 [Source:HGNC Symbol;Acc:HGNC:30366]
GINS3	0.0461726	GINS complex subunit 3 [Source:HGNC Symbol;Acc:HGNC:25851]
IFT57	0.0462047	intraflagellar transport 57 [Source:HGNC Symbol;Acc:HGNC:17367]
GPKOW	0.0462086	G-patch domain and KOW motifs [Source:HGNC Symbol;Acc:HGNC:30677]
YIF1A	0.0462111	Yip1 interacting factor homolog A, membrane trafficking protein [Source:HGNC Symbol;Acc:HGNC:16688]
ZNF708	0.0462415	zinc finger protein 708 [Source:HGNC Symbol;Acc:HGNC:12945]
ANKRD2	0.0463343	ankyrin repeat domain 2 [Source:HGNC Symbol;Acc:HGNC:495]
SFN	0.0463609	stratifin [Source:HGNC Symbol;Acc:HGNC:10773]
PNLIPRP1	0.0463998	pancreatic lipase related protein 1 [Source:HGNC Symbol;Acc:HGNC:9156]
AL139398.1	0.0463998	uncharacterized LOC105373244 [Source:NCBI gene;Acc:105373244]
SDSL	0.0464164	serine dehydratase like [Source:HGNC Symbol;Acc:HGNC:30404]
IL34	0.0465512	interleukin 34 [Source:HGNC Symbol;Acc:HGNC:28529]
FZD2	0.0465714	frizzled class receptor 2 [Source:HGNC Symbol;Acc:HGNC:4040]
TRA2A	0.0465908	transformer 2 alpha homolog [Source:HGNC Symbol;Acc:HGNC:16645]
BUB3	0.0466565	BUB3, mitotic checkpoint protein [Source:HGNC Symbol;Acc:HGNC:1151]
TPR	0.0466722	translocated promoter region, nuclear basket protein [Source:HGNC Symbol;Acc:HGNC:12017]
KLHL6	0.0466915	kelch like family member 6 [Source:HGNC Symbol;Acc:HGNC:18653]
TMEM140	0.046712	transmembrane protein 140 [Source:HGNC Symbol;Acc:HGNC:21870]
RANBP10	0.0468205	RAN binding protein 10 [Source:HGNC Symbol;Acc:HGNC:29285]
LINC01775	0.0468449	long intergenic non-protein coding RNA 1775 [Source:HGNC Symbol;Acc:HGNC:52565]
EEA1	0.0469242	early endosome antigen 1 [Source:HGNC Symbol;Acc:HGNC:3185]
FBXO5	0.0470662	F-box protein 5 [Source:HGNC Symbol;Acc:HGNC:13584]
AP002761.3	0.0470919	novel transcript
LCAT	0.0471503	lecithin-cholesterol acyltransferase [Source:HGNC Symbol;Acc:HGNC:6522]
TMPOP1	0.0471661	thymopoietin pseudogene 1 [Source:HGNC Symbol;Acc:HGNC:21364]
CDK2	0.0471684	cyclin dependent kinase 2 [Source:HGNC Symbol;Acc:HGNC:1771]
PKP4	0.0472556	plakophilin 4 [Source:HGNC Symbol;Acc:HGNC:9026]
HIP1	0.0474103	huntingtin interacting protein 1 [Source:HGNC Symbol;Acc:HGNC:4913]
NKTR	0.0475209	natural killer cell triggering receptor [Source:HGNC Symbol;Acc:HGNC:7833]
RTN4RL2	0.0475621	reticulon 4 receptor like 2 [Source:HGNC Symbol;Acc:HGNC:23053]
TFE3	0.0475996	transcription factor binding to IGHM enhancer 3 [Source:HGNC Symbol;Acc:HGNC:11752]
TRIP6	0.0476031	thyroid hormone receptor interactor 6 [Source:HGNC Symbol;Acc:HGNC:12311]
NCOR1	0.0476899	nuclear receptor corepressor 1 [Source:HGNC Symbol;Acc:HGNC:7672]
CDK12	0.0477487	cyclin dependent kinase 12 [Source:HGNC Symbol;Acc:HGNC:24224]
AL049840.1	0.0477691	novel transcript, antisense to KLC1
SLC25A28	0.0477832	solute carrier family 25 member 28 [Source:HGNC Symbol;Acc:HGNC:23472]
PRKCZ	0.0482033	protein kinase C zeta [Source:HGNC Symbol;Acc:HGNC:9412]
YJEFN3	0.0484025	YjeF N-terminal domain containing 3 [Source:HGNC Symbol;Acc:HGNC:24785]
TTC36	0.0484364	tetratricopeptide repeat domain 36 [Source:HGNC Symbol;Acc:HGNC:33708]
TLK1	0.0485156	tousled like kinase 1 [Source:HGNC Symbol;Acc:HGNC:11841]
ASPA	0.0485156	aspartoacylase [Source:HGNC Symbol;Acc:HGNC:756]
TTTY15	0.0485719	testis-specific transcript, Y-linked 15 [Source:HGNC Symbol;Acc:HGNC:18567]
C5orf34	0.0486075	chromosome 5 open reading frame 34 [Source:HGNC Symbol;Acc:HGNC:24738]
PLEKHG3	0.0486716	pleckstrin homology and RhoGEF domain containing G3 [Source:HGNC Symbol;Acc:HGNC:20364]
JAG2	0.0486736	jagged 2 [Source:HGNC Symbol;Acc:HGNC:6189]
RFT1	0.0488391	RFT1 homolog [Source:HGNC Symbol;Acc:HGNC:30220]
ACKR4	0.0489603	atypical chemokine receptor 4 [Source:HGNC Symbol;Acc:HGNC:1611]
CCDC183-AS1	0.0489691	CCDC183 antisense RNA 1 [Source:HGNC Symbol;Acc:HGNC:44105]
CYP2U1	0.0490847	cytochrome P450 family 2 subfamily U member 1 [Source:HGNC Symbol;Acc:HGNC:20582]
AC005000.1	0.0491989	small ubiquitin-like modifier 2 (SUMO2) pseudogene
STXBP5L	0.0493605	syntaxin binding protein 5 like [Source:HGNC Symbol;Acc:HGNC:30757]
SOX15	0.049365	SRY-box 15 [Source:HGNC Symbol;Acc:HGNC:11196]
ATP2A3	0.0495374	ATPase sarcoplasmic/endoplasmic reticulum Ca2+ transporting 3 [Source:HGNC Symbol;Acc:HGNC:813]
C1orf109	0.049752	chromosome 1 open reading frame 109 [Source:HGNC Symbol;Acc:HGNC:26039]
LINC01475	0.049905	long intergenic non-protein coding RNA 1475 [Source:HGNC Symbol;Acc:HGNC:51113]
ZNF518A	0.0499088	zinc finger protein 518A [Source:HGNC Symbol;Acc:HGNC:29009]
ZNF530	0.0499384	zinc finger protein 530 [Source:HGNC Symbol;Acc:HGNC:29297]
