# Supplementary material for: L-Arginine Enhances Oral Keratinocyte Proliferation under High-Glucose Conditions via Upregulation of CYP1A1, SKP2, and SRSF5
Source: Molecules. 2023 Oct 10;28(20):7020. doi: 10.3390/molecules28207020 (PMC10609441; doi:10.3390/molecules28207020)
Supplement: Supplementary file 1 [file molecules-28-07020-s001.zip › Suppl/Suppl Table 3 Down regulated differentially expressed genes (ArgH24h VS ConH24h).xlsx]

## Sheet: Sheet1
gene_name	pvalue	gene_description
AQP3	9.11923e-78	aquaporin 3 (Gill blood group) [Source:HGNC Symbol;Acc:HGNC:636]
FOS	1.2269e-53	Fos proto-oncogene, AP-1 transcription factor subunit [Source:HGNC Symbol;Acc:HGNC:3796]
HAS3	2.46777e-46	hyaluronan synthase 3 [Source:HGNC Symbol;Acc:HGNC:4820]
OSBP2	2.95902e-46	oxysterol binding protein 2 [Source:HGNC Symbol;Acc:HGNC:8504]
DUSP1	1.48913e-41	dual specificity phosphatase 1 [Source:HGNC Symbol;Acc:HGNC:3064]
CDKN1C	2.66983e-40	cyclin dependent kinase inhibitor 1C [Source:HGNC Symbol;Acc:HGNC:1786]
TXNIP	5.35165e-32	thioredoxin interacting protein [Source:HGNC Symbol;Acc:HGNC:16952]
MT-RNR1	1.51026e-29	mitochondrially encoded 12S RNA [Source:HGNC Symbol;Acc:HGNC:7470]
GPX1	1.93065e-29	glutathione peroxidase 1 [Source:HGNC Symbol;Acc:HGNC:4553]
PTGES	5.59055e-26	prostaglandin E synthase [Source:HGNC Symbol;Acc:HGNC:9599]
SFRP1	5.77371e-25	secreted frizzled related protein 1 [Source:HGNC Symbol;Acc:HGNC:10776]
MAOA	7.19524e-23	monoamine oxidase A [Source:HGNC Symbol;Acc:HGNC:6833]
CPM	1.04907e-22	carboxypeptidase M [Source:HGNC Symbol;Acc:HGNC:2311]
MT-ND1	1.41557e-22	mitochondrially encoded NADH:ubiquinone oxidoreductase core subunit 1 [Source:HGNC Symbol;Acc:HGNC:7455]
MT-CO2	1.77622e-21	mitochondrially encoded cytochrome c oxidase II [Source:HGNC Symbol;Acc:HGNC:7421]
NPTX1	5.01071e-20	neuronal pentraxin 1 [Source:HGNC Symbol;Acc:HGNC:7952]
SLC7A2	5.15048e-20	solute carrier family 7 member 2 [Source:HGNC Symbol;Acc:HGNC:11060]
AVPI1	6.43922e-20	arginine vasopressin induced 1 [Source:HGNC Symbol;Acc:HGNC:30898]
MT-ATP6	1.32366e-19	mitochondrially encoded ATP synthase membrane subunit 6 [Source:HGNC Symbol;Acc:HGNC:7414]
VEGFA	4.53028e-19	vascular endothelial growth factor A [Source:HGNC Symbol;Acc:HGNC:12680]
MT-CO1	5.62364e-19	mitochondrially encoded cytochrome c oxidase I [Source:HGNC Symbol;Acc:HGNC:7419]
MT-RNR2	6.33391e-18	mitochondrially encoded 16S RNA [Source:HGNC Symbol;Acc:HGNC:7471]
MT-CYB	6.98977e-18	mitochondrially encoded cytochrome b [Source:HGNC Symbol;Acc:HGNC:7427]
CASC19	1.02977e-17	cancer susceptibility 19 [Source:HGNC Symbol;Acc:HGNC:49476]
SMOC1	4.46298e-16	SPARC related modular calcium binding 1 [Source:HGNC Symbol;Acc:HGNC:20318]
PHLDA1	7.51124e-16	pleckstrin homology like domain family A member 1 [Source:HGNC Symbol;Acc:HGNC:8933]
THBD	2.19241e-15	thrombomodulin [Source:HGNC Symbol;Acc:HGNC:11784]
THOC6	4.58428e-15	THO complex 6 [Source:HGNC Symbol;Acc:HGNC:28369]
UCA1	8.92705e-14	urothelial cancer associated 1 [Source:HGNC Symbol;Acc:HGNC:37126]
TIMP3	1.22774e-13	TIMP metallopeptidase inhibitor 3 [Source:HGNC Symbol;Acc:HGNC:11822]
MT-ND4	1.23741e-13	mitochondrially encoded NADH:ubiquinone oxidoreductase core subunit 4 [Source:HGNC Symbol;Acc:HGNC:7459]
GJB5	1.41265e-13	gap junction protein beta 5 [Source:HGNC Symbol;Acc:HGNC:4287]
SLC25A4	2.27337e-13	solute carrier family 25 member 4 [Source:HGNC Symbol;Acc:HGNC:10990]
SERINC2	3.3558e-13	serine incorporator 2 [Source:HGNC Symbol;Acc:HGNC:23231]
FOSB	5.15286e-13	FosB proto-oncogene, AP-1 transcription factor subunit [Source:HGNC Symbol;Acc:HGNC:3797]
SLC16A3	5.6406e-13	solute carrier family 16 member 3 [Source:HGNC Symbol;Acc:HGNC:10924]
MT-CO3	1.71012e-12	mitochondrially encoded cytochrome c oxidase III [Source:HGNC Symbol;Acc:HGNC:7422]
CYP24A1	2.87808e-12	cytochrome P450 family 24 subfamily A member 1 [Source:HGNC Symbol;Acc:HGNC:2602]
MARCKSL1	7.14531e-12	MARCKS like 1 [Source:HGNC Symbol;Acc:HGNC:7142]
MCU	1.11004e-11	mitochondrial calcium uniporter [Source:HGNC Symbol;Acc:HGNC:23526]
RHOB	1.90314e-11	ras homolog family member B [Source:HGNC Symbol;Acc:HGNC:668]
LUC7L	3.33532e-11	LUC7 like [Source:HGNC Symbol;Acc:HGNC:6723]
MT-ND2	4.32281e-11	mitochondrially encoded NADH:ubiquinone oxidoreductase core subunit 2 [Source:HGNC Symbol;Acc:HGNC:7456]
S100A4	7.95113e-11	S100 calcium binding protein A4 [Source:HGNC Symbol;Acc:HGNC:10494]
STK17A	1.02429e-10	serine/threonine kinase 17a [Source:HGNC Symbol;Acc:HGNC:11395]
THBS2	1.76748e-10	thrombospondin 2 [Source:HGNC Symbol;Acc:HGNC:11786]
BCAR3	2.05548e-10	BCAR3, NSP family adaptor protein [Source:HGNC Symbol;Acc:HGNC:973]
CD55	2.1381e-10	CD55 molecule (Cromer blood group) [Source:HGNC Symbol;Acc:HGNC:2665]
ATF3	2.34702e-10	activating transcription factor 3 [Source:HGNC Symbol;Acc:HGNC:785]
MT-TN	2.35597e-10	mitochondrially encoded tRNA asparagine [Source:HGNC Symbol;Acc:HGNC:7493]
MFSD10	5.1009e-10	major facilitator superfamily domain containing 10 [Source:HGNC Symbol;Acc:HGNC:16894]
TPBG	1.23037e-09	trophoblast glycoprotein [Source:HGNC Symbol;Acc:HGNC:12004]
CKB	2.1649e-09	creatine kinase B [Source:HGNC Symbol;Acc:HGNC:1991]
ADAM8	2.22923e-09	ADAM metallopeptidase domain 8 [Source:HGNC Symbol;Acc:HGNC:215]
IRS1	2.52337e-09	insulin receptor substrate 1 [Source:HGNC Symbol;Acc:HGNC:6125]
FZD8	2.54744e-09	frizzled class receptor 8 [Source:HGNC Symbol;Acc:HGNC:4046]
LINC00707	3.30687e-09	long intergenic non-protein coding RNA 707 [Source:HGNC Symbol;Acc:HGNC:44691]
LPCAT2	3.43542e-09	lysophosphatidylcholine acyltransferase 2 [Source:HGNC Symbol;Acc:HGNC:26032]
SELENOW	3.65425e-09	selenoprotein W [Source:HGNC Symbol;Acc:HGNC:10752]
SAT1	4.01766e-09	spermidine/spermine N1-acetyltransferase 1 [Source:HGNC Symbol;Acc:HGNC:10540]
ANXA10	4.21714e-09	annexin A10 [Source:HGNC Symbol;Acc:HGNC:534]
APCDD1L	4.34047e-09	APC down-regulated 1 like [Source:HGNC Symbol;Acc:HGNC:26892]
SYNE2	4.53943e-09	spectrin repeat containing nuclear envelope protein 2 [Source:HGNC Symbol;Acc:HGNC:17084]
PNLIPRP3	6.08587e-09	pancreatic lipase related protein 3 [Source:HGNC Symbol;Acc:HGNC:23492]
TNS4	7.51667e-09	tensin 4 [Source:HGNC Symbol;Acc:HGNC:24352]
P4HA1	8.51285e-09	prolyl 4-hydroxylase subunit alpha 1 [Source:HGNC Symbol;Acc:HGNC:8546]
ANKRD10	8.81273e-09	ankyrin repeat domain 10 [Source:HGNC Symbol;Acc:HGNC:20265]
MYOSLID	1.13041e-08	myocardin-induced smooth muscle lncRNA, inducer of differentiation [Source:HGNC Symbol;Acc:HGNC:51821]
SLC4A7	1.30254e-08	solute carrier family 4 member 7 [Source:HGNC Symbol;Acc:HGNC:11033]
NAP1L1	1.92179e-08	nucleosome assembly protein 1 like 1 [Source:HGNC Symbol;Acc:HGNC:7637]
ETV5	1.96269e-08	ETS variant 5 [Source:HGNC Symbol;Acc:HGNC:3494]
EPAS1	2.70979e-08	endothelial PAS domain protein 1 [Source:HGNC Symbol;Acc:HGNC:3374]
CASP4	5.48871e-08	caspase 4 [Source:HGNC Symbol;Acc:HGNC:1505]
GRINA	7.14547e-08	glutamate ionotropic receptor NMDA type subunit associated protein 1 [Source:HGNC Symbol;Acc:HGNC:4589]
ANKRD50	7.46163e-08	ankyrin repeat domain 50 [Source:HGNC Symbol;Acc:HGNC:29223]
BNIP3	7.81185e-08	BCL2 interacting protein 3 [Source:HGNC Symbol;Acc:HGNC:1084]
COL12A1	8.16417e-08	collagen type XII alpha 1 chain [Source:HGNC Symbol;Acc:HGNC:2188]
CYC1	8.50557e-08	cytochrome c1 [Source:HGNC Symbol;Acc:HGNC:2579]
DCBLD2	8.62951e-08	discoidin, CUB and LCCL domain containing 2 [Source:HGNC Symbol;Acc:HGNC:24627]
CTSB	8.76621e-08	cathepsin B [Source:HGNC Symbol;Acc:HGNC:2527]
CITED4	8.80375e-08	Cbp/p300 interacting transactivator with Glu/Asp rich carboxy-terminal domain 4 [Source:HGNC Symbol;Acc:HGNC:18696]
TINAGL1	1.11874e-07	tubulointerstitial nephritis antigen like 1 [Source:HGNC Symbol;Acc:HGNC:19168]
ETV4	1.18536e-07	ETS variant 4 [Source:HGNC Symbol;Acc:HGNC:3493]
ASPH	1.26962e-07	aspartate beta-hydroxylase [Source:HGNC Symbol;Acc:HGNC:757]
ARHGDIB	1.59123e-07	Rho GDP dissociation inhibitor beta [Source:HGNC Symbol;Acc:HGNC:679]
SLCO4A1	1.86328e-07	solute carrier organic anion transporter family member 4A1 [Source:HGNC Symbol;Acc:HGNC:10953]
LDHA	2.02664e-07	lactate dehydrogenase A [Source:HGNC Symbol;Acc:HGNC:6535]
ARNT2	2.04369e-07	aryl hydrocarbon receptor nuclear translocator 2 [Source:HGNC Symbol;Acc:HGNC:16876]
RSAD2	2.2573e-07	radical S-adenosyl methionine domain containing 2 [Source:HGNC Symbol;Acc:HGNC:30908]
GLRX	2.43444e-07	glutaredoxin [Source:HGNC Symbol;Acc:HGNC:4330]
CDH24	2.54172e-07	cadherin 24 [Source:HGNC Symbol;Acc:HGNC:14265]
PLPPR2	2.55834e-07	phospholipid phosphatase related 2 [Source:HGNC Symbol;Acc:HGNC:29566]
UAP1	2.79696e-07	UDP-N-acetylglucosamine pyrophosphorylase 1 [Source:HGNC Symbol;Acc:HGNC:12457]
P2RY2	2.93889e-07	purinergic receptor P2Y2 [Source:HGNC Symbol;Acc:HGNC:8541]
KYNU	3.39191e-07	kynureninase [Source:HGNC Symbol;Acc:HGNC:6469]
MT-ND5	3.41235e-07	mitochondrially encoded NADH:ubiquinone oxidoreductase core subunit 5 [Source:HGNC Symbol;Acc:HGNC:7461]
SEC14L1	3.56287e-07	SEC14 like lipid binding 1 [Source:HGNC Symbol;Acc:HGNC:10698]
UGP2	3.99769e-07	UDP-glucose pyrophosphorylase 2 [Source:HGNC Symbol;Acc:HGNC:12527]
TFPI2	4.42427e-07	tissue factor pathway inhibitor 2 [Source:HGNC Symbol;Acc:HGNC:11761]
NID2	4.43512e-07	nidogen 2 [Source:HGNC Symbol;Acc:HGNC:13389]
MMP10	4.80776e-07	matrix metallopeptidase 10 [Source:HGNC Symbol;Acc:HGNC:7156]
MT-TC	4.93341e-07	mitochondrially encoded tRNA cysteine [Source:HGNC Symbol;Acc:HGNC:7477]
ADRB2	6.41191e-07	adrenoceptor beta 2 [Source:HGNC Symbol;Acc:HGNC:286]
PMEPA1	6.82467e-07	prostate transmembrane protein, androgen induced 1 [Source:HGNC Symbol;Acc:HGNC:14107]
SOX9	7.47879e-07	SRY-box 9 [Source:HGNC Symbol;Acc:HGNC:11204]
VEGFC	8.7178e-07	vascular endothelial growth factor C [Source:HGNC Symbol;Acc:HGNC:12682]
ATP5PO	9.56564e-07	ATP synthase peripheral stalk subunit OSCP [Source:HGNC Symbol;Acc:HGNC:850]
C16orf74	9.70202e-07	chromosome 16 open reading frame 74 [Source:HGNC Symbol;Acc:HGNC:23362]
DUSP10	1.1352e-06	dual specificity phosphatase 10 [Source:HGNC Symbol;Acc:HGNC:3065]
SNAI2	1.17143e-06	snail family transcriptional repressor 2 [Source:HGNC Symbol;Acc:HGNC:11094]
IL7R	1.18808e-06	interleukin 7 receptor [Source:HGNC Symbol;Acc:HGNC:6024]
SLC5A3	1.22924e-06	solute carrier family 5 member 3 [Source:HGNC Symbol;Acc:HGNC:11038]
KRT81	1.23744e-06	keratin 81 [Source:HGNC Symbol;Acc:HGNC:6458]
FAM83A	1.35812e-06	family with sequence similarity 83 member A [Source:HGNC Symbol;Acc:HGNC:28210]
SPHK1	1.42551e-06	sphingosine kinase 1 [Source:HGNC Symbol;Acc:HGNC:11240]
FBLIM1	1.49755e-06	filamin binding LIM protein 1 [Source:HGNC Symbol;Acc:HGNC:24686]
ARG2	1.49883e-06	arginase 2 [Source:HGNC Symbol;Acc:HGNC:664]
MT2A	1.569e-06	metallothionein 2A [Source:HGNC Symbol;Acc:HGNC:7406]
GPRC5A	1.58133e-06	G protein-coupled receptor class C group 5 member A [Source:HGNC Symbol;Acc:HGNC:9836]
MIR100HG	1.65324e-06	mir-100-let-7a-2-mir-125b-1 cluster host gene [Source:HGNC Symbol;Acc:HGNC:39522]
SLC6A8	1.84523e-06	solute carrier family 6 member 8 [Source:HGNC Symbol;Acc:HGNC:11055]
PHLDA2	1.86021e-06	pleckstrin homology like domain family A member 2 [Source:HGNC Symbol;Acc:HGNC:12385]
MMP1	1.89629e-06	matrix metallopeptidase 1 [Source:HGNC Symbol;Acc:HGNC:7155]
ITGA5	2.22202e-06	integrin subunit alpha 5 [Source:HGNC Symbol;Acc:HGNC:6141]
CITED2	2.30218e-06	Cbp/p300 interacting transactivator with Glu/Asp rich carboxy-terminal domain 2 [Source:HGNC Symbol;Acc:HGNC:1987]
HPCAL1	2.45215e-06	hippocalcin like 1 [Source:HGNC Symbol;Acc:HGNC:5145]
EEF1AKMT4	2.46172e-06	EEF1A lysine methyltransferase 4 [Source:HGNC Symbol;Acc:HGNC:53611]
GSDME	2.51893e-06	gasdermin E [Source:HGNC Symbol;Acc:HGNC:2810]
DENND5B	2.60111e-06	DENN domain containing 5B [Source:HGNC Symbol;Acc:HGNC:28338]
ITGA6	2.6544e-06	integrin subunit alpha 6 [Source:HGNC Symbol;Acc:HGNC:6142]
TMEM183A	2.69606e-06	transmembrane protein 183A [Source:HGNC Symbol;Acc:HGNC:20173]
CHRNA9	3.09865e-06	cholinergic receptor nicotinic alpha 9 subunit [Source:HGNC Symbol;Acc:HGNC:14079]
SLC2A5	3.1376e-06	solute carrier family 2 member 5 [Source:HGNC Symbol;Acc:HGNC:11010]
NKX1-2	3.15919e-06	NK1 homeobox 2 [Source:HGNC Symbol;Acc:HGNC:31652]
GNG4	3.22901e-06	G protein subunit gamma 4 [Source:HGNC Symbol;Acc:HGNC:4407]
FHL1	3.6216e-06	four and a half LIM domains 1 [Source:HGNC Symbol;Acc:HGNC:3702]
IGFBP4	3.74928e-06	insulin like growth factor binding protein 4 [Source:HGNC Symbol;Acc:HGNC:5473]
SCOC	3.83357e-06	short coiled-coil protein [Source:HGNC Symbol;Acc:HGNC:20335]
PAQR5	3.84355e-06	progestin and adipoQ receptor family member 5 [Source:HGNC Symbol;Acc:HGNC:29645]
INTS8	4.20932e-06	integrator complex subunit 8 [Source:HGNC Symbol;Acc:HGNC:26048]
PDE9A	4.68244e-06	phosphodiesterase 9A [Source:HGNC Symbol;Acc:HGNC:8795]
JUN	5.49178e-06	Jun proto-oncogene, AP-1 transcription factor subunit [Source:HGNC Symbol;Acc:HGNC:6204]
ATP1B3	5.78059e-06	ATPase Na+/K+ transporting subunit beta 3 [Source:HGNC Symbol;Acc:HGNC:806]
MAP2K1	5.95425e-06	mitogen-activated protein kinase kinase 1 [Source:HGNC Symbol;Acc:HGNC:6840]
LPCAT1	6.57175e-06	lysophosphatidylcholine acyltransferase 1 [Source:HGNC Symbol;Acc:HGNC:25718]
PITPNC1	6.72863e-06	phosphatidylinositol transfer protein cytoplasmic 1 [Source:HGNC Symbol;Acc:HGNC:21045]
NPW	7.49495e-06	neuropeptide W [Source:HGNC Symbol;Acc:HGNC:30509]
NEFL	7.53268e-06	neurofilament light [Source:HGNC Symbol;Acc:HGNC:7739]
SMOC2	7.80714e-06	SPARC related modular calcium binding 2 [Source:HGNC Symbol;Acc:HGNC:20323]
B3GNT5	7.86373e-06	UDP-GlcNAc:betaGal beta-1,3-N-acetylglucosaminyltransferase 5 [Source:HGNC Symbol;Acc:HGNC:15684]
PELI1	8.08544e-06	pellino E3 ubiquitin protein ligase 1 [Source:HGNC Symbol;Acc:HGNC:8827]
HCFC1R1	8.31633e-06	host cell factor C1 regulator 1 [Source:HGNC Symbol;Acc:HGNC:21198]
S100A9	8.44521e-06	S100 calcium binding protein A9 [Source:HGNC Symbol;Acc:HGNC:10499]
WWTR1	8.97639e-06	WW domain containing transcription regulator 1 [Source:HGNC Symbol;Acc:HGNC:24042]
GPER1	9.68292e-06	G protein-coupled estrogen receptor 1 [Source:HGNC Symbol;Acc:HGNC:4485]
CSNK1E	9.97341e-06	casein kinase 1 epsilon [Source:HGNC Symbol;Acc:HGNC:2453]
ACADVL	1.06352e-05	acyl-CoA dehydrogenase very long chain [Source:HGNC Symbol;Acc:HGNC:92]
GDF11	1.0803e-05	growth differentiation factor 11 [Source:HGNC Symbol;Acc:HGNC:4216]
CASP1	1.09558e-05	caspase 1 [Source:HGNC Symbol;Acc:HGNC:1499]
TMEM8A	1.12805e-05	transmembrane protein 8A [Source:HGNC Symbol;Acc:HGNC:17205]
HLA-E	1.1437e-05	major histocompatibility complex, class I, E [Source:HGNC Symbol;Acc:HGNC:4962]
IRF7	1.24952e-05	interferon regulatory factor 7 [Source:HGNC Symbol;Acc:HGNC:6122]
CLDN1	1.25618e-05	claudin 1 [Source:HGNC Symbol;Acc:HGNC:2032]
YDJC	1.25819e-05	YdjC chitooligosaccharide deacetylase homolog [Source:HGNC Symbol;Acc:HGNC:27158]
NME4	1.35087e-05	NME/NM23 nucleoside diphosphate kinase 4 [Source:HGNC Symbol;Acc:HGNC:7852]
MT-ND6	1.37942e-05	mitochondrially encoded NADH:ubiquinone oxidoreductase core subunit 6 [Source:HGNC Symbol;Acc:HGNC:7462]
GSTP1	1.58149e-05	glutathione S-transferase pi 1 [Source:HGNC Symbol;Acc:HGNC:4638]
AP5B1	1.58481e-05	adaptor related protein complex 5 subunit beta 1 [Source:HGNC Symbol;Acc:HGNC:25104]
SLC37A2	1.61866e-05	solute carrier family 37 member 2 [Source:HGNC Symbol;Acc:HGNC:20644]
SH3BGRL3	1.73034e-05	SH3 domain binding glutamate rich protein like 3 [Source:HGNC Symbol;Acc:HGNC:15568]
TNFRSF1B	1.73596e-05	TNF receptor superfamily member 1B [Source:HGNC Symbol;Acc:HGNC:11917]
FBXO7	1.95791e-05	F-box protein 7 [Source:HGNC Symbol;Acc:HGNC:13586]
OAT	1.9894e-05	ornithine aminotransferase [Source:HGNC Symbol;Acc:HGNC:8091]
HSPA4L	2.00229e-05	heat shock protein family A (Hsp70) member 4 like [Source:HGNC Symbol;Acc:HGNC:17041]
ELL2	2.00872e-05	elongation factor for RNA polymerase II 2 [Source:HGNC Symbol;Acc:HGNC:17064]
PNP	2.0338e-05	purine nucleoside phosphorylase [Source:HGNC Symbol;Acc:HGNC:7892]
NDUFB10	2.06143e-05	NADH:ubiquinone oxidoreductase subunit B10 [Source:HGNC Symbol;Acc:HGNC:7696]
HSPA2	2.10023e-05	heat shock protein family A (Hsp70) member 2 [Source:HGNC Symbol;Acc:HGNC:5235]
GEM	2.12962e-05	GTP binding protein overexpressed in skeletal muscle [Source:HGNC Symbol;Acc:HGNC:4234]
HTATIP2	2.15946e-05	HIV-1 Tat interactive protein 2 [Source:HGNC Symbol;Acc:HGNC:16637]
SLC36A4	2.19328e-05	solute carrier family 36 member 4 [Source:HGNC Symbol;Acc:HGNC:19660]
2021-09-10	2.31568e-05	septin 10 [Source:HGNC Symbol;Acc:HGNC:14349]
IDE	2.32343e-05	insulin degrading enzyme [Source:HGNC Symbol;Acc:HGNC:5381]
HSPA6	2.36708e-05	heat shock protein family A (Hsp70) member 6 [Source:HGNC Symbol;Acc:HGNC:5239]
SLC25A22	2.37949e-05	solute carrier family 25 member 22 [Source:HGNC Symbol;Acc:HGNC:19954]
KLF4	2.46687e-05	Kruppel like factor 4 [Source:HGNC Symbol;Acc:HGNC:6348]
ITGA2	2.62452e-05	integrin subunit alpha 2 [Source:HGNC Symbol;Acc:HGNC:6137]
GCH1	2.66222e-05	GTP cyclohydrolase 1 [Source:HGNC Symbol;Acc:HGNC:4193]
AL354719.2	2.67729e-05	novel transcript
FMNL2	2.70499e-05	formin like 2 [Source:HGNC Symbol;Acc:HGNC:18267]
NGFR	2.79991e-05	nerve growth factor receptor [Source:HGNC Symbol;Acc:HGNC:7809]
ISCA1	2.82737e-05	iron-sulfur cluster assembly 1 [Source:HGNC Symbol;Acc:HGNC:28660]
NRIP3	2.84707e-05	nuclear receptor interacting protein 3 [Source:HGNC Symbol;Acc:HGNC:1167]
CLEC7A	2.8649e-05	C-type lectin domain containing 7A [Source:HGNC Symbol;Acc:HGNC:14558]
DNER	2.94468e-05	delta/notch like EGF repeat containing [Source:HGNC Symbol;Acc:HGNC:24456]
PAG1	2.94855e-05	phosphoprotein membrane anchor with glycosphingolipid microdomains 1 [Source:HGNC Symbol;Acc:HGNC:30043]
ERGIC1	3.0127e-05	endoplasmic reticulum-golgi intermediate compartment 1 [Source:HGNC Symbol;Acc:HGNC:29205]
MT-ND4L	3.06972e-05	mitochondrially encoded NADH:ubiquinone oxidoreductase core subunit 4L [Source:HGNC Symbol;Acc:HGNC:7460]
ISG20	3.12321e-05	interferon stimulated exonuclease gene 20 [Source:HGNC Symbol;Acc:HGNC:6130]
UBE2F	3.19495e-05	ubiquitin conjugating enzyme E2 F (putative) [Source:HGNC Symbol;Acc:HGNC:12480]
ZSWIM6	3.3581e-05	zinc finger SWIM-type containing 6 [Source:HGNC Symbol;Acc:HGNC:29316]
TSC22D1	3.68651e-05	TSC22 domain family member 1 [Source:HGNC Symbol;Acc:HGNC:16826]
FZD9	3.76346e-05	frizzled class receptor 9 [Source:HGNC Symbol;Acc:HGNC:4047]
TGFB1	3.89265e-05	transforming growth factor beta 1 [Source:HGNC Symbol;Acc:HGNC:11766]
GSDMC	3.97912e-05	gasdermin C [Source:HGNC Symbol;Acc:HGNC:7151]
PPT2	4.24512e-05	palmitoyl-protein thioesterase 2 [Source:HGNC Symbol;Acc:HGNC:9326]
TMEM184B	4.43198e-05	transmembrane protein 184B [Source:HGNC Symbol;Acc:HGNC:1310]
PFKFB3	4.54345e-05	6-phosphofructo-2-kinase/fructose-2,6-biphosphatase 3 [Source:HGNC Symbol;Acc:HGNC:8874]
IMPA2	4.54428e-05	inositol monophosphatase 2 [Source:HGNC Symbol;Acc:HGNC:6051]
AKR1C1	4.54872e-05	aldo-keto reductase family 1 member C1 [Source:HGNC Symbol;Acc:HGNC:384]
COX7B	4.65256e-05	cytochrome c oxidase subunit 7B [Source:HGNC Symbol;Acc:HGNC:2291]
EPHA2	4.89987e-05	EPH receptor A2 [Source:HGNC Symbol;Acc:HGNC:3386]
TNC	4.9604e-05	tenascin C [Source:HGNC Symbol;Acc:HGNC:5318]
DHRS3	4.96447e-05	dehydrogenase/reductase 3 [Source:HGNC Symbol;Acc:HGNC:17693]
COQ10A	4.98663e-05	coenzyme Q10A [Source:HGNC Symbol;Acc:HGNC:26515]
CEPT1	4.98899e-05	choline/ethanolamine phosphotransferase 1 [Source:HGNC Symbol;Acc:HGNC:24289]
NUDT15	5.0892e-05	nudix hydrolase 15 [Source:HGNC Symbol;Acc:HGNC:23063]
CENPV	5.18937e-05	centromere protein V [Source:HGNC Symbol;Acc:HGNC:29920]
TRIB1	5.21512e-05	tribbles pseudokinase 1 [Source:HGNC Symbol;Acc:HGNC:16891]
MRPS6	5.27763e-05	mitochondrial ribosomal protein S6 [Source:HGNC Symbol;Acc:HGNC:14051]
DLL3	5.36097e-05	delta like canonical Notch ligand 3 [Source:HGNC Symbol;Acc:HGNC:2909]
CDC14B	5.40453e-05	cell division cycle 14B [Source:HGNC Symbol;Acc:HGNC:1719]
SLC6A15	5.51106e-05	solute carrier family 6 member 15 [Source:HGNC Symbol;Acc:HGNC:13621]
SLC39A10	5.61104e-05	solute carrier family 39 member 10 [Source:HGNC Symbol;Acc:HGNC:20861]
PINK1	5.76936e-05	PTEN induced putative kinase 1 [Source:HGNC Symbol;Acc:HGNC:14581]
HES6	5.82017e-05	hes family bHLH transcription factor 6 [Source:HGNC Symbol;Acc:HGNC:18254]
ARNTL	5.89264e-05	aryl hydrocarbon receptor nuclear translocator like [Source:HGNC Symbol;Acc:HGNC:701]
CREB5	6.03659e-05	cAMP responsive element binding protein 5 [Source:HGNC Symbol;Acc:HGNC:16844]
B2M	6.04413e-05	beta-2-microglobulin [Source:HGNC Symbol;Acc:HGNC:914]
NAXE	6.21273e-05	NAD(P)HX epimerase [Source:HGNC Symbol;Acc:HGNC:18453]
PDLIM7	6.24316e-05	PDZ and LIM domain 7 [Source:HGNC Symbol;Acc:HGNC:22958]
PLTP	6.62771e-05	phospholipid transfer protein [Source:HGNC Symbol;Acc:HGNC:9093]
SLITRK6	6.84085e-05	SLIT and NTRK like family member 6 [Source:HGNC Symbol;Acc:HGNC:23503]
PPP1R2	6.89754e-05	protein phosphatase 1 regulatory inhibitor subunit 2 [Source:HGNC Symbol;Acc:HGNC:9288]
PFDN4	7.56214e-05	prefoldin subunit 4 [Source:HGNC Symbol;Acc:HGNC:8868]
CA12	7.57421e-05	carbonic anhydrase 12 [Source:HGNC Symbol;Acc:HGNC:1371]
FBXO27	7.67711e-05	F-box protein 27 [Source:HGNC Symbol;Acc:HGNC:18753]
NETO2	7.76463e-05	neuropilin and tolloid like 2 [Source:HGNC Symbol;Acc:HGNC:14644]
MRPL42	7.9122e-05	mitochondrial ribosomal protein L42 [Source:HGNC Symbol;Acc:HGNC:14493]
HES7	7.99407e-05	hes family bHLH transcription factor 7 [Source:HGNC Symbol;Acc:HGNC:15977]
SELENOT	8.13446e-05	selenoprotein T [Source:HGNC Symbol;Acc:HGNC:18136]
MPZL2	8.29073e-05	myelin protein zero like 2 [Source:HGNC Symbol;Acc:HGNC:3496]
FAT1	8.34075e-05	FAT atypical cadherin 1 [Source:HGNC Symbol;Acc:HGNC:3595]
VAT1	8.3492e-05	vesicle amine transport 1 [Source:HGNC Symbol;Acc:HGNC:16919]
FAM107B	8.62943e-05	family with sequence similarity 107 member B [Source:HGNC Symbol;Acc:HGNC:23726]
BORCS8	8.66464e-05	BLOC-1 related complex subunit 8 [Source:HGNC Symbol;Acc:HGNC:37247]
NET1	8.89074e-05	neuroepithelial cell transforming 1 [Source:HGNC Symbol;Acc:HGNC:14592]
MELTF	9.25164e-05	melanotransferrin [Source:HGNC Symbol;Acc:HGNC:7037]
FDX1	9.70585e-05	ferredoxin 1 [Source:HGNC Symbol;Acc:HGNC:3638]
RASSF10	9.97848e-05	Ras association domain family member 10 [Source:HGNC Symbol;Acc:HGNC:33984]
TMEM154	0.000102446	transmembrane protein 154 [Source:HGNC Symbol;Acc:HGNC:26489]
CHRAC1	0.000104408	chromatin accessibility complex subunit 1 [Source:HGNC Symbol;Acc:HGNC:13544]
JUND	0.000105812	JunD proto-oncogene, AP-1 transcription factor subunit [Source:HGNC Symbol;Acc:HGNC:6206]
CMTM6	0.000109089	CKLF like MARVEL transmembrane domain containing 6 [Source:HGNC Symbol;Acc:HGNC:19177]
ARL2	0.000110927	ADP ribosylation factor like GTPase 2 [Source:HGNC Symbol;Acc:HGNC:693]
PAFAH1B2	0.000112014	platelet activating factor acetylhydrolase 1b catalytic subunit 2 [Source:HGNC Symbol;Acc:HGNC:8575]
DOCK4	0.000112708	dedicator of cytokinesis 4 [Source:HGNC Symbol;Acc:HGNC:19192]
SLC9A3R2	0.000114272	SLC9A3 regulator 2 [Source:HGNC Symbol;Acc:HGNC:11076]
KIFC3	0.000120297	kinesin family member C3 [Source:HGNC Symbol;Acc:HGNC:6326]
SLC37A4	0.000121065	solute carrier family 37 member 4 [Source:HGNC Symbol;Acc:HGNC:4061]
SLC7A8	0.000122724	solute carrier family 7 member 8 [Source:HGNC Symbol;Acc:HGNC:11066]
TNFAIP3	0.000127932	TNF alpha induced protein 3 [Source:HGNC Symbol;Acc:HGNC:11896]
B4GALT1	0.00012802	beta-1,4-galactosyltransferase 1 [Source:HGNC Symbol;Acc:HGNC:924]
GPX4	0.000128205	glutathione peroxidase 4 [Source:HGNC Symbol;Acc:HGNC:4556]
B3GNT2	0.000131179	UDP-GlcNAc:betaGal beta-1,3-N-acetylglucosaminyltransferase 2 [Source:HGNC Symbol;Acc:HGNC:15629]
GNAI2	0.00013126	G protein subunit alpha i2 [Source:HGNC Symbol;Acc:HGNC:4385]
PITPNM1	0.00013205	phosphatidylinositol transfer protein membrane associated 1 [Source:HGNC Symbol;Acc:HGNC:9003]
FOXC2	0.000134987	forkhead box C2 [Source:HGNC Symbol;Acc:HGNC:3801]
SLAMF9	0.00013786	SLAM family member 9 [Source:HGNC Symbol;Acc:HGNC:18430]
MACF1	0.000140495	microtubule-actin crosslinking factor 1 [Source:HGNC Symbol;Acc:HGNC:13664]
NDRG3	0.000140732	NDRG family member 3 [Source:HGNC Symbol;Acc:HGNC:14462]
GTPBP8	0.000141843	GTP binding protein 8 (putative) [Source:HGNC Symbol;Acc:HGNC:25007]
HOMER3	0.000141943	homer scaffold protein 3 [Source:HGNC Symbol;Acc:HGNC:17514]
CBR4	0.000142157	carbonyl reductase 4 [Source:HGNC Symbol;Acc:HGNC:25891]
GNB1	0.000143119	G protein subunit beta 1 [Source:HGNC Symbol;Acc:HGNC:4396]
IMPA1	0.000143126	inositol monophosphatase 1 [Source:HGNC Symbol;Acc:HGNC:6050]
MKNK2	0.000149792	MAP kinase interacting serine/threonine kinase 2 [Source:HGNC Symbol;Acc:HGNC:7111]
LPCAT4	0.000151315	lysophosphatidylcholine acyltransferase 4 [Source:HGNC Symbol;Acc:HGNC:30059]
TMEM132A	0.000152936	transmembrane protein 132A [Source:HGNC Symbol;Acc:HGNC:31092]
PC	0.00015404	pyruvate carboxylase [Source:HGNC Symbol;Acc:HGNC:8636]
ADIPOR1	0.000154689	adiponectin receptor 1 [Source:HGNC Symbol;Acc:HGNC:24040]
SRRT	0.000156926	serrate, RNA effector molecule [Source:HGNC Symbol;Acc:HGNC:24101]
CCNI	0.000160899	cyclin I [Source:HGNC Symbol;Acc:HGNC:1595]
FGFR1	0.000160899	fibroblast growth factor receptor 1 [Source:HGNC Symbol;Acc:HGNC:3688]
METRNL	0.000161103	meteorin like, glial cell differentiation regulator [Source:HGNC Symbol;Acc:HGNC:27584]
ADI1	0.00016498	acireductone dioxygenase 1 [Source:HGNC Symbol;Acc:HGNC:30576]
ANO7	0.000168054	anoctamin 7 [Source:HGNC Symbol;Acc:HGNC:31677]
DDX60	0.000170922	DExD/H-box helicase 60 [Source:HGNC Symbol;Acc:HGNC:25942]
TDRP	0.000172366	testis development related protein [Source:HGNC Symbol;Acc:HGNC:26951]
MT1E	0.000177392	metallothionein 1E [Source:HGNC Symbol;Acc:HGNC:7397]
KLC2	0.000179095	kinesin light chain 2 [Source:HGNC Symbol;Acc:HGNC:20716]
HTRA1	0.000179219	HtrA serine peptidase 1 [Source:HGNC Symbol;Acc:HGNC:9476]
DDX58	0.000179412	DExD/H-box helicase 58 [Source:HGNC Symbol;Acc:HGNC:19102]
ARRDC4	0.000180049	arrestin domain containing 4 [Source:HGNC Symbol;Acc:HGNC:28087]
MICB	0.000180514	MHC class I polypeptide-related sequence B [Source:HGNC Symbol;Acc:HGNC:7091]
RHOBTB2	0.000198306	Rho related BTB domain containing 2 [Source:HGNC Symbol;Acc:HGNC:18756]
PTPRE	0.000198588	protein tyrosine phosphatase, receptor type E [Source:HGNC Symbol;Acc:HGNC:9669]
SLC27A4	0.000205156	solute carrier family 27 member 4 [Source:HGNC Symbol;Acc:HGNC:10998]
GPR153	0.000207919	G protein-coupled receptor 153 [Source:HGNC Symbol;Acc:HGNC:23618]
BCL7B	0.000208602	BCL tumor suppressor 7B [Source:HGNC Symbol;Acc:HGNC:1005]
KCNK1	0.000216546	potassium two pore domain channel subfamily K member 1 [Source:HGNC Symbol;Acc:HGNC:6272]
GDA	0.000219751	guanine deaminase [Source:HGNC Symbol;Acc:HGNC:4212]
MRGBP	0.000221858	MRG domain binding protein [Source:HGNC Symbol;Acc:HGNC:15866]
RPL9	0.000228367	ribosomal protein L9 [Source:HGNC Symbol;Acc:HGNC:10369]
C5AR2	0.000229729	complement component 5a receptor 2 [Source:HGNC Symbol;Acc:HGNC:4527]
CNN3	0.000231176	calponin 3 [Source:HGNC Symbol;Acc:HGNC:2157]
RPL37A	0.000239479	ribosomal protein L37a [Source:HGNC Symbol;Acc:HGNC:10348]
EBPL	0.000246312	EBP like [Source:HGNC Symbol;Acc:HGNC:18061]
FABP5	0.000247553	fatty acid binding protein 5 [Source:HGNC Symbol;Acc:HGNC:3560]
SIPA1	0.000257132	signal-induced proliferation-associated 1 [Source:HGNC Symbol;Acc:HGNC:10885]
RPL22L1	0.000258134	ribosomal protein L22 like 1 [Source:HGNC Symbol;Acc:HGNC:27610]
SUCLA2	0.000264706	succinate-CoA ligase ADP-forming beta subunit [Source:HGNC Symbol;Acc:HGNC:11448]
SIRT1	0.000267152	sirtuin 1 [Source:HGNC Symbol;Acc:HGNC:14929]
FAM126A	0.000268308	family with sequence similarity 126 member A [Source:HGNC Symbol;Acc:HGNC:24587]
P3H2	0.000268314	prolyl 3-hydroxylase 2 [Source:HGNC Symbol;Acc:HGNC:19317]
ABTB2	0.00026871	ankyrin repeat and BTB domain containing 2 [Source:HGNC Symbol;Acc:HGNC:23842]
AKIRIN1	0.000282304	akirin 1 [Source:HGNC Symbol;Acc:HGNC:25744]
NFKBIA	0.000284128	NFKB inhibitor alpha [Source:HGNC Symbol;Acc:HGNC:7797]
AGO2	0.000287129	argonaute 2, RISC catalytic component [Source:HGNC Symbol;Acc:HGNC:3263]
MLST8	0.000287728	MTOR associated protein, LST8 homolog [Source:HGNC Symbol;Acc:HGNC:24825]
RPS27	0.000305448	ribosomal protein S27 [Source:HGNC Symbol;Acc:HGNC:10416]
FGFR4	0.000306019	fibroblast growth factor receptor 4 [Source:HGNC Symbol;Acc:HGNC:3691]
POLR2H	0.00030896	RNA polymerase II subunit H [Source:HGNC Symbol;Acc:HGNC:9195]
BNC1	0.000315398	basonuclin 1 [Source:HGNC Symbol;Acc:HGNC:1081]
TMOD2	0.000315719	tropomodulin 2 [Source:HGNC Symbol;Acc:HGNC:11872]
CH25H	0.000317679	cholesterol 25-hydroxylase [Source:HGNC Symbol;Acc:HGNC:1907]
C3	0.00032375	complement C3 [Source:HGNC Symbol;Acc:HGNC:1318]
GCNA	0.000327661	germ cell nuclear acidic peptidase [Source:HGNC Symbol;Acc:HGNC:15805]
RNF126	0.000331795	ring finger protein 126 [Source:HGNC Symbol;Acc:HGNC:21151]
HLA-B	0.000336947	major histocompatibility complex, class I, B [Source:HGNC Symbol;Acc:HGNC:4932]
SLC7A6	0.000340845	solute carrier family 7 member 6 [Source:HGNC Symbol;Acc:HGNC:11064]
KCNMA1	0.000341703	potassium calcium-activated channel subfamily M alpha 1 [Source:HGNC Symbol;Acc:HGNC:6284]
TCF25	0.000345786	transcription factor 25 [Source:HGNC Symbol;Acc:HGNC:29181]
THAP11	0.000347529	THAP domain containing 11 [Source:HGNC Symbol;Acc:HGNC:23194]
STAT3	0.000349208	signal transducer and activator of transcription 3 [Source:HGNC Symbol;Acc:HGNC:11364]
CAPNS2	0.000349478	calpain small subunit 2 [Source:HGNC Symbol;Acc:HGNC:16371]
PTGS1	0.00034974	prostaglandin-endoperoxide synthase 1 [Source:HGNC Symbol;Acc:HGNC:9604]
NPC1	0.000352583	NPC intracellular cholesterol transporter 1 [Source:HGNC Symbol;Acc:HGNC:7897]
IFRD1	0.000353525	interferon related developmental regulator 1 [Source:HGNC Symbol;Acc:HGNC:5456]
RAET1G	0.000356278	retinoic acid early transcript 1G [Source:HGNC Symbol;Acc:HGNC:16795]
CHMP2B	0.000363893	charged multivesicular body protein 2B [Source:HGNC Symbol;Acc:HGNC:24537]
PRSS3	0.000383491	serine protease 3 [Source:HGNC Symbol;Acc:HGNC:9486]
PIM3	0.00038954	Pim-3 proto-oncogene, serine/threonine kinase [Source:HGNC Symbol;Acc:HGNC:19310]
DCN	0.000390803	decorin [Source:HGNC Symbol;Acc:HGNC:2705]
GRB7	0.000391343	growth factor receptor bound protein 7 [Source:HGNC Symbol;Acc:HGNC:4567]
R3HDM4	0.000394743	R3H domain containing 4 [Source:HGNC Symbol;Acc:HGNC:28270]
LRRC8C	0.000395047	leucine rich repeat containing 8 VRAC subunit C [Source:HGNC Symbol;Acc:HGNC:25075]
ARFIP2	0.00041306	ADP ribosylation factor interacting protein 2 [Source:HGNC Symbol;Acc:HGNC:17160]
ECSIT	0.000415736	ECSIT signalling integrator [Source:HGNC Symbol;Acc:HGNC:29548]
B3GNT3	0.000419583	UDP-GlcNAc:betaGal beta-1,3-N-acetylglucosaminyltransferase 3 [Source:HGNC Symbol;Acc:HGNC:13528]
ATP11A	0.000427672	ATPase phospholipid transporting 11A [Source:HGNC Symbol;Acc:HGNC:13552]
MIEN1	0.00043333	migration and invasion enhancer 1 [Source:HGNC Symbol;Acc:HGNC:28230]
DYNLRB1	0.000440284	dynein light chain roadblock-type 1 [Source:HGNC Symbol;Acc:HGNC:15468]
PTK2B	0.000441006	protein tyrosine kinase 2 beta [Source:HGNC Symbol;Acc:HGNC:9612]
PIK3CD	0.000441518	phosphatidylinositol-4,5-bisphosphate 3-kinase catalytic subunit delta [Source:HGNC Symbol;Acc:HGNC:8977]
WDR77	0.000447	WD repeat domain 77 [Source:HGNC Symbol;Acc:HGNC:29652]
C5orf24	0.000452376	chromosome 5 open reading frame 24 [Source:HGNC Symbol;Acc:HGNC:26746]
NAV3	0.000457557	neuron navigator 3 [Source:HGNC Symbol;Acc:HGNC:15998]
IL27RA	0.000468619	interleukin 27 receptor subunit alpha [Source:HGNC Symbol;Acc:HGNC:17290]
RALGPS2	0.000469684	Ral GEF with PH domain and SH3 binding motif 2 [Source:HGNC Symbol;Acc:HGNC:30279]
EMP3	0.000490382	epithelial membrane protein 3 [Source:HGNC Symbol;Acc:HGNC:3335]
POR	0.000499492	cytochrome p450 oxidoreductase [Source:HGNC Symbol;Acc:HGNC:9208]
UGDH	0.000499897	UDP-glucose 6-dehydrogenase [Source:HGNC Symbol;Acc:HGNC:12525]
WASF1	0.000511772	WAS protein family member 1 [Source:HGNC Symbol;Acc:HGNC:12732]
RGS2	0.000516711	regulator of G protein signaling 2 [Source:HGNC Symbol;Acc:HGNC:9998]
VPS37B	0.000522032	VPS37B, ESCRT-I subunit [Source:HGNC Symbol;Acc:HGNC:25754]
RABGGTA	0.000532717	Rab geranylgeranyltransferase subunit alpha [Source:HGNC Symbol;Acc:HGNC:9795]
DUSP4	0.000534531	dual specificity phosphatase 4 [Source:HGNC Symbol;Acc:HGNC:3070]
DMAC2	0.00057565	distal membrane arm assembly complex 2 [Source:HGNC Symbol;Acc:HGNC:25496]
SLC25A6	0.000576375	solute carrier family 25 member 6 [Source:HGNC Symbol;Acc:HGNC:10992]
RHOG	0.000581317	ras homolog family member G [Source:HGNC Symbol;Acc:HGNC:672]
ABLIM3	0.000607261	actin binding LIM protein family member 3 [Source:HGNC Symbol;Acc:HGNC:29132]
S100A13	0.000609385	S100 calcium binding protein A13 [Source:HGNC Symbol;Acc:HGNC:10490]
FERMT2	0.000616689	fermitin family member 2 [Source:HGNC Symbol;Acc:HGNC:15767]
CTSC	0.000632536	cathepsin C [Source:HGNC Symbol;Acc:HGNC:2528]
IL1A	0.000637457	interleukin 1 alpha [Source:HGNC Symbol;Acc:HGNC:5991]
AL034346.1	0.000638699	novel transcript, antisense to FOXF2
SDCBP	0.000641115	syndecan binding protein [Source:HGNC Symbol;Acc:HGNC:10662]
CSRNP2	0.000641808	cysteine and serine rich nuclear protein 2 [Source:HGNC Symbol;Acc:HGNC:16006]
LRRC14	0.000647448	leucine rich repeat containing 14 [Source:HGNC Symbol;Acc:HGNC:20419]
METAP1	0.000656952	methionyl aminopeptidase 1 [Source:HGNC Symbol;Acc:HGNC:15789]
PLOD2	0.000671824	procollagen-lysine,2-oxoglutarate 5-dioxygenase 2 [Source:HGNC Symbol;Acc:HGNC:9082]
USP25	0.000681225	ubiquitin specific peptidase 25 [Source:HGNC Symbol;Acc:HGNC:12624]
CLCA4	0.000681918	chloride channel accessory 4 [Source:HGNC Symbol;Acc:HGNC:2018]
C1QBP	0.000698795	complement C1q binding protein [Source:HGNC Symbol;Acc:HGNC:1243]
FAM167A	0.0007059	family with sequence similarity 167 member A [Source:HGNC Symbol;Acc:HGNC:15549]
AGAP3	0.000714741	ArfGAP with GTPase domain, ankyrin repeat and PH domain 3 [Source:HGNC Symbol;Acc:HGNC:16923]
ABCA12	0.000715975	ATP binding cassette subfamily A member 12 [Source:HGNC Symbol;Acc:HGNC:14637]
MCF2	0.000717059	MCF.2 cell line derived transforming sequence [Source:HGNC Symbol;Acc:HGNC:6940]
DTNB	0.000721506	dystrobrevin beta [Source:HGNC Symbol;Acc:HGNC:3058]
CYYR1	0.000724838	cysteine and tyrosine rich 1 [Source:HGNC Symbol;Acc:HGNC:16274]
ANKLE1	0.000725041	ankyrin repeat and LEM domain containing 1 [Source:HGNC Symbol;Acc:HGNC:26812]
NR1D2	0.000725437	nuclear receptor subfamily 1 group D member 2 [Source:HGNC Symbol;Acc:HGNC:7963]
GLDC	0.000727932	glycine decarboxylase [Source:HGNC Symbol;Acc:HGNC:4313]
VDAC2	0.000739076	voltage dependent anion channel 2 [Source:HGNC Symbol;Acc:HGNC:12672]
PLK3	0.000741665	polo like kinase 3 [Source:HGNC Symbol;Acc:HGNC:2154]
CDA	0.000769113	cytidine deaminase [Source:HGNC Symbol;Acc:HGNC:1712]
POC1B	0.000773572	POC1 centriolar protein B [Source:HGNC Symbol;Acc:HGNC:30836]
RBM12	0.000787644	RNA binding motif protein 12 [Source:HGNC Symbol;Acc:HGNC:9898]
YIPF2	0.000787644	Yip1 domain family member 2 [Source:HGNC Symbol;Acc:HGNC:28476]
MCF2L	0.000799865	MCF.2 cell line derived transforming sequence like [Source:HGNC Symbol;Acc:HGNC:14576]
IER3	0.000808505	immediate early response 3 [Source:HGNC Symbol;Acc:HGNC:5392]
IGFBP7	0.000817241	insulin like growth factor binding protein 7 [Source:HGNC Symbol;Acc:HGNC:5476]
HSPA5	0.000820072	heat shock protein family A (Hsp70) member 5 [Source:HGNC Symbol;Acc:HGNC:5238]
ISYNA1	0.00082131	inositol-3-phosphate synthase 1 [Source:HGNC Symbol;Acc:HGNC:29821]
NR4A1	0.000822229	nuclear receptor subfamily 4 group A member 1 [Source:HGNC Symbol;Acc:HGNC:7980]
HIGD2A	0.000824879	HIG1 hypoxia inducible domain family member 2A [Source:HGNC Symbol;Acc:HGNC:28311]
GJB4	0.00083647	gap junction protein beta 4 [Source:HGNC Symbol;Acc:HGNC:4286]
MZT2B	0.00083749	mitotic spindle organizing protein 2B [Source:HGNC Symbol;Acc:HGNC:25886]
RASSF5	0.00083962	Ras association domain family member 5 [Source:HGNC Symbol;Acc:HGNC:17609]
HERPUD1	0.000839829	homocysteine inducible ER protein with ubiquitin like domain 1 [Source:HGNC Symbol;Acc:HGNC:13744]
KITLG	0.000846989	KIT ligand [Source:HGNC Symbol;Acc:HGNC:6343]
NCF2	0.000859582	neutrophil cytosolic factor 2 [Source:HGNC Symbol;Acc:HGNC:7661]
ZMYND8	0.000867771	zinc finger MYND-type containing 8 [Source:HGNC Symbol;Acc:HGNC:9397]
PROCR	0.000874391	protein C receptor [Source:HGNC Symbol;Acc:HGNC:9452]
PRDX2	0.000877489	peroxiredoxin 2 [Source:HGNC Symbol;Acc:HGNC:9353]
OCEL1	0.000899597	occludin/ELL domain containing 1 [Source:HGNC Symbol;Acc:HGNC:26221]
SMPD5	0.000910405	sphingomyelin phosphodiesterase 5 [Source:HGNC Symbol;Acc:HGNC:52275]
TEAD2	0.000915137	TEA domain transcription factor 2 [Source:HGNC Symbol;Acc:HGNC:11715]
AC008555.5	0.000917773	uncharacterized LOC102723540 [Source:NCBI gene;Acc:102723540]
RPL21P28	0.000918748	ribosomal protein L21 pseudogene 28 [Source:HGNC Symbol;Acc:HGNC:36258]
CKAP4	0.000960153	cytoskeleton associated protein 4 [Source:HGNC Symbol;Acc:HGNC:16991]
TXNDC9	0.000964541	thioredoxin domain containing 9 [Source:HGNC Symbol;Acc:HGNC:24110]
SPRY2	0.000980899	sprouty RTK signaling antagonist 2 [Source:HGNC Symbol;Acc:HGNC:11270]
XDH	0.000998507	xanthine dehydrogenase [Source:HGNC Symbol;Acc:HGNC:12805]
NDUFB8	0.00100314	NADH:ubiquinone oxidoreductase subunit B8 [Source:HGNC Symbol;Acc:HGNC:7703]
EPGN	0.00101555	epithelial mitogen [Source:HGNC Symbol;Acc:HGNC:17470]
RAB31	0.00101834	RAB31, member RAS oncogene family [Source:HGNC Symbol;Acc:HGNC:9771]
EDEM1	0.00104608	ER degradation enhancing alpha-mannosidase like protein 1 [Source:HGNC Symbol;Acc:HGNC:18967]
NDUFA4	0.00104652	NDUFA4, mitochondrial complex associated [Source:HGNC Symbol;Acc:HGNC:7687]
TNIP2	0.00105396	TNFAIP3 interacting protein 2 [Source:HGNC Symbol;Acc:HGNC:19118]
FAM131A	0.00105504	family with sequence similarity 131 member A [Source:HGNC Symbol;Acc:HGNC:28308]
GAS5	0.00105852	growth arrest specific 5 [Source:HGNC Symbol;Acc:HGNC:16355]
VRK1	0.00105938	vaccinia related kinase 1 [Source:HGNC Symbol;Acc:HGNC:12718]
RPS16	0.00107287	ribosomal protein S16 [Source:HGNC Symbol;Acc:HGNC:10396]
NMB	0.00108218	neuromedin B [Source:HGNC Symbol;Acc:HGNC:7842]
RPS26	0.00108533	ribosomal protein S26 [Source:HGNC Symbol;Acc:HGNC:10414]
S100A2	0.00108946	S100 calcium binding protein A2 [Source:HGNC Symbol;Acc:HGNC:10492]
FAM84A	0.00109562	family with sequence similarity 84 member A [Source:HGNC Symbol;Acc:HGNC:20743]
DGAT1	0.00109688	diacylglycerol O-acyltransferase 1 [Source:HGNC Symbol;Acc:HGNC:2843]
TMEM59	0.00110023	transmembrane protein 59 [Source:HGNC Symbol;Acc:HGNC:1239]
MPDU1	0.00110339	mannose-P-dolichol utilization defect 1 [Source:HGNC Symbol;Acc:HGNC:7207]
RPS6	0.00110741	ribosomal protein S6 [Source:HGNC Symbol;Acc:HGNC:10429]
LGALS7B	0.0011188	galectin 7B [Source:HGNC Symbol;Acc:HGNC:34447]
MITF	0.00113392	melanogenesis associated transcription factor [Source:HGNC Symbol;Acc:HGNC:7105]
SETD3	0.00113532	SET domain containing 3 [Source:HGNC Symbol;Acc:HGNC:20493]
PCDH15	0.00113792	protocadherin related 15 [Source:HGNC Symbol;Acc:HGNC:14674]
RPS7	0.00115915	ribosomal protein S7 [Source:HGNC Symbol;Acc:HGNC:10440]
NAGS	0.00117517	N-acetylglutamate synthase [Source:HGNC Symbol;Acc:HGNC:17996]
CCSER2	0.00117802	coiled-coil serine rich protein 2 [Source:HGNC Symbol;Acc:HGNC:29197]
FAM189B	0.0011839	family with sequence similarity 189 member B [Source:HGNC Symbol;Acc:HGNC:1233]
ATP2C1	0.00119366	ATPase secretory pathway Ca2+ transporting 1 [Source:HGNC Symbol;Acc:HGNC:13211]
C11orf24	0.0012267	chromosome 11 open reading frame 24 [Source:HGNC Symbol;Acc:HGNC:1174]
KLHL5	0.00123935	kelch like family member 5 [Source:HGNC Symbol;Acc:HGNC:6356]
PRXL2A	0.00124111	peroxiredoxin like 2A [Source:HGNC Symbol;Acc:HGNC:28651]
ANKRD22	0.00124606	ankyrin repeat domain 22 [Source:HGNC Symbol;Acc:HGNC:28321]
SLC38A2	0.00125004	solute carrier family 38 member 2 [Source:HGNC Symbol;Acc:HGNC:13448]
TP53RK	0.00125659	TP53 regulating kinase [Source:HGNC Symbol;Acc:HGNC:16197]
RPS18	0.00127298	ribosomal protein S18 [Source:HGNC Symbol;Acc:HGNC:10401]
AKR1B10	0.00127539	aldo-keto reductase family 1 member B10 [Source:HGNC Symbol;Acc:HGNC:382]
RASSF8	0.00128114	Ras association domain family member 8 [Source:HGNC Symbol;Acc:HGNC:13232]
ELMO3	0.00128589	engulfment and cell motility 3 [Source:HGNC Symbol;Acc:HGNC:17289]
TRAF4	0.00130368	TNF receptor associated factor 4 [Source:HGNC Symbol;Acc:HGNC:12034]
CAMK2N1	0.00131706	calcium/calmodulin dependent protein kinase II inhibitor 1 [Source:HGNC Symbol;Acc:HGNC:24190]
FAM43B	0.00132803	family with sequence similarity 43 member B [Source:HGNC Symbol;Acc:HGNC:31791]
FBXL4	0.00133348	F-box and leucine rich repeat protein 4 [Source:HGNC Symbol;Acc:HGNC:13601]
MTATP6P1	0.00133784	MT-ATP6 pseudogene 1 [Source:HGNC Symbol;Acc:HGNC:44575]
ABCC10	0.00134929	ATP binding cassette subfamily C member 10 [Source:HGNC Symbol;Acc:HGNC:52]
SLC35E4	0.00134938	solute carrier family 35 member E4 [Source:HGNC Symbol;Acc:HGNC:17058]
DANCR	0.00137097	differentiation antagonizing non-protein coding RNA [Source:HGNC Symbol;Acc:HGNC:28964]
PTPN12	0.00138083	protein tyrosine phosphatase, non-receptor type 12 [Source:HGNC Symbol;Acc:HGNC:9645]
MAFA	0.0014084	MAF bZIP transcription factor A [Source:HGNC Symbol;Acc:HGNC:23145]
JUNB	0.00142194	JunB proto-oncogene, AP-1 transcription factor subunit [Source:HGNC Symbol;Acc:HGNC:6205]
DPY19L1	0.0014415	dpy-19 like C-mannosyltransferase 1 [Source:HGNC Symbol;Acc:HGNC:22205]
RPS20	0.00145817	ribosomal protein S20 [Source:HGNC Symbol;Acc:HGNC:10405]
HERC5	0.00147528	HECT and RLD domain containing E3 ubiquitin protein ligase 5 [Source:HGNC Symbol;Acc:HGNC:24368]
TES	0.00148312	testin LIM domain protein [Source:HGNC Symbol;Acc:HGNC:14620]
PAPSS1	0.0015069	3'-phosphoadenosine 5'-phosphosulfate synthase 1 [Source:HGNC Symbol;Acc:HGNC:8603]
LRP12	0.00151824	LDL receptor related protein 12 [Source:HGNC Symbol;Acc:HGNC:31708]
FBXO2	0.00154223	F-box protein 2 [Source:HGNC Symbol;Acc:HGNC:13581]
NSMF	0.00155291	NMDA receptor synaptonuclear signaling and neuronal migration factor [Source:HGNC Symbol;Acc:HGNC:29843]
GABARAPL2	0.0015893	GABA type A receptor associated protein like 2 [Source:HGNC Symbol;Acc:HGNC:13291]
EPB41L5	0.00159411	erythrocyte membrane protein band 4.1 like 5 [Source:HGNC Symbol;Acc:HGNC:19819]
TFDP1	0.00162649	transcription factor Dp-1 [Source:HGNC Symbol;Acc:HGNC:11749]
TCTEX1D2	0.00162862	Tctex1 domain containing 2 [Source:HGNC Symbol;Acc:HGNC:28482]
PRDX3	0.00163573	peroxiredoxin 3 [Source:HGNC Symbol;Acc:HGNC:9354]
CMTM3	0.00163603	CKLF like MARVEL transmembrane domain containing 3 [Source:HGNC Symbol;Acc:HGNC:19174]
TRIB2	0.00163768	tribbles pseudokinase 2 [Source:HGNC Symbol;Acc:HGNC:30809]
C12orf57	0.00163845	chromosome 12 open reading frame 57 [Source:HGNC Symbol;Acc:HGNC:29521]
PLEKHA1	0.00165906	pleckstrin homology domain containing A1 [Source:HGNC Symbol;Acc:HGNC:14335]
MAF1	0.00168349	MAF1 homolog, negative regulator of RNA polymerase III [Source:HGNC Symbol;Acc:HGNC:24966]
AP1S3	0.0016846	adaptor related protein complex 1 subunit sigma 3 [Source:HGNC Symbol;Acc:HGNC:18971]
DLC1	0.00168469	DLC1 Rho GTPase activating protein [Source:HGNC Symbol;Acc:HGNC:2897]
TUBA4A	0.00172697	tubulin alpha 4a [Source:HGNC Symbol;Acc:HGNC:12407]
ATP6V1F	0.00178507	ATPase H+ transporting V1 subunit F [Source:HGNC Symbol;Acc:HGNC:16832]
PRKG2	0.00181614	protein kinase cGMP-dependent 2 [Source:HGNC Symbol;Acc:HGNC:9416]
HSPA7	0.00183733	heat shock protein family A (Hsp70) member 7 [Source:HGNC Symbol;Acc:HGNC:5240]
GCNT3	0.00188302	glucosaminyl (N-acetyl) transferase 3, mucin type [Source:HGNC Symbol;Acc:HGNC:4205]
NPRL3	0.00188746	NPR3 like, GATOR1 complex subunit [Source:HGNC Symbol;Acc:HGNC:14124]
RPL31	0.00190105	ribosomal protein L31 [Source:HGNC Symbol;Acc:HGNC:10334]
HSBP1	0.00190265	heat shock factor binding protein 1 [Source:HGNC Symbol;Acc:HGNC:5203]
MAFF	0.00191448	MAF bZIP transcription factor F [Source:HGNC Symbol;Acc:HGNC:6780]
COMT	0.0019155	catechol-O-methyltransferase [Source:HGNC Symbol;Acc:HGNC:2228]
FSCN1	0.00191915	fascin actin-bundling protein 1 [Source:HGNC Symbol;Acc:HGNC:11148]
NTAN1	0.00193397	N-terminal asparagine amidase [Source:HGNC Symbol;Acc:HGNC:29909]
NID1	0.00200989	nidogen 1 [Source:HGNC Symbol;Acc:HGNC:7821]
PIP5K1A	0.00201591	phosphatidylinositol-4-phosphate 5-kinase type 1 alpha [Source:HGNC Symbol;Acc:HGNC:8994]
NELFCD	0.00203906	negative elongation factor complex member C/D [Source:HGNC Symbol;Acc:HGNC:15934]
B4GALT5	0.00204765	beta-1,4-galactosyltransferase 5 [Source:HGNC Symbol;Acc:HGNC:928]
TRIM13	0.00205914	tripartite motif containing 13 [Source:HGNC Symbol;Acc:HGNC:9976]
TMEM263	0.00206008	transmembrane protein 263 [Source:HGNC Symbol;Acc:HGNC:28281]
ASB2	0.00206015	ankyrin repeat and SOCS box containing 2 [Source:HGNC Symbol;Acc:HGNC:16012]
C19orf47	0.00206752	chromosome 19 open reading frame 47 [Source:HGNC Symbol;Acc:HGNC:26723]
FAM83A-AS1	0.00210581	FAM83A antisense RNA 1 [Source:HGNC Symbol;Acc:HGNC:48658]
NOP14-AS1	0.00210701	NOP14 antisense RNA 1 [Source:HGNC Symbol;Acc:HGNC:20205]
PRPS1	0.00211005	phosphoribosyl pyrophosphate synthetase 1 [Source:HGNC Symbol;Acc:HGNC:9462]
SLC25A30	0.00217325	solute carrier family 25 member 30 [Source:HGNC Symbol;Acc:HGNC:27371]
OSR1	0.00218596	odd-skipped related transciption factor 1 [Source:HGNC Symbol;Acc:HGNC:8111]
RPS15	0.00219232	ribosomal protein S15 [Source:HGNC Symbol;Acc:HGNC:10388]
ELK3	0.00219294	ELK3, ETS transcription factor [Source:HGNC Symbol;Acc:HGNC:3325]
GSTM3	0.00220278	glutathione S-transferase mu 3 [Source:HGNC Symbol;Acc:HGNC:4635]
SPINK6	0.00220927	serine peptidase inhibitor, Kazal type 6 [Source:HGNC Symbol;Acc:HGNC:29486]
BTBD3	0.00222748	BTB domain containing 3 [Source:HGNC Symbol;Acc:HGNC:15854]
DLL4	0.00228576	delta like canonical Notch ligand 4 [Source:HGNC Symbol;Acc:HGNC:2910]
SEMA3C	0.00228791	semaphorin 3C [Source:HGNC Symbol;Acc:HGNC:10725]
BHLHE40	0.00229036	basic helix-loop-helix family member e40 [Source:HGNC Symbol;Acc:HGNC:1046]
RNF41	0.00231252	ring finger protein 41 [Source:HGNC Symbol;Acc:HGNC:18401]
PLA2G4A	0.00233501	phospholipase A2 group IVA [Source:HGNC Symbol;Acc:HGNC:9035]
PSPC1	0.00233599	paraspeckle component 1 [Source:HGNC Symbol;Acc:HGNC:20320]
MAPRE1	0.00233709	microtubule associated protein RP/EB family member 1 [Source:HGNC Symbol;Acc:HGNC:6890]
HERC4	0.00234777	HECT and RLD domain containing E3 ubiquitin protein ligase 4 [Source:HGNC Symbol;Acc:HGNC:24521]
LYPD6	0.00236556	LY6/PLAUR domain containing 6 [Source:HGNC Symbol;Acc:HGNC:28751]
SERPINB8	0.00236957	serpin family B member 8 [Source:HGNC Symbol;Acc:HGNC:8952]
SPRYD3	0.0023882	SPRY domain containing 3 [Source:HGNC Symbol;Acc:HGNC:25920]
CDK2AP1	0.00240712	cyclin dependent kinase 2 associated protein 1 [Source:HGNC Symbol;Acc:HGNC:14002]
UQCRH	0.00245868	ubiquinol-cytochrome c reductase hinge protein [Source:HGNC Symbol;Acc:HGNC:12590]
FLRT3	0.00246968	fibronectin leucine rich transmembrane protein 3 [Source:HGNC Symbol;Acc:HGNC:3762]
UBE3C	0.00248362	ubiquitin protein ligase E3C [Source:HGNC Symbol;Acc:HGNC:16803]
FAM3C	0.00248855	family with sequence similarity 3 member C [Source:HGNC Symbol;Acc:HGNC:18664]
ATP5MD	0.00249895	ATP synthase membrane subunit DAPIT [Source:HGNC Symbol;Acc:HGNC:30889]
PDS5A	0.0025588	PDS5 cohesin associated factor A [Source:HGNC Symbol;Acc:HGNC:29088]
PDCL3	0.00260135	phosducin like 3 [Source:HGNC Symbol;Acc:HGNC:28860]
IGFBP6	0.00261313	insulin like growth factor binding protein 6 [Source:HGNC Symbol;Acc:HGNC:5475]
CCNH	0.00262303	cyclin H [Source:HGNC Symbol;Acc:HGNC:1594]
DUSP9	0.00264407	dual specificity phosphatase 9 [Source:HGNC Symbol;Acc:HGNC:3076]
CHAMP1	0.0026518	chromosome alignment maintaining phosphoprotein 1 [Source:HGNC Symbol;Acc:HGNC:20311]
KRT86	0.00265426	keratin 86 [Source:HGNC Symbol;Acc:HGNC:6463]
CNOT8	0.00266387	CCR4-NOT transcription complex subunit 8 [Source:HGNC Symbol;Acc:HGNC:9207]
MMP3	0.00270134	matrix metallopeptidase 3 [Source:HGNC Symbol;Acc:HGNC:7173]
SDR16C5	0.00271047	short chain dehydrogenase/reductase family 16C member 5 [Source:HGNC Symbol;Acc:HGNC:30311]
SERPINE2	0.00275397	serpin family E member 2 [Source:HGNC Symbol;Acc:HGNC:8951]
SOWAHC	0.00276502	sosondowah ankyrin repeat domain family member C [Source:HGNC Symbol;Acc:HGNC:26149]
LGALS3	0.00277296	galectin 3 [Source:HGNC Symbol;Acc:HGNC:6563]
RPL21	0.00277889	ribosomal protein L21 [Source:HGNC Symbol;Acc:HGNC:10313]
BAG2	0.00279234	BCL2 associated athanogene 2 [Source:HGNC Symbol;Acc:HGNC:938]
CMBL	0.00279511	carboxymethylenebutenolidase homolog [Source:HGNC Symbol;Acc:HGNC:25090]
GLCE	0.00281777	glucuronic acid epimerase [Source:HGNC Symbol;Acc:HGNC:17855]
CHST7	0.00283341	carbohydrate sulfotransferase 7 [Source:HGNC Symbol;Acc:HGNC:13817]
CHST12	0.00287367	carbohydrate sulfotransferase 12 [Source:HGNC Symbol;Acc:HGNC:17423]
UBE2R2	0.00287912	ubiquitin conjugating enzyme E2 R2 [Source:HGNC Symbol;Acc:HGNC:19907]
ITGB1	0.00291603	integrin subunit beta 1 [Source:HGNC Symbol;Acc:HGNC:6153]
ZNF207	0.00291716	zinc finger protein 207 [Source:HGNC Symbol;Acc:HGNC:12998]
SPATS2L	0.0029281	spermatogenesis associated serine rich 2 like [Source:HGNC Symbol;Acc:HGNC:24574]
ZYX	0.00294101	zyxin [Source:HGNC Symbol;Acc:HGNC:13200]
TOR4A	0.00295985	torsin family 4 member A [Source:HGNC Symbol;Acc:HGNC:25981]
TMCC3	0.00298093	transmembrane and coiled-coil domain family 3 [Source:HGNC Symbol;Acc:HGNC:29199]
KRTAP2-3	0.00300491	keratin associated protein 2-3 [Source:HGNC Symbol;Acc:HGNC:18906]
GULP1	0.00303327	GULP, engulfment adaptor PTB domain containing 1 [Source:HGNC Symbol;Acc:HGNC:18649]
BCL3	0.00309653	B cell CLL/lymphoma 3 [Source:HGNC Symbol;Acc:HGNC:998]
RPS24	0.00310344	ribosomal protein S24 [Source:HGNC Symbol;Acc:HGNC:10411]
IL11	0.00313134	interleukin 11 [Source:HGNC Symbol;Acc:HGNC:5966]
METTL5	0.00314045	methyltransferase like 5 [Source:HGNC Symbol;Acc:HGNC:25006]
ENTR1	0.00316216	endosome associated trafficking regulator 1 [Source:HGNC Symbol;Acc:HGNC:10667]
NEDD8	0.0031663	neural precursor cell expressed, developmentally down-regulated 8 [Source:HGNC Symbol;Acc:HGNC:7732]
UCKL1	0.00319352	uridine-cytidine kinase 1 like 1 [Source:HGNC Symbol;Acc:HGNC:15938]
GAL	0.00319609	galanin and GMAP prepropeptide [Source:HGNC Symbol;Acc:HGNC:4114]
GPR87	0.00320112	G protein-coupled receptor 87 [Source:HGNC Symbol;Acc:HGNC:4538]
RNF145	0.00321125	ring finger protein 145 [Source:HGNC Symbol;Acc:HGNC:20853]
DDN	0.0032156	dendrin [Source:HGNC Symbol;Acc:HGNC:24458]
SLC46A1	0.00322616	solute carrier family 46 member 1 [Source:HGNC Symbol;Acc:HGNC:30521]
TEP1	0.00323387	telomerase associated protein 1 [Source:HGNC Symbol;Acc:HGNC:11726]
REXO2	0.00324328	RNA exonuclease 2 [Source:HGNC Symbol;Acc:HGNC:17851]
RAC2	0.00325529	Rac family small GTPase 2 [Source:HGNC Symbol;Acc:HGNC:9802]
ADGRA3	0.00326591	adhesion G protein-coupled receptor A3 [Source:HGNC Symbol;Acc:HGNC:13839]
ALCAM	0.00328193	activated leukocyte cell adhesion molecule [Source:HGNC Symbol;Acc:HGNC:400]
MTAP	0.00331805	methylthioadenosine phosphorylase [Source:HGNC Symbol;Acc:HGNC:7413]
GNB5	0.00332626	G protein subunit beta 5 [Source:HGNC Symbol;Acc:HGNC:4401]
NUP205	0.00333188	nucleoporin 205 [Source:HGNC Symbol;Acc:HGNC:18658]
STX1A	0.00334245	syntaxin 1A [Source:HGNC Symbol;Acc:HGNC:11433]
UBE2M	0.0033632	ubiquitin conjugating enzyme E2 M [Source:HGNC Symbol;Acc:HGNC:12491]
RPS11	0.00336536	ribosomal protein S11 [Source:HGNC Symbol;Acc:HGNC:10384]
SPOCK1	0.00339887	SPARC (osteonectin), cwcv and kazal like domains proteoglycan 1 [Source:HGNC Symbol;Acc:HGNC:11251]
SP8	0.00340701	Sp8 transcription factor [Source:HGNC Symbol;Acc:HGNC:19196]
ANGPTL4	0.00341114	angiopoietin like 4 [Source:HGNC Symbol;Acc:HGNC:16039]
SLC15A4	0.00346418	solute carrier family 15 member 4 [Source:HGNC Symbol;Acc:HGNC:23090]
GBGT1	0.00348565	globoside alpha-1,3-N-acetylgalactosaminyltransferase 1 (FORS blood group) [Source:HGNC Symbol;Acc:HGNC:20460]
ARPC5	0.00349294	actin related protein 2/3 complex subunit 5 [Source:HGNC Symbol;Acc:HGNC:708]
ISG15	0.00350387	ISG15 ubiquitin-like modifier [Source:HGNC Symbol;Acc:HGNC:4053]
LPAR3	0.00353703	lysophosphatidic acid receptor 3 [Source:HGNC Symbol;Acc:HGNC:14298]
PRKRA	0.00354269	protein activator of interferon induced protein kinase EIF2AK2 [Source:HGNC Symbol;Acc:HGNC:9438]
AC005034.3	0.00355886	novel transcript, antisense to C2orf3
CDK10	0.00359701	cyclin dependent kinase 10 [Source:HGNC Symbol;Acc:HGNC:1770]
MAPRE2	0.0036023	microtubule associated protein RP/EB family member 2 [Source:HGNC Symbol;Acc:HGNC:6891]
PLCXD3	0.00361635	phosphatidylinositol specific phospholipase C X domain containing 3 [Source:HGNC Symbol;Acc:HGNC:31822]
CHST15	0.00364184	carbohydrate sulfotransferase 15 [Source:HGNC Symbol;Acc:HGNC:18137]
SINHCAF	0.00364681	SIN3-HDAC complex associated factor [Source:HGNC Symbol;Acc:HGNC:30702]
ZFP36L2	0.00366877	ZFP36 ring finger protein like 2 [Source:HGNC Symbol;Acc:HGNC:1108]
DLGAP4	0.00372104	DLG associated protein 4 [Source:HGNC Symbol;Acc:HGNC:24476]
TWIST2	0.00372707	twist family bHLH transcription factor 2 [Source:HGNC Symbol;Acc:HGNC:20670]
RPS3	0.00380219	ribosomal protein S3 [Source:HGNC Symbol;Acc:HGNC:10420]
DESI2	0.00381592	desumoylating isopeptidase 2 [Source:HGNC Symbol;Acc:HGNC:24264]
ALDH1A3	0.00382966	aldehyde dehydrogenase 1 family member A3 [Source:HGNC Symbol;Acc:HGNC:409]
PDIA4	0.00385656	protein disulfide isomerase family A member 4 [Source:HGNC Symbol;Acc:HGNC:30167]
ST3GAL4	0.00386084	ST3 beta-galactoside alpha-2,3-sialyltransferase 4 [Source:HGNC Symbol;Acc:HGNC:10864]
PAX8	0.00386174	paired box 8 [Source:HGNC Symbol;Acc:HGNC:8622]
HTR7	0.00386541	5-hydroxytryptamine receptor 7 [Source:HGNC Symbol;Acc:HGNC:5302]
PSD4	0.00386919	pleckstrin and Sec7 domain containing 4 [Source:HGNC Symbol;Acc:HGNC:19096]
GRK5	0.00386998	G protein-coupled receptor kinase 5 [Source:HGNC Symbol;Acc:HGNC:4544]
PRDX4	0.00387752	peroxiredoxin 4 [Source:HGNC Symbol;Acc:HGNC:17169]
SELENOM	0.00387814	selenoprotein M [Source:HGNC Symbol;Acc:HGNC:30397]
PTPN11	0.00391533	protein tyrosine phosphatase, non-receptor type 11 [Source:HGNC Symbol;Acc:HGNC:9644]
APLN	0.00392549	apelin [Source:HGNC Symbol;Acc:HGNC:16665]
FASTKD5	0.00394831	FAST kinase domains 5 [Source:HGNC Symbol;Acc:HGNC:25790]
MFSD12	0.00395622	major facilitator superfamily domain containing 12 [Source:HGNC Symbol;Acc:HGNC:28299]
RGS19	0.00397719	regulator of G protein signaling 19 [Source:HGNC Symbol;Acc:HGNC:13735]
TTC3	0.00397926	tetratricopeptide repeat domain 3 [Source:HGNC Symbol;Acc:HGNC:12393]
RASL11A	0.00406014	RAS like family 11 member A [Source:HGNC Symbol;Acc:HGNC:23802]
EPHA4	0.00407223	EPH receptor A4 [Source:HGNC Symbol;Acc:HGNC:3388]
CYFIP1	0.00408246	cytoplasmic FMR1 interacting protein 1 [Source:HGNC Symbol;Acc:HGNC:13759]
CNTNAP1	0.00413501	contactin associated protein 1 [Source:HGNC Symbol;Acc:HGNC:8011]
CLCA2	0.00415599	chloride channel accessory 2 [Source:HGNC Symbol;Acc:HGNC:2016]
CAD	0.00418056	carbamoyl-phosphate synthetase 2, aspartate transcarbamylase, and dihydroorotase [Source:HGNC Symbol;Acc:HGNC:1424]
RHOQ	0.00419335	ras homolog family member Q [Source:HGNC Symbol;Acc:HGNC:17736]
TMEM171	0.00420932	transmembrane protein 171 [Source:HGNC Symbol;Acc:HGNC:27031]
EIF3E	0.00421945	eukaryotic translation initiation factor 3 subunit E [Source:HGNC Symbol;Acc:HGNC:3277]
MTCO1P12	0.00422238	MT-CO1 pseudogene 12 [Source:HGNC Symbol;Acc:HGNC:52014]
CPEB4	0.00425839	cytoplasmic polyadenylation element binding protein 4 [Source:HGNC Symbol;Acc:HGNC:21747]
SMIM30	0.0042604	small integral membrane protein 30 [Source:HGNC Symbol;Acc:HGNC:48953]
ABRAXAS1	0.00430105	abraxas 1, BRCA1 A complex subunit [Source:HGNC Symbol;Acc:HGNC:25829]
MTCH2	0.00430871	mitochondrial carrier 2 [Source:HGNC Symbol;Acc:HGNC:17587]
PI4K2B	0.00432066	phosphatidylinositol 4-kinase type 2 beta [Source:HGNC Symbol;Acc:HGNC:18215]
RPS13	0.00432578	ribosomal protein S13 [Source:HGNC Symbol;Acc:HGNC:10386]
RAP1GAP2	0.00433064	RAP1 GTPase activating protein 2 [Source:HGNC Symbol;Acc:HGNC:29176]
PLAT	0.00433129	plasminogen activator, tissue type [Source:HGNC Symbol;Acc:HGNC:9051]
SLC35B2	0.00440159	solute carrier family 35 member B2 [Source:HGNC Symbol;Acc:HGNC:16872]
METTL21A	0.00443956	methyltransferase like 21A [Source:HGNC Symbol;Acc:HGNC:30476]
ATP1A1	0.00448189	ATPase Na+/K+ transporting subunit alpha 1 [Source:HGNC Symbol;Acc:HGNC:799]
CHST11	0.00454733	carbohydrate sulfotransferase 11 [Source:HGNC Symbol;Acc:HGNC:17422]
KIAA1191	0.00454798	KIAA1191 [Source:HGNC Symbol;Acc:HGNC:29209]
SH2D2A	0.00456819	SH2 domain containing 2A [Source:HGNC Symbol;Acc:HGNC:10821]
SMARCA1	0.00457088	SWI/SNF related, matrix associated, actin dependent regulator of chromatin, subfamily a, member 1 [Source:HGNC Symbol;Acc:HGNC:11097]
MKX	0.004622	mohawk homeobox [Source:HGNC Symbol;Acc:HGNC:23729]
RRAS	0.00465825	RAS related [Source:HGNC Symbol;Acc:HGNC:10447]
GNA12	0.00467224	G protein subunit alpha 12 [Source:HGNC Symbol;Acc:HGNC:4380]
SAMD10	0.00468196	sterile alpha motif domain containing 10 [Source:HGNC Symbol;Acc:HGNC:16129]
KIAA1549	0.00468482	KIAA1549 [Source:HGNC Symbol;Acc:HGNC:22219]
SNPH	0.00469694	syntaphilin [Source:HGNC Symbol;Acc:HGNC:15931]
VWA1	0.00471302	von Willebrand factor A domain containing 1 [Source:HGNC Symbol;Acc:HGNC:30910]
PRKAR1A	0.00474373	protein kinase cAMP-dependent type I regulatory subunit alpha [Source:HGNC Symbol;Acc:HGNC:9388]
NPC2	0.00477347	NPC intracellular cholesterol transporter 2 [Source:HGNC Symbol;Acc:HGNC:14537]
NUP62CL	0.0048346	nucleoporin 62 C-terminal like [Source:HGNC Symbol;Acc:HGNC:25960]
EFL1	0.00485311	elongation factor like GTPase 1 [Source:HGNC Symbol;Acc:HGNC:25789]
PTMS	0.00489376	parathymosin [Source:HGNC Symbol;Acc:HGNC:9629]
FGFR1OP2	0.00493698	FGFR1 oncogene partner 2 [Source:HGNC Symbol;Acc:HGNC:23098]
HLA-A	0.00499887	major histocompatibility complex, class I, A [Source:HGNC Symbol;Acc:HGNC:4931]
BVES	0.00504961	blood vessel epicardial substance [Source:HGNC Symbol;Acc:HGNC:1152]
RABAC1	0.00506379	Rab acceptor 1 [Source:HGNC Symbol;Acc:HGNC:9794]
STOM	0.00507089	stomatin [Source:HGNC Symbol;Acc:HGNC:3383]
ARHGAP25	0.00507715	Rho GTPase activating protein 25 [Source:HGNC Symbol;Acc:HGNC:28951]
METTL9	0.00510454	methyltransferase like 9 [Source:HGNC Symbol;Acc:HGNC:24586]
SUCLA2-AS1	0.00511106	SUCLA2 antisense RNA 1 [Source:HGNC Symbol;Acc:HGNC:39965]
CISD2	0.00513589	CDGSH iron sulfur domain 2 [Source:HGNC Symbol;Acc:HGNC:24212]
SMURF2	0.00513731	SMAD specific E3 ubiquitin protein ligase 2 [Source:HGNC Symbol;Acc:HGNC:16809]
TMEM45B	0.00516243	transmembrane protein 45B [Source:HGNC Symbol;Acc:HGNC:25194]
PYGB	0.0051925	glycogen phosphorylase B [Source:HGNC Symbol;Acc:HGNC:9723]
CCK	0.00522433	cholecystokinin [Source:HGNC Symbol;Acc:HGNC:1569]
ST6GAL1	0.00523443	ST6 beta-galactoside alpha-2,6-sialyltransferase 1 [Source:HGNC Symbol;Acc:HGNC:10860]
SOX7	0.00527064	SRY-box 7 [Source:HGNC Symbol;Acc:HGNC:18196]
ITPRIP	0.00529342	inositol 1,4,5-trisphosphate receptor interacting protein [Source:HGNC Symbol;Acc:HGNC:29370]
SH2D5	0.00532494	SH2 domain containing 5 [Source:HGNC Symbol;Acc:HGNC:28819]
SLC39A6	0.00533711	solute carrier family 39 member 6 [Source:HGNC Symbol;Acc:HGNC:18607]
TUBB4B	0.00533752	tubulin beta 4B class IVb [Source:HGNC Symbol;Acc:HGNC:20771]
ATP5ME	0.00534086	ATP synthase membrane subunit e [Source:HGNC Symbol;Acc:HGNC:846]
STK38L	0.00541655	serine/threonine kinase 38 like [Source:HGNC Symbol;Acc:HGNC:17848]
PRMT1	0.00542075	protein arginine methyltransferase 1 [Source:HGNC Symbol;Acc:HGNC:5187]
TAX1BP3	0.00543181	Tax1 binding protein 3 [Source:HGNC Symbol;Acc:HGNC:30684]
STEAP1	0.00544128	STEAP family member 1 [Source:HGNC Symbol;Acc:HGNC:11378]
GNA15	0.00544204	G protein subunit alpha 15 [Source:HGNC Symbol;Acc:HGNC:4383]
RPL27	0.00545293	ribosomal protein L27 [Source:HGNC Symbol;Acc:HGNC:10328]
LOXL2	0.00546889	lysyl oxidase like 2 [Source:HGNC Symbol;Acc:HGNC:6666]
AC133785.1	0.00555435	novel transcript, antisense to ARHGEF4
DNAJC10	0.0055629	DnaJ heat shock protein family (Hsp40) member C10 [Source:HGNC Symbol;Acc:HGNC:24637]
MAST4	0.00557182	microtubule associated serine/threonine kinase family member 4 [Source:HGNC Symbol;Acc:HGNC:19037]
NDUFB9	0.00559235	NADH:ubiquinone oxidoreductase subunit B9 [Source:HGNC Symbol;Acc:HGNC:7704]
CHST2	0.00560552	carbohydrate sulfotransferase 2 [Source:HGNC Symbol;Acc:HGNC:1970]
RICTOR	0.00561585	RPTOR independent companion of MTOR complex 2 [Source:HGNC Symbol;Acc:HGNC:28611]
S1PR1	0.00564133	sphingosine-1-phosphate receptor 1 [Source:HGNC Symbol;Acc:HGNC:3165]
CD151	0.00568884	CD151 molecule (Raph blood group) [Source:HGNC Symbol;Acc:HGNC:1630]
SERF2	0.00569348	small EDRK-rich factor 2 [Source:HGNC Symbol;Acc:HGNC:10757]
GM2A	0.00574392	GM2 ganglioside activator [Source:HGNC Symbol;Acc:HGNC:4367]
GATM	0.00591515	glycine amidinotransferase [Source:HGNC Symbol;Acc:HGNC:4175]
GALNT1	0.00594614	polypeptide N-acetylgalactosaminyltransferase 1 [Source:HGNC Symbol;Acc:HGNC:4123]
C8orf76	0.00602762	chromosome 8 open reading frame 76 [Source:HGNC Symbol;Acc:HGNC:25924]
FIBP	0.00606289	FGF1 intracellular binding protein [Source:HGNC Symbol;Acc:HGNC:3705]
SGK1	0.00606361	serum/glucocorticoid regulated kinase 1 [Source:HGNC Symbol;Acc:HGNC:10810]
LCE3E	0.00609353	late cornified envelope 3E [Source:HGNC Symbol;Acc:HGNC:29463]
TSG101	0.00610422	tumor susceptibility 101 [Source:HGNC Symbol;Acc:HGNC:15971]
TMEM68	0.00615905	transmembrane protein 68 [Source:HGNC Symbol;Acc:HGNC:26510]
SNRPD2	0.0061812	small nuclear ribonucleoprotein D2 polypeptide [Source:HGNC Symbol;Acc:HGNC:11159]
EIF1B	0.00622753	eukaryotic translation initiation factor 1B [Source:HGNC Symbol;Acc:HGNC:30792]
C20orf197	0.00626969	chromosome 20 open reading frame 197 [Source:HGNC Symbol;Acc:HGNC:26601]
LY6K	0.0062705	lymphocyte antigen 6 family member K [Source:HGNC Symbol;Acc:HGNC:24225]
GRB10	0.00627823	growth factor receptor bound protein 10 [Source:HGNC Symbol;Acc:HGNC:4564]
PEX19	0.006279	peroxisomal biogenesis factor 19 [Source:HGNC Symbol;Acc:HGNC:9713]
RAB9A	0.00629318	RAB9A, member RAS oncogene family [Source:HGNC Symbol;Acc:HGNC:9792]
COX7A2	0.00630648	cytochrome c oxidase subunit 7A2 [Source:HGNC Symbol;Acc:HGNC:2288]
SNHG6	0.00633332	small nucleolar RNA host gene 6 [Source:HGNC Symbol;Acc:HGNC:32965]
COX5B	0.00640892	cytochrome c oxidase subunit 5B [Source:HGNC Symbol;Acc:HGNC:2269]
NDUFA9	0.00642506	NADH:ubiquinone oxidoreductase subunit A9 [Source:HGNC Symbol;Acc:HGNC:7693]
MIB2	0.00643638	mindbomb E3 ubiquitin protein ligase 2 [Source:HGNC Symbol;Acc:HGNC:30577]
RPL24	0.00644612	ribosomal protein L24 [Source:HGNC Symbol;Acc:HGNC:10325]
TMEM164	0.00652645	transmembrane protein 164 [Source:HGNC Symbol;Acc:HGNC:26217]
SNHG5	0.00657232	small nucleolar RNA host gene 5 [Source:HGNC Symbol;Acc:HGNC:21026]
ARCN1	0.00658374	archain 1 [Source:HGNC Symbol;Acc:HGNC:649]
RAB27B	0.00662189	RAB27B, member RAS oncogene family [Source:HGNC Symbol;Acc:HGNC:9767]
ZFAND2B	0.00663497	zinc finger AN1-type containing 2B [Source:HGNC Symbol;Acc:HGNC:25206]
MZT2A	0.00669311	mitotic spindle organizing protein 2A [Source:HGNC Symbol;Acc:HGNC:33187]
PCNP	0.00669714	PEST proteolytic signal containing nuclear protein [Source:HGNC Symbol;Acc:HGNC:30023]
NCS1	0.00669806	neuronal calcium sensor 1 [Source:HGNC Symbol;Acc:HGNC:3953]
MRPL39	0.00672095	mitochondrial ribosomal protein L39 [Source:HGNC Symbol;Acc:HGNC:14027]
RPL18A	0.00674736	ribosomal protein L18a [Source:HGNC Symbol;Acc:HGNC:10311]
AP000769.1	0.0067545	Finkel-Biskis-Reilly murine sarcoma virus (FBR-MuSV) ubiquitously expressed (FAU) pseudogene
IGF2BP2-AS1	0.00679874	IGF2BP2 antisense RNA 1 [Source:HGNC Symbol;Acc:HGNC:32674]
DIMT1	0.00681103	DIM1 dimethyladenosine transferase 1 homolog [Source:HGNC Symbol;Acc:HGNC:30217]
MAP1LC3B	0.00686613	microtubule associated protein 1 light chain 3 beta [Source:HGNC Symbol;Acc:HGNC:13352]
AC131254.1	0.00686947	uncharacterized LOC101929470 [Source:NCBI gene;Acc:101929470]
MAP2K7	0.00688682	mitogen-activated protein kinase kinase 7 [Source:HGNC Symbol;Acc:HGNC:6847]
MRPL36	0.00690355	mitochondrial ribosomal protein L36 [Source:HGNC Symbol;Acc:HGNC:14490]
TLR2	0.00693745	toll like receptor 2 [Source:HGNC Symbol;Acc:HGNC:11848]
STAU2	0.00698061	staufen double-stranded RNA binding protein 2 [Source:HGNC Symbol;Acc:HGNC:11371]
DAAM1	0.00701903	dishevelled associated activator of morphogenesis 1 [Source:HGNC Symbol;Acc:HGNC:18142]
TMED3	0.00701952	transmembrane p24 trafficking protein 3 [Source:HGNC Symbol;Acc:HGNC:28889]
EFNB1	0.00703329	ephrin B1 [Source:HGNC Symbol;Acc:HGNC:3226]
IL18	0.00703486	interleukin 18 [Source:HGNC Symbol;Acc:HGNC:5986]
ABHD14B	0.0071559	abhydrolase domain containing 14B [Source:HGNC Symbol;Acc:HGNC:28235]
PNKP	0.00716802	polynucleotide kinase 3'-phosphatase [Source:HGNC Symbol;Acc:HGNC:9154]
IGFL2-AS1	0.00718195	IGFL2 antisense RNA 1 [Source:HGNC Symbol;Acc:HGNC:52559]
ARL5B	0.00720575	ADP ribosylation factor like GTPase 5B [Source:HGNC Symbol;Acc:HGNC:23052]
NMD3	0.0072303	NMD3 ribosome export adaptor [Source:HGNC Symbol;Acc:HGNC:24250]
IMPAD1	0.00725094	inositol monophosphatase domain containing 1 [Source:HGNC Symbol;Acc:HGNC:26019]
NRBP1	0.00727825	nuclear receptor binding protein 1 [Source:HGNC Symbol;Acc:HGNC:7993]
CERS2	0.00729866	ceramide synthase 2 [Source:HGNC Symbol;Acc:HGNC:14076]
UBXN6	0.00735694	UBX domain protein 6 [Source:HGNC Symbol;Acc:HGNC:14928]
MDM2	0.00738014	MDM2 proto-oncogene [Source:HGNC Symbol;Acc:HGNC:6973]
MTA3	0.00750986	metastasis associated 1 family member 3 [Source:HGNC Symbol;Acc:HGNC:23784]
HCAR3	0.00754365	hydroxycarboxylic acid receptor 3 [Source:HGNC Symbol;Acc:HGNC:16824]
NRXN2	0.00756871	neurexin 2 [Source:HGNC Symbol;Acc:HGNC:8009]
WDR66	0.00758885	WD repeat domain 66 [Source:HGNC Symbol;Acc:HGNC:28506]
ARSK	0.00764449	arylsulfatase family member K [Source:HGNC Symbol;Acc:HGNC:25239]
PLS1	0.00765925	plastin 1 [Source:HGNC Symbol;Acc:HGNC:9090]
PROSER2	0.00767898	proline and serine rich 2 [Source:HGNC Symbol;Acc:HGNC:23728]
PTK2	0.00768957	protein tyrosine kinase 2 [Source:HGNC Symbol;Acc:HGNC:9611]
NEDD1	0.00769424	neural precursor cell expressed, developmentally down-regulated 1 [Source:HGNC Symbol;Acc:HGNC:7723]
TNFAIP2	0.00788717	TNF alpha induced protein 2 [Source:HGNC Symbol;Acc:HGNC:11895]
SLC6A6	0.00796771	solute carrier family 6 member 6 [Source:HGNC Symbol;Acc:HGNC:11052]
IL1RN	0.00798012	interleukin 1 receptor antagonist [Source:HGNC Symbol;Acc:HGNC:6000]
ST3GAL1	0.00798292	ST3 beta-galactoside alpha-2,3-sialyltransferase 1 [Source:HGNC Symbol;Acc:HGNC:10862]
IL17RD	0.00800713	interleukin 17 receptor D [Source:HGNC Symbol;Acc:HGNC:17616]
LATS1	0.00801485	large tumor suppressor kinase 1 [Source:HGNC Symbol;Acc:HGNC:6514]
NCEH1	0.00807373	neutral cholesterol ester hydrolase 1 [Source:HGNC Symbol;Acc:HGNC:29260]
CD24	0.00807424	CD24 molecule [Source:HGNC Symbol;Acc:HGNC:1645]
AL391834.2	0.00811873	novel transcript, antisense to RPS6
ZNF354A	0.00819105	zinc finger protein 354A [Source:HGNC Symbol;Acc:HGNC:11628]
CFAP20	0.00822811	cilia and flagella associated protein 20 [Source:HGNC Symbol;Acc:HGNC:29523]
HILPDA	0.0082593	hypoxia inducible lipid droplet associated [Source:HGNC Symbol;Acc:HGNC:28859]
PRPF39	0.0083008	pre-mRNA processing factor 39 [Source:HGNC Symbol;Acc:HGNC:20314]
FCRLB	0.00831146	Fc receptor like B [Source:HGNC Symbol;Acc:HGNC:26431]
CHPT1	0.00833346	choline phosphotransferase 1 [Source:HGNC Symbol;Acc:HGNC:17852]
KIF3C	0.00835544	kinesin family member 3C [Source:HGNC Symbol;Acc:HGNC:6321]
AC011374.2	0.00836835	novel transcript
EIF2B2	0.00838245	eukaryotic translation initiation factor 2B subunit beta [Source:HGNC Symbol;Acc:HGNC:3258]
PLAC8	0.00847404	placenta specific 8 [Source:HGNC Symbol;Acc:HGNC:19254]
SNRPGP10	0.00848316	small nuclear ribonucleoprotein polypeptide G pseudogene 10 [Source:HGNC Symbol;Acc:HGNC:39329]
ST8SIA4	0.00850298	ST8 alpha-N-acetyl-neuraminide alpha-2,8-sialyltransferase 4 [Source:HGNC Symbol;Acc:HGNC:10871]
NPLOC4	0.00853345	NPL4 homolog, ubiquitin recognition factor [Source:HGNC Symbol;Acc:HGNC:18261]
TMEM70	0.00855068	transmembrane protein 70 [Source:HGNC Symbol;Acc:HGNC:26050]
AC078820.1	0.00855949	novel transcript
MXI1	0.00856637	MAX interactor 1, dimerization protein [Source:HGNC Symbol;Acc:HGNC:7534]
HIVEP2	0.00866097	human immunodeficiency virus type I enhancer binding protein 2 [Source:HGNC Symbol;Acc:HGNC:4921]
ZC3HAV1	0.0087451	zinc finger CCCH-type containing, antiviral 1 [Source:HGNC Symbol;Acc:HGNC:23721]
RPL15	0.0087857	ribosomal protein L15 [Source:HGNC Symbol;Acc:HGNC:10306]
KRT27	0.00878726	keratin 27 [Source:HGNC Symbol;Acc:HGNC:30841]
RPS25	0.0088069	ribosomal protein S25 [Source:HGNC Symbol;Acc:HGNC:10413]
PAK2	0.00880813	p21 (RAC1) activated kinase 2 [Source:HGNC Symbol;Acc:HGNC:8591]
UQCRFS1	0.00884226	ubiquinol-cytochrome c reductase, Rieske iron-sulfur polypeptide 1 [Source:HGNC Symbol;Acc:HGNC:12587]
SLPI	0.0088533	secretory leukocyte peptidase inhibitor [Source:HGNC Symbol;Acc:HGNC:11092]
ZDHHC16	0.00895603	zinc finger DHHC-type containing 16 [Source:HGNC Symbol;Acc:HGNC:20714]
WDR26	0.00899887	WD repeat domain 26 [Source:HGNC Symbol;Acc:HGNC:21208]
C1orf174	0.00901227	chromosome 1 open reading frame 174 [Source:HGNC Symbol;Acc:HGNC:27915]
ATP2B1	0.0090468	ATPase plasma membrane Ca2+ transporting 1 [Source:HGNC Symbol;Acc:HGNC:814]
LIN7C	0.00906409	lin-7 homolog C, crumbs cell polarity complex component [Source:HGNC Symbol;Acc:HGNC:17789]
CHPF	0.00912269	chondroitin polymerizing factor [Source:HGNC Symbol;Acc:HGNC:24291]
GLRX3	0.00914158	glutaredoxin 3 [Source:HGNC Symbol;Acc:HGNC:15987]
AC084026.3	0.00916258	TEC
RPS28	0.00917208	ribosomal protein S28 [Source:HGNC Symbol;Acc:HGNC:10418]
UBE2J1	0.00917333	ubiquitin conjugating enzyme E2 J1 [Source:HGNC Symbol;Acc:HGNC:17598]
NFIL3	0.00921534	nuclear factor, interleukin 3 regulated [Source:HGNC Symbol;Acc:HGNC:7787]
EDN1	0.00922037	endothelin 1 [Source:HGNC Symbol;Acc:HGNC:3176]
C14orf119	0.00923206	chromosome 14 open reading frame 119 [Source:HGNC Symbol;Acc:HGNC:20270]
RAB5IF	0.00924189	RAB5 interacting factor [Source:HGNC Symbol;Acc:HGNC:15870]
SUMO3	0.00926748	small ubiquitin-like modifier 3 [Source:HGNC Symbol;Acc:HGNC:11124]
AP000894.4	0.00930914	novel transcript
SMAD5	0.00932	SMAD family member 5 [Source:HGNC Symbol;Acc:HGNC:6771]
DST	0.00933689	dystonin [Source:HGNC Symbol;Acc:HGNC:1090]
JAG1	0.00937101	jagged 1 [Source:HGNC Symbol;Acc:HGNC:6188]
TUBGCP3	0.00938915	tubulin gamma complex associated protein 3 [Source:HGNC Symbol;Acc:HGNC:18598]
COTL1	0.00939342	coactosin like F-actin binding protein 1 [Source:HGNC Symbol;Acc:HGNC:18304]
CABLES1	0.00939447	Cdk5 and Abl enzyme substrate 1 [Source:HGNC Symbol;Acc:HGNC:25097]
RPL34	0.0094122	ribosomal protein L34 [Source:HGNC Symbol;Acc:HGNC:10340]
CDK2AP2	0.00947322	cyclin dependent kinase 2 associated protein 2 [Source:HGNC Symbol;Acc:HGNC:30833]
SDC4	0.00948858	syndecan 4 [Source:HGNC Symbol;Acc:HGNC:10661]
NIPAL4	0.00952405	NIPA like domain containing 4 [Source:HGNC Symbol;Acc:HGNC:28018]
HSD17B2	0.00962341	hydroxysteroid 17-beta dehydrogenase 2 [Source:HGNC Symbol;Acc:HGNC:5211]
SCX	0.00968	scleraxis bHLH transcription factor [Source:HGNC Symbol;Acc:HGNC:32322]
STXBP1	0.00971073	syntaxin binding protein 1 [Source:HGNC Symbol;Acc:HGNC:11444]
PAFAH1B3	0.00971897	platelet activating factor acetylhydrolase 1b catalytic subunit 3 [Source:HGNC Symbol;Acc:HGNC:8576]
ATP5F1C	0.00973607	ATP synthase F1 subunit gamma [Source:HGNC Symbol;Acc:HGNC:833]
NANP	0.00973995	N-acetylneuraminic acid phosphatase [Source:HGNC Symbol;Acc:HGNC:16140]
EIF2A	0.00975172	eukaryotic translation initiation factor 2A [Source:HGNC Symbol;Acc:HGNC:3254]
PGM2L1	0.00977474	phosphoglucomutase 2 like 1 [Source:HGNC Symbol;Acc:HGNC:20898]
NDUFAF4	0.00979324	NADH:ubiquinone oxidoreductase complex assembly factor 4 [Source:HGNC Symbol;Acc:HGNC:21034]
UBE2D1	0.00980395	ubiquitin conjugating enzyme E2 D1 [Source:HGNC Symbol;Acc:HGNC:12474]
NDRG2	0.0098432	NDRG family member 2 [Source:HGNC Symbol;Acc:HGNC:14460]
AC008063.2	0.00992475	novel transcript
HBEGF	0.0100186	heparin binding EGF like growth factor [Source:HGNC Symbol;Acc:HGNC:3059]
GEMIN4	0.0100269	gem nuclear organelle associated protein 4 [Source:HGNC Symbol;Acc:HGNC:15717]
RALA	0.0100359	RAS like proto-oncogene A [Source:HGNC Symbol;Acc:HGNC:9839]
TSTA3	0.0100825	tissue specific transplantation antigen P35B [Source:HGNC Symbol;Acc:HGNC:12390]
PAX1	0.0100996	paired box 1 [Source:HGNC Symbol;Acc:HGNC:8615]
ZBTB38	0.010141	zinc finger and BTB domain containing 38 [Source:HGNC Symbol;Acc:HGNC:26636]
ELOB	0.0101654	elongin B [Source:HGNC Symbol;Acc:HGNC:11619]
PPFIA1	0.0101846	PTPRF interacting protein alpha 1 [Source:HGNC Symbol;Acc:HGNC:9245]
RIMKLB	0.0102241	ribosomal modification protein rimK like family member B [Source:HGNC Symbol;Acc:HGNC:29228]
AMFR	0.0102757	autocrine motility factor receptor [Source:HGNC Symbol;Acc:HGNC:463]
CDC42SE2	0.0103194	CDC42 small effector 2 [Source:HGNC Symbol;Acc:HGNC:18547]
ASB13	0.0103592	ankyrin repeat and SOCS box containing 13 [Source:HGNC Symbol;Acc:HGNC:19765]
COPB1	0.0103598	coatomer protein complex subunit beta 1 [Source:HGNC Symbol;Acc:HGNC:2231]
CALB1	0.0103796	calbindin 1 [Source:HGNC Symbol;Acc:HGNC:1434]
CLIP2	0.010393	CAP-Gly domain containing linker protein 2 [Source:HGNC Symbol;Acc:HGNC:2586]
RFNG	0.010561	RFNG O-fucosylpeptide 3-beta-N-acetylglucosaminyltransferase [Source:HGNC Symbol;Acc:HGNC:9974]
SORBS1	0.0105672	sorbin and SH3 domain containing 1 [Source:HGNC Symbol;Acc:HGNC:14565]
SLC38A4	0.0105751	solute carrier family 38 member 4 [Source:HGNC Symbol;Acc:HGNC:14679]
CPT1A	0.010619	carnitine palmitoyltransferase 1A [Source:HGNC Symbol;Acc:HGNC:2328]
MARK3	0.0106335	microtubule affinity regulating kinase 3 [Source:HGNC Symbol;Acc:HGNC:6897]
CFAP97	0.0107057	cilia and flagella associated protein 97 [Source:HGNC Symbol;Acc:HGNC:29276]
HDAC5	0.0107143	histone deacetylase 5 [Source:HGNC Symbol;Acc:HGNC:14068]
PTRH2	0.0107525	peptidyl-tRNA hydrolase 2 [Source:HGNC Symbol;Acc:HGNC:24265]
AL049840.4	0.0108	novel transcript, sense intronic to KLC1
RPS3A	0.0108496	ribosomal protein S3A [Source:HGNC Symbol;Acc:HGNC:10421]
SELENOF	0.0108821	selenoprotein F [Source:HGNC Symbol;Acc:HGNC:17705]
UBR4	0.0109432	ubiquitin protein ligase E3 component n-recognin 4 [Source:HGNC Symbol;Acc:HGNC:30313]
STAMBPL1	0.0109725	STAM binding protein like 1 [Source:HGNC Symbol;Acc:HGNC:24105]
UBE2B	0.0109744	ubiquitin conjugating enzyme E2 B [Source:HGNC Symbol;Acc:HGNC:12473]
LDLRAP1	0.010978	low density lipoprotein receptor adaptor protein 1 [Source:HGNC Symbol;Acc:HGNC:18640]
KRT17	0.0109865	keratin 17 [Source:HGNC Symbol;Acc:HGNC:6427]
SNHG26	0.0110551	small nucleolar RNA host gene 26 [Source:HGNC Symbol;Acc:HGNC:53131]
SENP5	0.0110981	SUMO specific peptidase 5 [Source:HGNC Symbol;Acc:HGNC:28407]
MBOAT2	0.0111441	membrane bound O-acyltransferase domain containing 2 [Source:HGNC Symbol;Acc:HGNC:25193]
YWHAH	0.0111667	tyrosine 3-monooxygenase/tryptophan 5-monooxygenase activation protein eta [Source:HGNC Symbol;Acc:HGNC:12853]
SFXN1	0.0112412	sideroflexin 1 [Source:HGNC Symbol;Acc:HGNC:16085]
ACTR1B	0.0112922	ARP1 actin related protein 1 homolog B [Source:HGNC Symbol;Acc:HGNC:168]
AC233280.2	0.011303	protein phosphatase 4, regulatory subunit 2, pseudogene.
MXD1	0.0113107	MAX dimerization protein 1 [Source:HGNC Symbol;Acc:HGNC:6761]
NFATC1	0.0113749	nuclear factor of activated T cells 1 [Source:HGNC Symbol;Acc:HGNC:7775]
AGPAT1	0.0114327	1-acylglycerol-3-phosphate O-acyltransferase 1 [Source:HGNC Symbol;Acc:HGNC:324]
ABCA2	0.0114395	ATP binding cassette subfamily A member 2 [Source:HGNC Symbol;Acc:HGNC:32]
TGFA	0.0114461	transforming growth factor alpha [Source:HGNC Symbol;Acc:HGNC:11765]
UBAC2	0.0114664	UBA domain containing 2 [Source:HGNC Symbol;Acc:HGNC:20486]
COX17	0.0114803	cytochrome c oxidase copper chaperone COX17 [Source:HGNC Symbol;Acc:HGNC:2264]
DDIT4	0.0114959	DNA damage inducible transcript 4 [Source:HGNC Symbol;Acc:HGNC:24944]
GFPT1	0.0115179	glutamine--fructose-6-phosphate transaminase 1 [Source:HGNC Symbol;Acc:HGNC:4241]
RERG	0.0115512	RAS like estrogen regulated growth inhibitor [Source:HGNC Symbol;Acc:HGNC:15980]
BCL6	0.0115917	B cell CLL/lymphoma 6 [Source:HGNC Symbol;Acc:HGNC:1001]
RNPEP	0.0116226	arginyl aminopeptidase [Source:HGNC Symbol;Acc:HGNC:10078]
PHF1	0.0116796	PHD finger protein 1 [Source:HGNC Symbol;Acc:HGNC:8919]
RPL13A	0.011718	ribosomal protein L13a [Source:HGNC Symbol;Acc:HGNC:10304]
SLC25A10	0.0117273	solute carrier family 25 member 10 [Source:HGNC Symbol;Acc:HGNC:10980]
LINC01503	0.011797	long intergenic non-protein coding RNA 1503 [Source:HGNC Symbol;Acc:HGNC:51184]
CNIH1	0.0118049	cornichon family AMPA receptor auxiliary protein 1 [Source:HGNC Symbol;Acc:HGNC:19431]
USB1	0.0118056	U6 snRNA biogenesis phosphodiesterase 1 [Source:HGNC Symbol;Acc:HGNC:25792]
IFIT1	0.0119132	interferon induced protein with tetratricopeptide repeats 1 [Source:HGNC Symbol;Acc:HGNC:5407]
TBX1	0.0119847	T-box 1 [Source:HGNC Symbol;Acc:HGNC:11592]
SLC45A3	0.0120183	solute carrier family 45 member 3 [Source:HGNC Symbol;Acc:HGNC:8642]
GATA6	0.0120366	GATA binding protein 6 [Source:HGNC Symbol;Acc:HGNC:4174]
LZTS3	0.0120371	leucine zipper tumor suppressor family member 3 [Source:HGNC Symbol;Acc:HGNC:30139]
PHC2	0.0120408	polyhomeotic homolog 2 [Source:HGNC Symbol;Acc:HGNC:3183]
AKR1C2	0.012056	aldo-keto reductase family 1 member C2 [Source:HGNC Symbol;Acc:HGNC:385]
CCNE1	0.0120662	cyclin E1 [Source:HGNC Symbol;Acc:HGNC:1589]
ARHGEF28	0.0120777	Rho guanine nucleotide exchange factor 28 [Source:HGNC Symbol;Acc:HGNC:30322]
SLC12A5-AS1	0.0120935	SLC12A5 and MMP9 antisense RNA 1 [Source:HGNC Symbol;Acc:HGNC:53143]
RSU1	0.0121307	Ras suppressor protein 1 [Source:HGNC Symbol;Acc:HGNC:10464]
SCARF2	0.0121766	scavenger receptor class F member 2 [Source:HGNC Symbol;Acc:HGNC:19869]
CDC42EP1	0.012201	CDC42 effector protein 1 [Source:HGNC Symbol;Acc:HGNC:17014]
ATP6V0B	0.0122465	ATPase H+ transporting V0 subunit b [Source:HGNC Symbol;Acc:HGNC:861]
PRR29	0.0123808	proline rich 29 [Source:HGNC Symbol;Acc:HGNC:25673]
CREBZF	0.0123882	CREB/ATF bZIP transcription factor [Source:HGNC Symbol;Acc:HGNC:24905]
CCND3	0.0124257	cyclin D3 [Source:HGNC Symbol;Acc:HGNC:1585]
LLGL1	0.0124509	LLGL1, scribble cell polarity complex component [Source:HGNC Symbol;Acc:HGNC:6628]
RTTN	0.0124668	rotatin [Source:HGNC Symbol;Acc:HGNC:18654]
AKR7A3	0.012467	aldo-keto reductase family 7 member A3 [Source:HGNC Symbol;Acc:HGNC:390]
ASB1	0.0124856	ankyrin repeat and SOCS box containing 1 [Source:HGNC Symbol;Acc:HGNC:16011]
ST7	0.0125118	suppression of tumorigenicity 7 [Source:HGNC Symbol;Acc:HGNC:11351]
RPS6KA3	0.0125493	ribosomal protein S6 kinase A3 [Source:HGNC Symbol;Acc:HGNC:10432]
UQCR11	0.0125734	ubiquinol-cytochrome c reductase, complex III subunit XI [Source:HGNC Symbol;Acc:HGNC:30862]
PCSK5	0.0126188	proprotein convertase subtilisin/kexin type 5 [Source:HGNC Symbol;Acc:HGNC:8747]
CBLB	0.0126519	Cbl proto-oncogene B [Source:HGNC Symbol;Acc:HGNC:1542]
AC092611.3	0.0126716	TEC
EMC9	0.0126722	ER membrane protein complex subunit 9 [Source:HGNC Symbol;Acc:HGNC:20273]
SIRPB2	0.012729	signal regulatory protein beta 2 [Source:HGNC Symbol;Acc:HGNC:16247]
PGK1	0.0127327	phosphoglycerate kinase 1 [Source:HGNC Symbol;Acc:HGNC:8896]
PMAIP1	0.0127539	phorbol-12-myristate-13-acetate-induced protein 1 [Source:HGNC Symbol;Acc:HGNC:9108]
ATIC	0.0127978	5-aminoimidazole-4-carboxamide ribonucleotide formyltransferase/IMP cyclohydrolase [Source:HGNC Symbol;Acc:HGNC:794]
RF00019	0.012809
KLF16	0.0128437	Kruppel like factor 16 [Source:HGNC Symbol;Acc:HGNC:16857]
CYB5R4	0.0128535	cytochrome b5 reductase 4 [Source:HGNC Symbol;Acc:HGNC:20147]
PCGF2	0.0128625	polycomb group ring finger 2 [Source:HGNC Symbol;Acc:HGNC:12929]
FOSL1	0.012883	FOS like 1, AP-1 transcription factor subunit [Source:HGNC Symbol;Acc:HGNC:13718]
TMEM150A	0.0129038	transmembrane protein 150A [Source:HGNC Symbol;Acc:HGNC:24677]
SHPK	0.0129375	sedoheptulokinase [Source:HGNC Symbol;Acc:HGNC:1492]
DPY30	0.0130197	dpy-30, histone methyltransferase complex regulatory subunit [Source:HGNC Symbol;Acc:HGNC:24590]
QSOX2	0.013047	quiescin sulfhydryl oxidase 2 [Source:HGNC Symbol;Acc:HGNC:30249]
GSTCD	0.0130494	glutathione S-transferase C-terminal domain containing [Source:HGNC Symbol;Acc:HGNC:25806]
FAM234A	0.013051	family with sequence similarity 234 member A [Source:HGNC Symbol;Acc:HGNC:14163]
SLC52A2	0.0130516	solute carrier family 52 member 2 [Source:HGNC Symbol;Acc:HGNC:30224]
POU4F1	0.0131099	POU class 4 homeobox 1 [Source:HGNC Symbol;Acc:HGNC:9218]
AC008915.2	0.0131315	novel transcript
RP2	0.0131476	RP2, ARL3 GTPase activating protein [Source:HGNC Symbol;Acc:HGNC:10274]
STARD10	0.0132007	StAR related lipid transfer domain containing 10 [Source:HGNC Symbol;Acc:HGNC:10666]
NDUFB1	0.013219	NADH:ubiquinone oxidoreductase subunit B1 [Source:HGNC Symbol;Acc:HGNC:7695]
DOCK11	0.0132807	dedicator of cytokinesis 11 [Source:HGNC Symbol;Acc:HGNC:23483]
NIT1	0.0132894	nitrilase 1 [Source:HGNC Symbol;Acc:HGNC:7828]
TST	0.013338	thiosulfate sulfurtransferase [Source:HGNC Symbol;Acc:HGNC:12388]
CAVIN2	0.0133558	caveolae associated protein 2 [Source:HGNC Symbol;Acc:HGNC:10690]
MMP9	0.0133663	matrix metallopeptidase 9 [Source:HGNC Symbol;Acc:HGNC:7176]
THAP4	0.0134167	THAP domain containing 4 [Source:HGNC Symbol;Acc:HGNC:23187]
RPL39	0.0134483	ribosomal protein L39 [Source:HGNC Symbol;Acc:HGNC:10350]
RPSAP52	0.0135301	ribosomal protein SA pseudogene 52 [Source:HGNC Symbol;Acc:HGNC:35752]
MTMR10	0.0135323	myotubularin related protein 10 [Source:HGNC Symbol;Acc:HGNC:25999]
TRIM5	0.0135441	tripartite motif containing 5 [Source:HGNC Symbol;Acc:HGNC:16276]
FKBP14	0.0135737	FK506 binding protein 14 [Source:HGNC Symbol;Acc:HGNC:18625]
FAM91A1	0.0135835	family with sequence similarity 91 member A1 [Source:HGNC Symbol;Acc:HGNC:26306]
PSMA4	0.0136115	proteasome subunit alpha 4 [Source:HGNC Symbol;Acc:HGNC:9533]
ICAM1	0.0138522	intercellular adhesion molecule 1 [Source:HGNC Symbol;Acc:HGNC:5344]
DUSP6	0.0138875	dual specificity phosphatase 6 [Source:HGNC Symbol;Acc:HGNC:3072]
FBXO45	0.0140191	F-box protein 45 [Source:HGNC Symbol;Acc:HGNC:29148]
INTS13	0.0140217	integrator complex subunit 13 [Source:HGNC Symbol;Acc:HGNC:20174]
BLMH	0.0140275	bleomycin hydrolase [Source:HGNC Symbol;Acc:HGNC:1059]
CMTM7	0.0141626	CKLF like MARVEL transmembrane domain containing 7 [Source:HGNC Symbol;Acc:HGNC:19178]
SLIRP	0.0142415	SRA stem-loop interacting RNA binding protein [Source:HGNC Symbol;Acc:HGNC:20495]
IFI44	0.0142913	interferon induced protein 44 [Source:HGNC Symbol;Acc:HGNC:16938]
POLE2	0.0142998	DNA polymerase epsilon 2, accessory subunit [Source:HGNC Symbol;Acc:HGNC:9178]
SMOX	0.0143128	spermine oxidase [Source:HGNC Symbol;Acc:HGNC:15862]
COX5A	0.0143413	cytochrome c oxidase subunit 5A [Source:HGNC Symbol;Acc:HGNC:2267]
CNIH4	0.0144117	cornichon family AMPA receptor auxiliary protein 4 [Source:HGNC Symbol;Acc:HGNC:25013]
CD320	0.0144135	CD320 molecule [Source:HGNC Symbol;Acc:HGNC:16692]
CD44	0.0144492	CD44 molecule (Indian blood group) [Source:HGNC Symbol;Acc:HGNC:1681]
LINC02323	0.0146678	long intergenic non-protein coding RNA 2323 [Source:HGNC Symbol;Acc:HGNC:53242]
SLC9A1	0.0146797	solute carrier family 9 member A1 [Source:HGNC Symbol;Acc:HGNC:11071]
EFHD2	0.0147481	EF-hand domain family member D2 [Source:HGNC Symbol;Acc:HGNC:28670]
ADGRL1	0.0147563	adhesion G protein-coupled receptor L1 [Source:HGNC Symbol;Acc:HGNC:20973]
GIMAP2	0.0148092	GTPase, IMAP family member 2 [Source:HGNC Symbol;Acc:HGNC:21789]
IL24	0.0148116	interleukin 24 [Source:HGNC Symbol;Acc:HGNC:11346]
LYN	0.0148219	LYN proto-oncogene, Src family tyrosine kinase [Source:HGNC Symbol;Acc:HGNC:6735]
ARPC1A	0.0149144	actin related protein 2/3 complex subunit 1A [Source:HGNC Symbol;Acc:HGNC:703]
MYEOV	0.0149704	myeloma overexpressed [Source:HGNC Symbol;Acc:HGNC:7563]
PALM3	0.0150123	paralemmin 3 [Source:HGNC Symbol;Acc:HGNC:33274]
CUTC	0.0150881	cutC copper transporter [Source:HGNC Symbol;Acc:HGNC:24271]
UBFD1	0.0151016	ubiquitin family domain containing 1 [Source:HGNC Symbol;Acc:HGNC:30565]
RASD1	0.0151093	ras related dexamethasone induced 1 [Source:HGNC Symbol;Acc:HGNC:15828]
MSI2	0.0151739	musashi RNA binding protein 2 [Source:HGNC Symbol;Acc:HGNC:18585]
SEMA3B	0.0153465	semaphorin 3B [Source:HGNC Symbol;Acc:HGNC:10724]
INPP1	0.0153713	inositol polyphosphate-1-phosphatase [Source:HGNC Symbol;Acc:HGNC:6071]
PSD3	0.0154029	pleckstrin and Sec7 domain containing 3 [Source:HGNC Symbol;Acc:HGNC:19093]
RAB1B	0.0154687	RAB1B, member RAS oncogene family [Source:HGNC Symbol;Acc:HGNC:18370]
PAX8-AS1	0.0155035	PAX8 antisense RNA 1 [Source:HGNC Symbol;Acc:HGNC:49271]
PPP1R11	0.0155369	protein phosphatase 1 regulatory inhibitor subunit 11 [Source:HGNC Symbol;Acc:HGNC:9285]
ATP5F1A	0.0155451	ATP synthase F1 subunit alpha [Source:HGNC Symbol;Acc:HGNC:823]
MRPL32	0.0156478	mitochondrial ribosomal protein L32 [Source:HGNC Symbol;Acc:HGNC:14035]
HEY1	0.0156763	hes related family bHLH transcription factor with YRPW motif 1 [Source:HGNC Symbol;Acc:HGNC:4880]
COX4I1	0.0156777	cytochrome c oxidase subunit 4I1 [Source:HGNC Symbol;Acc:HGNC:2265]
GADD45GIP1	0.0157232	GADD45G interacting protein 1 [Source:HGNC Symbol;Acc:HGNC:29996]
FUCA1	0.0157766	alpha-L-fucosidase 1 [Source:HGNC Symbol;Acc:HGNC:4006]
CCDC169	0.0157837	coiled-coil domain containing 169 [Source:HGNC Symbol;Acc:HGNC:34361]
SNRPB	0.0158722	small nuclear ribonucleoprotein polypeptides B and B1 [Source:HGNC Symbol;Acc:HGNC:11153]
USP53	0.0159668	ubiquitin specific peptidase 53 [Source:HGNC Symbol;Acc:HGNC:29255]
CIAPIN1	0.016022	cytokine induced apoptosis inhibitor 1 [Source:HGNC Symbol;Acc:HGNC:28050]
OAS1	0.0160743	2'-5'-oligoadenylate synthetase 1 [Source:HGNC Symbol;Acc:HGNC:8086]
PDE4B	0.0160766	phosphodiesterase 4B [Source:HGNC Symbol;Acc:HGNC:8781]
AMIGO2	0.0160986	adhesion molecule with Ig like domain 2 [Source:HGNC Symbol;Acc:HGNC:24073]
LSM2	0.0161122	LSM2 homolog, U6 small nuclear RNA and mRNA degradation associated [Source:HGNC Symbol;Acc:HGNC:13940]
MSL3	0.0161683	MSL complex subunit 3 [Source:HGNC Symbol;Acc:HGNC:7370]
GAREM1	0.0163107	GRB2 associated regulator of MAPK1 subtype 1 [Source:HGNC Symbol;Acc:HGNC:26136]
SLC44A5	0.0163255	solute carrier family 44 member 5 [Source:HGNC Symbol;Acc:HGNC:28524]
MTFR1	0.0163282	mitochondrial fission regulator 1 [Source:HGNC Symbol;Acc:HGNC:29510]
CEP170	0.016337	centrosomal protein 170 [Source:HGNC Symbol;Acc:HGNC:28920]
AL355596.1	0.0163637	novel transcript
GRSF1	0.0164243	G-rich RNA sequence binding factor 1 [Source:HGNC Symbol;Acc:HGNC:4610]
NR1D1	0.0164284	nuclear receptor subfamily 1 group D member 1 [Source:HGNC Symbol;Acc:HGNC:7962]
ASNSD1	0.0164426	asparagine synthetase domain containing 1 [Source:HGNC Symbol;Acc:HGNC:24910]
KLF3	0.0165593	Kruppel like factor 3 [Source:HGNC Symbol;Acc:HGNC:16516]
DDX1	0.0166166	DEAD-box helicase 1 [Source:HGNC Symbol;Acc:HGNC:2734]
DCXR	0.0166361	dicarbonyl and L-xylulose reductase [Source:HGNC Symbol;Acc:HGNC:18985]
KCMF1	0.0167223	potassium channel modulatory factor 1 [Source:HGNC Symbol;Acc:HGNC:20589]
GGCX	0.016774	gamma-glutamyl carboxylase [Source:HGNC Symbol;Acc:HGNC:4247]
NOL12	0.0168028	nucleolar protein 12 [Source:HGNC Symbol;Acc:HGNC:28585]
AL157829.1	0.0169223	Novel transcript, antisense to ASTN2
OSTF1	0.0169263	osteoclast stimulating factor 1 [Source:HGNC Symbol;Acc:HGNC:8510]
RAB6A	0.0169585	RAB6A, member RAS oncogene family [Source:HGNC Symbol;Acc:HGNC:9786]
ZFP36	0.0170094	ZFP36 ring finger protein [Source:HGNC Symbol;Acc:HGNC:12862]
RPSA	0.0170724	ribosomal protein SA [Source:HGNC Symbol;Acc:HGNC:6502]
CPOX	0.0170808	coproporphyrinogen oxidase [Source:HGNC Symbol;Acc:HGNC:2321]
TEX264	0.0170954	testis expressed 264 [Source:HGNC Symbol;Acc:HGNC:30247]
ACTR1A	0.0170976	ARP1 actin related protein 1 homolog A [Source:HGNC Symbol;Acc:HGNC:167]
THSD4	0.0171168	thrombospondin type 1 domain containing 4 [Source:HGNC Symbol;Acc:HGNC:25835]
AC125611.2	0.0171173	FGFR1 oncogene partner 2 (FGFR1OP2) pseudogene
RWDD4P2	0.0171521	RWD domain containing 4 pseudogene 2 [Source:HGNC Symbol;Acc:HGNC:23754]
CLDND1	0.0171941	claudin domain containing 1 [Source:HGNC Symbol;Acc:HGNC:1322]
AHCYL1	0.0172365	adenosylhomocysteinase like 1 [Source:HGNC Symbol;Acc:HGNC:344]
HIST3H2A	0.0172448	histone cluster 3 H2A [Source:HGNC Symbol;Acc:HGNC:20507]
LYRM4	0.0172913	LYR motif containing 4 [Source:HGNC Symbol;Acc:HGNC:21365]
PSMG3	0.0173329	proteasome assembly chaperone 3 [Source:HGNC Symbol;Acc:HGNC:22420]
KIF12	0.0173651	kinesin family member 12 [Source:HGNC Symbol;Acc:HGNC:21495]
GAMT	0.0174169	guanidinoacetate N-methyltransferase [Source:HGNC Symbol;Acc:HGNC:4136]
CISD3	0.0174663	CDGSH iron sulfur domain 3 [Source:HGNC Symbol;Acc:HGNC:27578]
ITGAV	0.0175081	integrin subunit alpha V [Source:HGNC Symbol;Acc:HGNC:6150]
SLC25A34	0.0175896	solute carrier family 25 member 34 [Source:HGNC Symbol;Acc:HGNC:27653]
CES1P1	0.0176485	carboxylesterase 1 pseudogene 1 [Source:HGNC Symbol;Acc:HGNC:18546]
LTA4H	0.0177161	leukotriene A4 hydrolase [Source:HGNC Symbol;Acc:HGNC:6710]
PSMB4	0.0177246	proteasome subunit beta 4 [Source:HGNC Symbol;Acc:HGNC:9541]
RWDD4	0.0178075	RWD domain containing 4 [Source:HGNC Symbol;Acc:HGNC:23750]
RFPL2	0.0178296	ret finger protein like 2 [Source:HGNC Symbol;Acc:HGNC:9979]
RPL10	0.0178305	ribosomal protein L10 [Source:HGNC Symbol;Acc:HGNC:10298]
SLC25A20	0.0178703	solute carrier family 25 member 20 [Source:HGNC Symbol;Acc:HGNC:1421]
ANTXR1	0.017938	ANTXR cell adhesion molecule 1 [Source:HGNC Symbol;Acc:HGNC:21014]
FAM69A	0.0179431	family with sequence similarity 69 member A [Source:HGNC Symbol;Acc:HGNC:32213]
SDC2	0.0179588	syndecan 2 [Source:HGNC Symbol;Acc:HGNC:10659]
PRNP	0.0180173	prion protein [Source:HGNC Symbol;Acc:HGNC:9449]
PLLP	0.0180452	plasmolipin [Source:HGNC Symbol;Acc:HGNC:18553]
RWDD1	0.0180564	RWD domain containing 1 [Source:HGNC Symbol;Acc:HGNC:20993]
TRMO	0.0180582	tRNA methyltransferase O [Source:HGNC Symbol;Acc:HGNC:30967]
UIMC1	0.0180608	ubiquitin interaction motif containing 1 [Source:HGNC Symbol;Acc:HGNC:30298]
CFAP410	0.018115	cilia and flagella associated protein 410 [Source:HGNC Symbol;Acc:HGNC:1260]
CYP27C1	0.0181403	cytochrome P450 family 27 subfamily C member 1 [Source:HGNC Symbol;Acc:HGNC:33480]
AC012512.1	0.018263	MAX-like protein X (MLX) pseudogene
RPL12	0.0182785	ribosomal protein L12 [Source:HGNC Symbol;Acc:HGNC:10302]
TBRG1	0.018284	transforming growth factor beta regulator 1 [Source:HGNC Symbol;Acc:HGNC:29551]
MAPK8	0.0183135	mitogen-activated protein kinase 8 [Source:HGNC Symbol;Acc:HGNC:6881]
DLX2	0.0183324	distal-less homeobox 2 [Source:HGNC Symbol;Acc:HGNC:2915]
PLEKHG5	0.0183767	pleckstrin homology and RhoGEF domain containing G5 [Source:HGNC Symbol;Acc:HGNC:29105]
OSBPL10	0.0184688	oxysterol binding protein like 10 [Source:HGNC Symbol;Acc:HGNC:16395]
SNX3	0.01849	sorting nexin 3 [Source:HGNC Symbol;Acc:HGNC:11174]
ORC4	0.0185404	origin recognition complex subunit 4 [Source:HGNC Symbol;Acc:HGNC:8490]
MRPL27	0.01859	mitochondrial ribosomal protein L27 [Source:HGNC Symbol;Acc:HGNC:14483]
RPL7A	0.0186339	ribosomal protein L7a [Source:HGNC Symbol;Acc:HGNC:10364]
NIPA1	0.0186699	NIPA magnesium transporter 1 [Source:HGNC Symbol;Acc:HGNC:17043]
RIDA	0.0186714	reactive intermediate imine deaminase A homolog [Source:HGNC Symbol;Acc:HGNC:16897]
KPTN	0.0186966	kaptin, actin binding protein [Source:HGNC Symbol;Acc:HGNC:6404]
RIOX1	0.0187059	ribosomal oxygenase 1 [Source:HGNC Symbol;Acc:HGNC:20968]
MYH15	0.0187589	myosin heavy chain 15 [Source:HGNC Symbol;Acc:HGNC:31073]
MAPK9	0.0188226	mitogen-activated protein kinase 9 [Source:HGNC Symbol;Acc:HGNC:6886]
MOB1A	0.0188673	MOB kinase activator 1A [Source:HGNC Symbol;Acc:HGNC:16015]
TAF5	0.0189455	TATA-box binding protein associated factor 5 [Source:HGNC Symbol;Acc:HGNC:11539]
RPL13	0.0189999	ribosomal protein L13 [Source:HGNC Symbol;Acc:HGNC:10303]
AC090517.5	0.0190878	uncharacterized LOC145783 [Source:NCBI gene;Acc:145783]
ATE1	0.0191146	arginyltransferase 1 [Source:HGNC Symbol;Acc:HGNC:782]
GAST	0.0191688	gastrin [Source:HGNC Symbol;Acc:HGNC:4164]
PPP1CC	0.0192128	protein phosphatase 1 catalytic subunit gamma [Source:HGNC Symbol;Acc:HGNC:9283]
CEP83	0.0192748	centrosomal protein 83 [Source:HGNC Symbol;Acc:HGNC:17966]
TMEM69	0.0193193	transmembrane protein 69 [Source:HGNC Symbol;Acc:HGNC:28035]
N4BP3	0.0193276	NEDD4 binding protein 3 [Source:HGNC Symbol;Acc:HGNC:29852]
RDH14	0.0193319	retinol dehydrogenase 14 [Source:HGNC Symbol;Acc:HGNC:19979]
SLC12A2	0.0194163	solute carrier family 12 member 2 [Source:HGNC Symbol;Acc:HGNC:10911]
CBL	0.0194265	Cbl proto-oncogene [Source:HGNC Symbol;Acc:HGNC:1541]
ULBP2	0.0194516	UL16 binding protein 2 [Source:HGNC Symbol;Acc:HGNC:14894]
ARL5A	0.0194715	ADP ribosylation factor like GTPase 5A [Source:HGNC Symbol;Acc:HGNC:696]
RAB11FIP5	0.0194737	RAB11 family interacting protein 5 [Source:HGNC Symbol;Acc:HGNC:24845]
IFNE	0.0195511	interferon epsilon [Source:HGNC Symbol;Acc:HGNC:18163]
TRPT1	0.0195589	tRNA phosphotransferase 1 [Source:HGNC Symbol;Acc:HGNC:20316]
PCCA	0.0196066	propionyl-CoA carboxylase subunit alpha [Source:HGNC Symbol;Acc:HGNC:8653]
SLC35G1	0.0196328	solute carrier family 35 member G1 [Source:HGNC Symbol;Acc:HGNC:26607]
CASP3	0.0196331	caspase 3 [Source:HGNC Symbol;Acc:HGNC:1504]
FAM241A	0.0196364	family with sequence similarity 241 member A [Source:HGNC Symbol;Acc:HGNC:26813]
INHBA	0.0196519	inhibin subunit beta A [Source:HGNC Symbol;Acc:HGNC:6066]
LOXL4	0.0196709	lysyl oxidase like 4 [Source:HGNC Symbol;Acc:HGNC:17171]
PDCD10	0.0197146	programmed cell death 10 [Source:HGNC Symbol;Acc:HGNC:8761]
SAMD1	0.0197399	sterile alpha motif domain containing 1 [Source:HGNC Symbol;Acc:HGNC:17958]
MALT1	0.0198835	MALT1 paracaspase [Source:HGNC Symbol;Acc:HGNC:6819]
NR5A2	0.0199339	nuclear receptor subfamily 5 group A member 2 [Source:HGNC Symbol;Acc:HGNC:7984]
CYGB	0.0199501	cytoglobin [Source:HGNC Symbol;Acc:HGNC:16505]
PLIN3	0.0199709	perilipin 3 [Source:HGNC Symbol;Acc:HGNC:16893]
FOXG1	0.0200841	forkhead box G1 [Source:HGNC Symbol;Acc:HGNC:3811]
BICD2	0.0201915	BICD cargo adaptor 2 [Source:HGNC Symbol;Acc:HGNC:17208]
EIF2S2	0.0201966	eukaryotic translation initiation factor 2 subunit beta [Source:HGNC Symbol;Acc:HGNC:3266]
ZFAS1	0.0202133	ZNFX1 antisense RNA 1 [Source:HGNC Symbol;Acc:HGNC:33101]
ZNF157	0.0202306	zinc finger protein 157 [Source:HGNC Symbol;Acc:HGNC:12942]
THAP8	0.0202368	THAP domain containing 8 [Source:HGNC Symbol;Acc:HGNC:23191]
IRAK1	0.0202673	interleukin 1 receptor associated kinase 1 [Source:HGNC Symbol;Acc:HGNC:6112]
PRRG1	0.0203104	proline rich and Gla domain 1 [Source:HGNC Symbol;Acc:HGNC:9469]
NKD2	0.0203405	naked cuticle homolog 2 [Source:HGNC Symbol;Acc:HGNC:17046]
PCDH1	0.0203898	protocadherin 1 [Source:HGNC Symbol;Acc:HGNC:8655]
ACOT4	0.0203987	acyl-CoA thioesterase 4 [Source:HGNC Symbol;Acc:HGNC:19748]
PTX3	0.0204859	pentraxin 3 [Source:HGNC Symbol;Acc:HGNC:9692]
RPS5	0.020486	ribosomal protein S5 [Source:HGNC Symbol;Acc:HGNC:10426]
DNAH14	0.0204992	dynein axonemal heavy chain 14 [Source:HGNC Symbol;Acc:HGNC:2945]
PPA1	0.020557	pyrophosphatase (inorganic) 1 [Source:HGNC Symbol;Acc:HGNC:9226]
PGAM1	0.0205634	phosphoglycerate mutase 1 [Source:HGNC Symbol;Acc:HGNC:8888]
KDM6B	0.0206005	lysine demethylase 6B [Source:HGNC Symbol;Acc:HGNC:29012]
DLGAP1-AS1	0.0206087	DLGAP1 antisense RNA 1 [Source:HGNC Symbol;Acc:HGNC:31676]
BACH1	0.0206983	BTB domain and CNC homolog 1 [Source:HGNC Symbol;Acc:HGNC:935]
FOXC1	0.0207196	forkhead box C1 [Source:HGNC Symbol;Acc:HGNC:3800]
NDUFS3	0.0207331	NADH:ubiquinone oxidoreductase core subunit S3 [Source:HGNC Symbol;Acc:HGNC:7710]
MED22	0.0207616	mediator complex subunit 22 [Source:HGNC Symbol;Acc:HGNC:11477]
PANK4	0.0207805	pantothenate kinase 4 [Source:HGNC Symbol;Acc:HGNC:19366]
LIMA1	0.0208046	LIM domain and actin binding 1 [Source:HGNC Symbol;Acc:HGNC:24636]
UXS1	0.0208667	UDP-glucuronate decarboxylase 1 [Source:HGNC Symbol;Acc:HGNC:17729]
MKLN1	0.020897	muskelin 1 [Source:HGNC Symbol;Acc:HGNC:7109]
GPRC5B	0.0209453	G protein-coupled receptor class C group 5 member B [Source:HGNC Symbol;Acc:HGNC:13308]
MPC1	0.0209883	mitochondrial pyruvate carrier 1 [Source:HGNC Symbol;Acc:HGNC:21606]
NIPSNAP2	0.021	nipsnap homolog 2 [Source:HGNC Symbol;Acc:HGNC:4179]
EXTL3	0.0210187	exostosin like glycosyltransferase 3 [Source:HGNC Symbol;Acc:HGNC:3518]
TIMM13	0.0210497	translocase of inner mitochondrial membrane 13 [Source:HGNC Symbol;Acc:HGNC:11816]
UCHL1	0.0210626	ubiquitin C-terminal hydrolase L1 [Source:HGNC Symbol;Acc:HGNC:12513]
SPRY4	0.0211011	sprouty RTK signaling antagonist 4 [Source:HGNC Symbol;Acc:HGNC:15533]
NAV1	0.0211136	neuron navigator 1 [Source:HGNC Symbol;Acc:HGNC:15989]
DALRD3	0.0211996	DALR anticodon binding domain containing 3 [Source:HGNC Symbol;Acc:HGNC:25536]
PAPOLA	0.0212142	poly(A) polymerase alpha [Source:HGNC Symbol;Acc:HGNC:14981]
EPOP	0.0212285	elongin BC and polycomb repressive complex 2 associated protein [Source:HGNC Symbol;Acc:HGNC:34493]
RPL6	0.021251	ribosomal protein L6 [Source:HGNC Symbol;Acc:HGNC:10362]
RPS14	0.0213287	ribosomal protein S14 [Source:HGNC Symbol;Acc:HGNC:10387]
G0S2	0.0214768	G0/G1 switch 2 [Source:HGNC Symbol;Acc:HGNC:30229]
TMEM258	0.0215314	transmembrane protein 258 [Source:HGNC Symbol;Acc:HGNC:1164]
MINOS1	0.0215771	mitochondrial inner membrane organizing system 1 [Source:HGNC Symbol;Acc:HGNC:32068]
MDN1	0.0215908	midasin AAA ATPase 1 [Source:HGNC Symbol;Acc:HGNC:18302]
AC112236.1	0.0215956	novel transcript
TMOD3	0.0216357	tropomodulin 3 [Source:HGNC Symbol;Acc:HGNC:11873]
LRWD1	0.0216815	leucine rich repeats and WD repeat domain containing 1 [Source:HGNC Symbol;Acc:HGNC:21769]
FKBP11	0.0217322	FK506 binding protein 11 [Source:HGNC Symbol;Acc:HGNC:18624]
ARMC10	0.0217563	armadillo repeat containing 10 [Source:HGNC Symbol;Acc:HGNC:21706]
UNKL	0.0218425	unkempt family like zinc finger [Source:HGNC Symbol;Acc:HGNC:14184]
PTPRR	0.0221583	protein tyrosine phosphatase, receptor type R [Source:HGNC Symbol;Acc:HGNC:9680]
CPNE8	0.0221605	copine 8 [Source:HGNC Symbol;Acc:HGNC:23498]
C4orf48	0.0223013	chromosome 4 open reading frame 48 [Source:HGNC Symbol;Acc:HGNC:34437]
MRPL48	0.0223055	mitochondrial ribosomal protein L48 [Source:HGNC Symbol;Acc:HGNC:16653]
AL359915.2	0.0223282	uncharacterized LOC101929147 [Source:NCBI gene;Acc:101929147]
SYTL2	0.0223645	synaptotagmin like 2 [Source:HGNC Symbol;Acc:HGNC:15585]
ZNF22	0.0223983	zinc finger protein 22 [Source:HGNC Symbol;Acc:HGNC:13012]
LIMCH1	0.0224592	LIM and calponin homology domains 1 [Source:HGNC Symbol;Acc:HGNC:29191]
CD99P1	0.0225026	CD99 molecule pseudogene 1 [Source:HGNC Symbol;Acc:HGNC:7083]
ZCCHC10	0.0226468	zinc finger CCHC-type containing 10 [Source:HGNC Symbol;Acc:HGNC:25954]
ADARB1	0.0227313	adenosine deaminase, RNA specific B1 [Source:HGNC Symbol;Acc:HGNC:226]
UBE2Q1	0.0227543	ubiquitin conjugating enzyme E2 Q1 [Source:HGNC Symbol;Acc:HGNC:15698]
EMG1	0.0227571	EMG1, N1-specific pseudouridine methyltransferase [Source:HGNC Symbol;Acc:HGNC:16912]
LINC00513	0.022882	long intergenic non-protein coding RNA 513 [Source:HGNC Symbol;Acc:HGNC:43566]
ESRRA	0.0229856	estrogen related receptor alpha [Source:HGNC Symbol;Acc:HGNC:3471]
IFNGR1	0.0230232	interferon gamma receptor 1 [Source:HGNC Symbol;Acc:HGNC:5439]
IFNL3P1	0.0231294	interferon lambda 3 pseudogene 1 [Source:HGNC Symbol;Acc:HGNC:44483]
RPL23	0.0231542	ribosomal protein L23 [Source:HGNC Symbol;Acc:HGNC:10316]
AADAT	0.023171	aminoadipate aminotransferase [Source:HGNC Symbol;Acc:HGNC:17929]
IL32	0.0232271	interleukin 32 [Source:HGNC Symbol;Acc:HGNC:16830]
GJA3	0.0233065	gap junction protein alpha 3 [Source:HGNC Symbol;Acc:HGNC:4277]
CMIP	0.0233729	c-Maf inducing protein [Source:HGNC Symbol;Acc:HGNC:24319]
TNFRSF11B	0.0234521	TNF receptor superfamily member 11b [Source:HGNC Symbol;Acc:HGNC:11909]
ZNHIT1	0.0234603	zinc finger HIT-type containing 1 [Source:HGNC Symbol;Acc:HGNC:21688]
MC5R	0.0235144	melanocortin 5 receptor [Source:HGNC Symbol;Acc:HGNC:6933]
TRMT5	0.0235155	tRNA methyltransferase 5 [Source:HGNC Symbol;Acc:HGNC:23141]
RPL4	0.0235928	ribosomal protein L4 [Source:HGNC Symbol;Acc:HGNC:10353]
ELMOD2	0.0236092	ELMO domain containing 2 [Source:HGNC Symbol;Acc:HGNC:28111]
TBCA	0.0236512	tubulin folding cofactor A [Source:HGNC Symbol;Acc:HGNC:11579]
ADPGK	0.0236633	ADP dependent glucokinase [Source:HGNC Symbol;Acc:HGNC:25250]
NUDT4	0.0237288	nudix hydrolase 4 [Source:HGNC Symbol;Acc:HGNC:8051]
AC002059.1	0.0237875	novel transcript, novel transcript, sense intronic to RASL10A
MLX	0.0237985	MLX, MAX dimerization protein [Source:HGNC Symbol;Acc:HGNC:11645]
LINC00997	0.0238782	long intergenic non-protein coding RNA 997 [Source:HGNC Symbol;Acc:HGNC:48952]
CAMLG	0.0241436	calcium modulating ligand [Source:HGNC Symbol;Acc:HGNC:1471]
KIAA0513	0.0241703	KIAA0513 [Source:HGNC Symbol;Acc:HGNC:29058]
AL133163.1	0.0241832	ribosomal protein, large, P0 (RPLP0) pseudogene
MRPS26	0.0242243	mitochondrial ribosomal protein S26 [Source:HGNC Symbol;Acc:HGNC:14045]
UBLCP1	0.0242743	ubiquitin like domain containing CTD phosphatase 1 [Source:HGNC Symbol;Acc:HGNC:28110]
UBE2Z	0.0242949	ubiquitin conjugating enzyme E2 Z [Source:HGNC Symbol;Acc:HGNC:25847]
TMEM39B	0.0243184	transmembrane protein 39B [Source:HGNC Symbol;Acc:HGNC:25510]
LINC02265	0.0243302	long intergenic non-protein coding RNA 2265 [Source:HGNC Symbol;Acc:HGNC:53179]
REEP3	0.0243711	receptor accessory protein 3 [Source:HGNC Symbol;Acc:HGNC:23711]
ASS1P1	0.0244986	argininosuccinate synthetase 1 pseudogene 1 [Source:HGNC Symbol;Acc:HGNC:759]
DNAJC12	0.0245881	DnaJ heat shock protein family (Hsp40) member C12 [Source:HGNC Symbol;Acc:HGNC:28908]
DHX32	0.0246436	DEAH-box helicase 32 (putative) [Source:HGNC Symbol;Acc:HGNC:16717]
LRCH1	0.0247059	leucine rich repeats and calponin homology domain containing 1 [Source:HGNC Symbol;Acc:HGNC:20309]
STN1	0.0247139	STN1, CST complex subunit [Source:HGNC Symbol;Acc:HGNC:26200]
ZMYM2	0.024776	zinc finger MYM-type containing 2 [Source:HGNC Symbol;Acc:HGNC:12989]
NUTF2	0.0249107	nuclear transport factor 2 [Source:HGNC Symbol;Acc:HGNC:13722]
UBA2	0.0249159	ubiquitin like modifier activating enzyme 2 [Source:HGNC Symbol;Acc:HGNC:30661]
MICALL1	0.0250502	MICAL like 1 [Source:HGNC Symbol;Acc:HGNC:29804]
EIF4E	0.025105	eukaryotic translation initiation factor 4E [Source:HGNC Symbol;Acc:HGNC:3287]
DXO	0.0252027	decapping exoribonuclease [Source:HGNC Symbol;Acc:HGNC:2992]
IL1B	0.0252956	interleukin 1 beta [Source:HGNC Symbol;Acc:HGNC:5992]
TLDC1	0.025314	TBC/LysM-associated domain containing 1 [Source:HGNC Symbol;Acc:HGNC:29325]
GLS	0.0253437	glutaminase [Source:HGNC Symbol;Acc:HGNC:4331]
MOSMO	0.0254368	modulator of smoothened [Source:HGNC Symbol;Acc:HGNC:27087]
SRA1	0.0255171	steroid receptor RNA activator 1 [Source:HGNC Symbol;Acc:HGNC:11281]
ETV6	0.0255475	ETS variant 6 [Source:HGNC Symbol;Acc:HGNC:3495]
PARP12	0.0256215	poly(ADP-ribose) polymerase family member 12 [Source:HGNC Symbol;Acc:HGNC:21919]
KCNG1	0.0256347	potassium voltage-gated channel modifier subfamily G member 1 [Source:HGNC Symbol;Acc:HGNC:6248]
ACOT8	0.0256827	acyl-CoA thioesterase 8 [Source:HGNC Symbol;Acc:HGNC:15919]
RAB11A	0.0257133	RAB11A, member RAS oncogene family [Source:HGNC Symbol;Acc:HGNC:9760]
PPP4R2	0.0257601	protein phosphatase 4 regulatory subunit 2 [Source:HGNC Symbol;Acc:HGNC:18296]
TBC1D9	0.0258255	TBC1 domain family member 9 [Source:HGNC Symbol;Acc:HGNC:21710]
2021-03-05	0.0260108	membrane associated ring-CH-type finger 5 [Source:HGNC Symbol;Acc:HGNC:26025]
RITA1	0.0260342	RBPJ interacting and tubulin associated 1 [Source:HGNC Symbol;Acc:HGNC:25925]
LIG4	0.0260838	DNA ligase 4 [Source:HGNC Symbol;Acc:HGNC:6601]
RAPGEF3	0.0261229	Rap guanine nucleotide exchange factor 3 [Source:HGNC Symbol;Acc:HGNC:16629]
ELOC	0.0261792	elongin C [Source:HGNC Symbol;Acc:HGNC:11617]
PUM2	0.0261955	pumilio RNA binding family member 2 [Source:HGNC Symbol;Acc:HGNC:14958]
TCF3	0.0262285	transcription factor 3 [Source:HGNC Symbol;Acc:HGNC:11633]
ANKLE2	0.0262771	ankyrin repeat and LEM domain containing 2 [Source:HGNC Symbol;Acc:HGNC:29101]
RPL26	0.026302	ribosomal protein L26 [Source:HGNC Symbol;Acc:HGNC:10327]
LDLRAD3	0.0263079	low density lipoprotein receptor class A domain containing 3 [Source:HGNC Symbol;Acc:HGNC:27046]
SBNO1	0.0263233	strawberry notch homolog 1 [Source:HGNC Symbol;Acc:HGNC:22973]
TMEM141	0.0264044	transmembrane protein 141 [Source:HGNC Symbol;Acc:HGNC:28211]
BCAS4	0.0264245	breast carcinoma amplified sequence 4 [Source:HGNC Symbol;Acc:HGNC:14367]
TANGO6	0.0264264	transport and golgi organization 6 homolog [Source:HGNC Symbol;Acc:HGNC:25749]
MRPL34	0.0265346	mitochondrial ribosomal protein L34 [Source:HGNC Symbol;Acc:HGNC:14488]
CDC37L1	0.0265799	cell division cycle 37 like 1 [Source:HGNC Symbol;Acc:HGNC:17179]
SNRNP48	0.0266023	small nuclear ribonucleoprotein U11/U12 subunit 48 [Source:HGNC Symbol;Acc:HGNC:21368]
CD14	0.026621	CD14 molecule [Source:HGNC Symbol;Acc:HGNC:1628]
TUBB2A	0.0266487	tubulin beta 2A class IIa [Source:HGNC Symbol;Acc:HGNC:12412]
SNRPG	0.0266714	small nuclear ribonucleoprotein polypeptide G [Source:HGNC Symbol;Acc:HGNC:11163]
TGFBR2	0.0266786	transforming growth factor beta receptor 2 [Source:HGNC Symbol;Acc:HGNC:11773]
RHOV	0.0267097	ras homolog family member V [Source:HGNC Symbol;Acc:HGNC:18313]
ORAI1	0.0267319	ORAI calcium release-activated calcium modulator 1 [Source:HGNC Symbol;Acc:HGNC:25896]
FUNDC2	0.0268176	FUN14 domain containing 2 [Source:HGNC Symbol;Acc:HGNC:24925]
UQCC2	0.0268494	ubiquinol-cytochrome c reductase complex assembly factor 2 [Source:HGNC Symbol;Acc:HGNC:21237]
AC020915.2	0.0268541	novel transcript, sense intronic to ZNF544
GPX2	0.0269853	glutathione peroxidase 2 [Source:HGNC Symbol;Acc:HGNC:4554]
C3orf14	0.0270067	chromosome 3 open reading frame 14 [Source:HGNC Symbol;Acc:HGNC:25024]
L3MBTL3	0.0270377	L3MBTL3, histone methyl-lysine binding protein [Source:HGNC Symbol;Acc:HGNC:23035]
MT-ND3	0.0270688	mitochondrially encoded NADH:ubiquinone oxidoreductase core subunit 3 [Source:HGNC Symbol;Acc:HGNC:7458]
SLC16A1	0.0271857	solute carrier family 16 member 1 [Source:HGNC Symbol;Acc:HGNC:10922]
TEX30	0.0272681	testis expressed 30 [Source:HGNC Symbol;Acc:HGNC:25188]
F8A1	0.0274114	coagulation factor VIII associated 1 [Source:HGNC Symbol;Acc:HGNC:3547]
MACROD1	0.0274173	MACRO domain containing 1 [Source:HGNC Symbol;Acc:HGNC:29598]
ABHD3	0.0274228	abhydrolase domain containing 3 [Source:HGNC Symbol;Acc:HGNC:18718]
DUSP5	0.0274246	dual specificity phosphatase 5 [Source:HGNC Symbol;Acc:HGNC:3071]
POLR3G	0.0274251	RNA polymerase III subunit G [Source:HGNC Symbol;Acc:HGNC:30075]
RCE1	0.0274416	Ras converting CAAX endopeptidase 1 [Source:HGNC Symbol;Acc:HGNC:13721]
RNF19B	0.0274983	ring finger protein 19B [Source:HGNC Symbol;Acc:HGNC:26886]
PLEKHH2	0.0275119	pleckstrin homology, MyTH4 and FERM domain containing H2 [Source:HGNC Symbol;Acc:HGNC:30506]
RPS19	0.0275202	ribosomal protein S19 [Source:HGNC Symbol;Acc:HGNC:10402]
TATDN2P2	0.0275986	TatD DNase domain containing 2 pseudogene 2 [Source:HGNC Symbol;Acc:HGNC:39255]
MPP3	0.0276393	membrane palmitoylated protein 3 [Source:HGNC Symbol;Acc:HGNC:7221]
TNFSF9	0.0276665	TNF superfamily member 9 [Source:HGNC Symbol;Acc:HGNC:11939]
ANKRD13B	0.027673	ankyrin repeat domain 13B [Source:HGNC Symbol;Acc:HGNC:26363]
GPI	0.0277098	glucose-6-phosphate isomerase [Source:HGNC Symbol;Acc:HGNC:4458]
TMEM38A	0.0277609	transmembrane protein 38A [Source:HGNC Symbol;Acc:HGNC:28462]
PDCD2	0.0277817	programmed cell death 2 [Source:HGNC Symbol;Acc:HGNC:8762]
AC009237.14	0.0279175	novel transcript
SLC4A2	0.027987	solute carrier family 4 member 2 [Source:HGNC Symbol;Acc:HGNC:11028]
ESR2	0.0281235	estrogen receptor 2 [Source:HGNC Symbol;Acc:HGNC:3468]
BAZ1A	0.0281341	bromodomain adjacent to zinc finger domain 1A [Source:HGNC Symbol;Acc:HGNC:960]
USP3	0.0281382	ubiquitin specific peptidase 3 [Source:HGNC Symbol;Acc:HGNC:12626]
KCNJ15	0.0281462	potassium voltage-gated channel subfamily J member 15 [Source:HGNC Symbol;Acc:HGNC:6261]
LINC01792	0.0281965	long intergenic non-protein coding RNA 1792 [Source:HGNC Symbol;Acc:HGNC:52582]
POLR2J	0.0282032	RNA polymerase II subunit J [Source:HGNC Symbol;Acc:HGNC:9197]
MLKL	0.0282312	mixed lineage kinase domain like pseudokinase [Source:HGNC Symbol;Acc:HGNC:26617]
MGAT5	0.0282353	alpha-1,6-mannosylglycoprotein 6-beta-N-acetylglucosaminyltransferase [Source:HGNC Symbol;Acc:HGNC:7049]
TMEM173	0.0282879	transmembrane protein 173 [Source:HGNC Symbol;Acc:HGNC:27962]
MMADHC	0.0284035	methylmalonic aciduria and homocystinuria, cblD type [Source:HGNC Symbol;Acc:HGNC:25221]
RPLP0	0.0284091	ribosomal protein lateral stalk subunit P0 [Source:HGNC Symbol;Acc:HGNC:10371]
ARMCX2	0.0284704	armadillo repeat containing X-linked 2 [Source:HGNC Symbol;Acc:HGNC:16869]
DYNLL1	0.0284852	dynein light chain LC8-type 1 [Source:HGNC Symbol;Acc:HGNC:15476]
AC011912.1	0.0284992	TEC
GTF3A	0.02852	general transcription factor IIIA [Source:HGNC Symbol;Acc:HGNC:4662]
CCDC107	0.0285475	coiled-coil domain containing 107 [Source:HGNC Symbol;Acc:HGNC:28465]
FAM84B	0.0285864	family with sequence similarity 84 member B [Source:HGNC Symbol;Acc:HGNC:24166]
BRMS1L	0.0286134	BRMS1 like transcriptional repressor [Source:HGNC Symbol;Acc:HGNC:20512]
SULT1B1	0.0286688	sulfotransferase family 1B member 1 [Source:HGNC Symbol;Acc:HGNC:17845]
APIP	0.0287586	APAF1 interacting protein [Source:HGNC Symbol;Acc:HGNC:17581]
NAP1L4P1	0.0288388	nucleosome assembly protein 1 like 4 pseudogene 1 [Source:HGNC Symbol;Acc:HGNC:39740]
KCNS3	0.0289216	potassium voltage-gated channel modifier subfamily S member 3 [Source:HGNC Symbol;Acc:HGNC:6302]
RHOF	0.0289564	ras homolog family member F, filopodia associated [Source:HGNC Symbol;Acc:HGNC:15703]
AC004585.1	0.0289927	novel transcript
TOP1MT	0.0290869	DNA topoisomerase I mitochondrial [Source:HGNC Symbol;Acc:HGNC:29787]
AL365356.5	0.029116	uncharacterized LOC105376382 [Source:NCBI gene;Acc:105376382]
PCID2	0.0292554	PCI domain containing 2 [Source:HGNC Symbol;Acc:HGNC:25653]
CXADR	0.0292716	CXADR, Ig-like cell adhesion molecule [Source:HGNC Symbol;Acc:HGNC:2559]
FOXD1	0.029283	forkhead box D1 [Source:HGNC Symbol;Acc:HGNC:3802]
PTHLH	0.0293209	parathyroid hormone like hormone [Source:HGNC Symbol;Acc:HGNC:9607]
POMP	0.0295235	proteasome maturation protein [Source:HGNC Symbol;Acc:HGNC:20330]
FAM220A	0.0296146	family with sequence similarity 220 member A [Source:HGNC Symbol;Acc:HGNC:22422]
TSPAN1	0.0296613	tetraspanin 1 [Source:HGNC Symbol;Acc:HGNC:20657]
FAM162A	0.0297145	family with sequence similarity 162 member A [Source:HGNC Symbol;Acc:HGNC:17865]
MRPS25	0.0297178	mitochondrial ribosomal protein S25 [Source:HGNC Symbol;Acc:HGNC:14511]
NEK5	0.0297423	NIMA related kinase 5 [Source:HGNC Symbol;Acc:HGNC:7748]
ZNF865	0.0298583	zinc finger protein 865 [Source:HGNC Symbol;Acc:HGNC:38705]
RNASEH2C	0.0298878	ribonuclease H2 subunit C [Source:HGNC Symbol;Acc:HGNC:24116]
BCAT1	0.0300215	branched chain amino acid transaminase 1 [Source:HGNC Symbol;Acc:HGNC:976]
CIB1	0.0300351	calcium and integrin binding 1 [Source:HGNC Symbol;Acc:HGNC:16920]
CMC2	0.0300961	C-X9-C motif containing 2 [Source:HGNC Symbol;Acc:HGNC:24447]
BHLHE41	0.030118	basic helix-loop-helix family member e41 [Source:HGNC Symbol;Acc:HGNC:16617]
S1PR3	0.0301396	sphingosine-1-phosphate receptor 3 [Source:HGNC Symbol;Acc:HGNC:3167]
C1orf216	0.0302249	chromosome 1 open reading frame 216 [Source:HGNC Symbol;Acc:HGNC:26800]
TTC39C	0.0302615	tetratricopeptide repeat domain 39C [Source:HGNC Symbol;Acc:HGNC:26595]
GTF2A2	0.0302803	general transcription factor IIA subunit 2 [Source:HGNC Symbol;Acc:HGNC:4647]
EGLN1	0.0303037	egl-9 family hypoxia inducible factor 1 [Source:HGNC Symbol;Acc:HGNC:1232]
NT5C3B	0.0304123	5'-nucleotidase, cytosolic IIIB [Source:HGNC Symbol;Acc:HGNC:28300]
TPST2	0.0306666	tyrosylprotein sulfotransferase 2 [Source:HGNC Symbol;Acc:HGNC:12021]
EPM2A	0.0307736	EPM2A, laforin glucan phosphatase [Source:HGNC Symbol;Acc:HGNC:3413]
OSGIN2	0.030825	oxidative stress induced growth inhibitor family member 2 [Source:HGNC Symbol;Acc:HGNC:1355]
MPP6	0.0308291	membrane palmitoylated protein 6 [Source:HGNC Symbol;Acc:HGNC:18167]
SUDS3	0.0309968	SDS3 homolog, SIN3A corepressor complex component [Source:HGNC Symbol;Acc:HGNC:29545]
CDC14A	0.0311345	cell division cycle 14A [Source:HGNC Symbol;Acc:HGNC:1718]
RNF146	0.0312906	ring finger protein 146 [Source:HGNC Symbol;Acc:HGNC:21336]
CNKSR3	0.0312912	CNKSR family member 3 [Source:HGNC Symbol;Acc:HGNC:23034]
STK25	0.0313284	serine/threonine kinase 25 [Source:HGNC Symbol;Acc:HGNC:11404]
NDUFAB1	0.0314026	NADH:ubiquinone oxidoreductase subunit AB1 [Source:HGNC Symbol;Acc:HGNC:7694]
AL035071.1	0.0314029	novel transcript
SH3PXD2A-AS1	0.0315482	SH3PXD2A antisense RNA 1 [Source:HGNC Symbol;Acc:HGNC:45242]
CTC1	0.0315865	CST telomere replication complex component 1 [Source:HGNC Symbol;Acc:HGNC:26169]
IL2RG	0.0316511	interleukin 2 receptor subunit gamma [Source:HGNC Symbol;Acc:HGNC:6010]
TIPARP	0.0317095	TCDD inducible poly(ADP-ribose) polymerase [Source:HGNC Symbol;Acc:HGNC:23696]
NPRL2	0.0317593	NPR2 like, GATOR1 complex subunit [Source:HGNC Symbol;Acc:HGNC:24969]
SMARCB1	0.0318129	SWI/SNF related, matrix associated, actin dependent regulator of chromatin, subfamily b, member 1 [Source:HGNC Symbol;Acc:HGNC:11103]
CXCL8	0.0318214	C-X-C motif chemokine ligand 8 [Source:HGNC Symbol;Acc:HGNC:6025]
KLF10	0.0321133	Kruppel like factor 10 [Source:HGNC Symbol;Acc:HGNC:11810]
LAMP3	0.032126	lysosomal associated membrane protein 3 [Source:HGNC Symbol;Acc:HGNC:14582]
MAOB	0.0321328	monoamine oxidase B [Source:HGNC Symbol;Acc:HGNC:6834]
SH3TC1	0.0321819	SH3 domain and tetratricopeptide repeats 1 [Source:HGNC Symbol;Acc:HGNC:26009]
ACSL4	0.0322344	acyl-CoA synthetase long chain family member 4 [Source:HGNC Symbol;Acc:HGNC:3571]
RACK1	0.0322806	receptor for activated C kinase 1 [Source:HGNC Symbol;Acc:HGNC:4399]
SLC25A11	0.0322974	solute carrier family 25 member 11 [Source:HGNC Symbol;Acc:HGNC:10981]
MANF	0.0323157	mesencephalic astrocyte derived neurotrophic factor [Source:HGNC Symbol;Acc:HGNC:15461]
MTFR1L	0.0323963	mitochondrial fission regulator 1 like [Source:HGNC Symbol;Acc:HGNC:28836]
NOP10	0.0323977	NOP10 ribonucleoprotein [Source:HGNC Symbol;Acc:HGNC:14378]
IFI16	0.0324011	interferon gamma inducible protein 16 [Source:HGNC Symbol;Acc:HGNC:5395]
PTGS2	0.0325746	prostaglandin-endoperoxide synthase 2 [Source:HGNC Symbol;Acc:HGNC:9605]
LNCAROD	0.0325789	lncRNA activating regulator of DKK1 [Source:HGNC Symbol;Acc:HGNC:50913]
FZD4	0.0325879	frizzled class receptor 4 [Source:HGNC Symbol;Acc:HGNC:4042]
PTS	0.0326204	6-pyruvoyltetrahydropterin synthase [Source:HGNC Symbol;Acc:HGNC:9689]
FAM110C	0.0326981	family with sequence similarity 110 member C [Source:HGNC Symbol;Acc:HGNC:33340]
MAMSTR	0.0327361	MEF2 activating motif and SAP domain containing transcriptional regulator [Source:HGNC Symbol;Acc:HGNC:26689]
OSTM1	0.0327852	osteopetrosis associated transmembrane protein 1 [Source:HGNC Symbol;Acc:HGNC:21652]
COQ10B	0.0327873	coenzyme Q10B [Source:HGNC Symbol;Acc:HGNC:25819]
GJB3	0.0328474	gap junction protein beta 3 [Source:HGNC Symbol;Acc:HGNC:4285]
CCDC127	0.0329383	coiled-coil domain containing 127 [Source:HGNC Symbol;Acc:HGNC:30520]
CRLF3	0.0329789	cytokine receptor like factor 3 [Source:HGNC Symbol;Acc:HGNC:17177]
STK26	0.0331029	serine/threonine kinase 26 [Source:HGNC Symbol;Acc:HGNC:18174]
GRB2	0.0331181	growth factor receptor bound protein 2 [Source:HGNC Symbol;Acc:HGNC:4566]
TRPC4AP	0.0331842	transient receptor potential cation channel subfamily C member 4 associated protein [Source:HGNC Symbol;Acc:HGNC:16181]
LYPD3	0.0332379	LY6/PLAUR domain containing 3 [Source:HGNC Symbol;Acc:HGNC:24880]
AC016831.6	0.0332844	novel transcript
EXOC3L2	0.0333608	exocyst complex component 3 like 2 [Source:HGNC Symbol;Acc:HGNC:30162]
REEP6	0.0334675	receptor accessory protein 6 [Source:HGNC Symbol;Acc:HGNC:30078]
ZNF512	0.033525	zinc finger protein 512 [Source:HGNC Symbol;Acc:HGNC:29380]
KMT2C	0.033573	lysine methyltransferase 2C [Source:HGNC Symbol;Acc:HGNC:13726]
IL1RL1	0.0336039	interleukin 1 receptor like 1 [Source:HGNC Symbol;Acc:HGNC:5998]
SIX2	0.0336119	SIX homeobox 2 [Source:HGNC Symbol;Acc:HGNC:10888]
RPL41	0.0336452	ribosomal protein L41 [Source:HGNC Symbol;Acc:HGNC:10354]
SPAG1	0.0336542	sperm associated antigen 1 [Source:HGNC Symbol;Acc:HGNC:11212]
GTF2E2	0.0336943	general transcription factor IIE subunit 2 [Source:HGNC Symbol;Acc:HGNC:4651]
NRP2	0.0337084	neuropilin 2 [Source:HGNC Symbol;Acc:HGNC:8005]
TNFAIP1	0.0337325	TNF alpha induced protein 1 [Source:HGNC Symbol;Acc:HGNC:11894]
KRT75	0.0338743	keratin 75 [Source:HGNC Symbol;Acc:HGNC:24431]
PSTPIP2	0.0338935	proline-serine-threonine phosphatase interacting protein 2 [Source:HGNC Symbol;Acc:HGNC:9581]
CALU	0.0339152	calumenin [Source:HGNC Symbol;Acc:HGNC:1458]
BCAP31	0.033918	B cell receptor associated protein 31 [Source:HGNC Symbol;Acc:HGNC:16695]
RMND5B	0.0340907	required for meiotic nuclear division 5 homolog B [Source:HGNC Symbol;Acc:HGNC:26181]
SUMO2	0.0341006	small ubiquitin-like modifier 2 [Source:HGNC Symbol;Acc:HGNC:11125]
UQCRB	0.0341436	ubiquinol-cytochrome c reductase binding protein [Source:HGNC Symbol;Acc:HGNC:12582]
ABCC5	0.0342097	ATP binding cassette subfamily C member 5 [Source:HGNC Symbol;Acc:HGNC:56]
LRRC41	0.0344869	leucine rich repeat containing 41 [Source:HGNC Symbol;Acc:HGNC:16917]
PHOSPHO2	0.0344883	phosphatase, orphan 2 [Source:HGNC Symbol;Acc:HGNC:28316]
PSMD13	0.0345131	proteasome 26S subunit, non-ATPase 13 [Source:HGNC Symbol;Acc:HGNC:9558]
MRPL19	0.0345861	mitochondrial ribosomal protein L19 [Source:HGNC Symbol;Acc:HGNC:14052]
B3GLCT	0.034666	beta 3-glucosyltransferase [Source:HGNC Symbol;Acc:HGNC:20207]
PPP1CB	0.0346753	protein phosphatase 1 catalytic subunit beta [Source:HGNC Symbol;Acc:HGNC:9282]
KATNBL1	0.0346888	katanin regulatory subunit B1 like 1 [Source:HGNC Symbol;Acc:HGNC:26199]
MRPL45	0.0347029	mitochondrial ribosomal protein L45 [Source:HGNC Symbol;Acc:HGNC:16651]
HSF2	0.0347181	heat shock transcription factor 2 [Source:HGNC Symbol;Acc:HGNC:5225]
AGFG2	0.0347258	ArfGAP with FG repeats 2 [Source:HGNC Symbol;Acc:HGNC:5177]
CRLS1	0.0349196	cardiolipin synthase 1 [Source:HGNC Symbol;Acc:HGNC:16148]
NDUFA3	0.0349252	NADH:ubiquinone oxidoreductase subunit A3 [Source:HGNC Symbol;Acc:HGNC:7686]
CRACR2B	0.035191	calcium release activated channel regulator 2B [Source:HGNC Symbol;Acc:HGNC:28703]
KAZN	0.0352128	kazrin, periplakin interacting protein [Source:HGNC Symbol;Acc:HGNC:29173]
WRNIP1	0.0352155	Werner helicase interacting protein 1 [Source:HGNC Symbol;Acc:HGNC:20876]
MTCO2P12	0.0352933	MT-CO2 pseudogene 12 [Source:HGNC Symbol;Acc:HGNC:52028]
PUDP	0.0353397	pseudouridine 5'-phosphatase [Source:HGNC Symbol;Acc:HGNC:16818]
COX7C	0.0354785	cytochrome c oxidase subunit 7C [Source:HGNC Symbol;Acc:HGNC:2292]
AHCYL2	0.0355309	adenosylhomocysteinase like 2 [Source:HGNC Symbol;Acc:HGNC:22204]
KDM7A	0.0355844	lysine demethylase 7A [Source:HGNC Symbol;Acc:HGNC:22224]
SORD	0.0356202	sorbitol dehydrogenase [Source:HGNC Symbol;Acc:HGNC:11184]
SNHG3	0.0357152	small nucleolar RNA host gene 3 [Source:HGNC Symbol;Acc:HGNC:10118]
ABHD12	0.0357539	abhydrolase domain containing 12 [Source:HGNC Symbol;Acc:HGNC:15868]
CDK8	0.0358991	cyclin dependent kinase 8 [Source:HGNC Symbol;Acc:HGNC:1779]
IRF2BP2	0.0359321	interferon regulatory factor 2 binding protein 2 [Source:HGNC Symbol;Acc:HGNC:21729]
FAM81A	0.0359495	family with sequence similarity 81 member A [Source:HGNC Symbol;Acc:HGNC:28379]
EHBP1	0.0359819	EH domain binding protein 1 [Source:HGNC Symbol;Acc:HGNC:29144]
RMC1	0.0359949	regulator of MON1-CCZ1 [Source:HGNC Symbol;Acc:HGNC:24326]
MRPL17	0.0360223	mitochondrial ribosomal protein L17 [Source:HGNC Symbol;Acc:HGNC:14053]
SPRED1	0.0360586	sprouty related EVH1 domain containing 1 [Source:HGNC Symbol;Acc:HGNC:20249]
RNF19A	0.0361618	ring finger protein 19A, RBR E3 ubiquitin protein ligase [Source:HGNC Symbol;Acc:HGNC:13432]
MT-ATP8	0.0362366	mitochondrially encoded ATP synthase membrane subunit 8 [Source:HGNC Symbol;Acc:HGNC:7415]
SH3PXD2B	0.0362777	SH3 and PX domains 2B [Source:HGNC Symbol;Acc:HGNC:29242]
OASL	0.0364384	2'-5'-oligoadenylate synthetase like [Source:HGNC Symbol;Acc:HGNC:8090]
HOOK3	0.0364745	hook microtubule tethering protein 3 [Source:HGNC Symbol;Acc:HGNC:23576]
MPHOSPH6	0.036548	M-phase phosphoprotein 6 [Source:HGNC Symbol;Acc:HGNC:7214]
HIST1H2BD	0.0366057	histone cluster 1 H2B family member d [Source:HGNC Symbol;Acc:HGNC:4747]
NDUFAF5	0.036633	NADH:ubiquinone oxidoreductase complex assembly factor 5 [Source:HGNC Symbol;Acc:HGNC:15899]
DCUN1D5	0.0366715	defective in cullin neddylation 1 domain containing 5 [Source:HGNC Symbol;Acc:HGNC:28409]
NEFM	0.0367255	neurofilament medium [Source:HGNC Symbol;Acc:HGNC:7734]
FBXW11	0.0368019	F-box and WD repeat domain containing 11 [Source:HGNC Symbol;Acc:HGNC:13607]
FAM49B	0.0368657	family with sequence similarity 49 member B [Source:HGNC Symbol;Acc:HGNC:25216]
ENTPD4	0.0368913	ectonucleoside triphosphate diphosphohydrolase 4 [Source:HGNC Symbol;Acc:HGNC:14573]
FOXO4	0.0369225	forkhead box O4 [Source:HGNC Symbol;Acc:HGNC:7139]
SAMD9	0.0370505	sterile alpha motif domain containing 9 [Source:HGNC Symbol;Acc:HGNC:1348]
RAB1A	0.0371792	RAB1A, member RAS oncogene family [Source:HGNC Symbol;Acc:HGNC:9758]
CPNE8-AS1	0.0371948	CPNE8 antisense RNA 1 [Source:HGNC Symbol;Acc:HGNC:53937]
EHD3	0.0372587	EH domain containing 3 [Source:HGNC Symbol;Acc:HGNC:3244]
RAB32	0.0373169	RAB32, member RAS oncogene family [Source:HGNC Symbol;Acc:HGNC:9772]
SIK1B	0.037396	salt inducible kinase 1B (putative) [Source:HGNC Symbol;Acc:HGNC:52389]
SYT11	0.0374604	synaptotagmin 11 [Source:HGNC Symbol;Acc:HGNC:19239]
TCF4	0.0376161	transcription factor 4 [Source:HGNC Symbol;Acc:HGNC:11634]
ARF4	0.0376799	ADP ribosylation factor 4 [Source:HGNC Symbol;Acc:HGNC:655]
GGH	0.0377402	gamma-glutamyl hydrolase [Source:HGNC Symbol;Acc:HGNC:4248]
GKAP1	0.037832	G kinase anchoring protein 1 [Source:HGNC Symbol;Acc:HGNC:17496]
TMTC1	0.0378593	transmembrane and tetratricopeptide repeat containing 1 [Source:HGNC Symbol;Acc:HGNC:24099]
SLC24A4	0.037866	solute carrier family 24 member 4 [Source:HGNC Symbol;Acc:HGNC:10978]
AC104393.1	0.0382195	novel transcript
FHL2	0.0386461	four and a half LIM domains 2 [Source:HGNC Symbol;Acc:HGNC:3703]
AL138902.1	0.0387203	uncharacterized LOC105376871 [Source:NCBI gene;Acc:105376871]
RGCC	0.0390097	regulator of cell cycle [Source:HGNC Symbol;Acc:HGNC:20369]
RABIF	0.0390709	RAB interacting factor [Source:HGNC Symbol;Acc:HGNC:9797]
TCIRG1	0.0390906	T cell immune regulator 1, ATPase H+ transporting V0 subunit a3 [Source:HGNC Symbol;Acc:HGNC:11647]
XRN2	0.0391442	5'-3' exoribonuclease 2 [Source:HGNC Symbol;Acc:HGNC:12836]
ESR1	0.0392499	estrogen receptor 1 [Source:HGNC Symbol;Acc:HGNC:3467]
LYST	0.0392633	lysosomal trafficking regulator [Source:HGNC Symbol;Acc:HGNC:1968]
AK1	0.039289	adenylate kinase 1 [Source:HGNC Symbol;Acc:HGNC:361]
GPR3	0.0393186	G protein-coupled receptor 3 [Source:HGNC Symbol;Acc:HGNC:4484]
AC027097.2	0.0393496	novel transcript, antisense to ATP8B1
NDUFB6	0.0394264	NADH:ubiquinone oxidoreductase subunit B6 [Source:HGNC Symbol;Acc:HGNC:7701]
DYM	0.0394594	dymeclin [Source:HGNC Symbol;Acc:HGNC:21317]
MTX2	0.0394626	metaxin 2 [Source:HGNC Symbol;Acc:HGNC:7506]
CHST10	0.0394975	carbohydrate sulfotransferase 10 [Source:HGNC Symbol;Acc:HGNC:19650]
RPL27A	0.0395002	ribosomal protein L27a [Source:HGNC Symbol;Acc:HGNC:10329]
UBASH3B	0.0396694	ubiquitin associated and SH3 domain containing B [Source:HGNC Symbol;Acc:HGNC:29884]
CYP27B1	0.0397992	cytochrome P450 family 27 subfamily B member 1 [Source:HGNC Symbol;Acc:HGNC:2606]
TAOK3	0.0398679	TAO kinase 3 [Source:HGNC Symbol;Acc:HGNC:18133]
AC139493.2	0.0398905	novel transcript
MX1	0.0399565	MX dynamin like GTPase 1 [Source:HGNC Symbol;Acc:HGNC:7532]
PHF20	0.039986	PHD finger protein 20 [Source:HGNC Symbol;Acc:HGNC:16098]
SMUG1	0.039996	single-strand-selective monofunctional uracil-DNA glycosylase 1 [Source:HGNC Symbol;Acc:HGNC:17148]
SPCS3	0.0400018	signal peptidase complex subunit 3 [Source:HGNC Symbol;Acc:HGNC:26212]
IGFBPL1	0.0400285	insulin like growth factor binding protein like 1 [Source:HGNC Symbol;Acc:HGNC:20081]
ROMO1	0.0403002	reactive oxygen species modulator 1 [Source:HGNC Symbol;Acc:HGNC:16185]
LONRF3	0.0403079	LON peptidase N-terminal domain and ring finger 3 [Source:HGNC Symbol;Acc:HGNC:21152]
PNPLA8	0.0403843	patatin like phospholipase domain containing 8 [Source:HGNC Symbol;Acc:HGNC:28900]
ZNF672	0.0403905	zinc finger protein 672 [Source:HGNC Symbol;Acc:HGNC:26179]
PLPP2	0.0404922	phospholipid phosphatase 2 [Source:HGNC Symbol;Acc:HGNC:9230]
DYNLT1	0.0405121	dynein light chain Tctex-type 1 [Source:HGNC Symbol;Acc:HGNC:11697]
AL358115.1	0.0405328	novel transcript, antisense to UCK2
KPNA3	0.0405619	karyopherin subunit alpha 3 [Source:HGNC Symbol;Acc:HGNC:6396]
DAPK1	0.0405726	death associated protein kinase 1 [Source:HGNC Symbol;Acc:HGNC:2674]
P3H1	0.0405817	prolyl 3-hydroxylase 1 [Source:HGNC Symbol;Acc:HGNC:19316]
OTUD1	0.040615	OTU deubiquitinase 1 [Source:HGNC Symbol;Acc:HGNC:27346]
AL772337.3	0.0407039	cathepsin L (CTSL) pseudogene
SETD6	0.0407104	SET domain containing 6 [Source:HGNC Symbol;Acc:HGNC:26116]
SNORD6	0.0407633	small nucleolar RNA, C/D box 6 [Source:HGNC Symbol;Acc:HGNC:32703]
CAMSAP1	0.040778	calmodulin regulated spectrin associated protein 1 [Source:HGNC Symbol;Acc:HGNC:19946]
AC015912.3	0.0407964	novel transcript
SOAT1	0.0408894	sterol O-acyltransferase 1 [Source:HGNC Symbol;Acc:HGNC:11177]
TMEM216	0.0409981	transmembrane protein 216 [Source:HGNC Symbol;Acc:HGNC:25018]
SERPINB5	0.041106	serpin family B member 5 [Source:HGNC Symbol;Acc:HGNC:8949]
CNFN	0.0411187	cornifelin [Source:HGNC Symbol;Acc:HGNC:30183]
ORAI2	0.0411678	ORAI calcium release-activated calcium modulator 2 [Source:HGNC Symbol;Acc:HGNC:21667]
CADM1	0.0411847	cell adhesion molecule 1 [Source:HGNC Symbol;Acc:HGNC:5951]
CHCHD2	0.0412383	coiled-coil-helix-coiled-coil-helix domain containing 2 [Source:HGNC Symbol;Acc:HGNC:21645]
PIGO	0.041246	phosphatidylinositol glycan anchor biosynthesis class O [Source:HGNC Symbol;Acc:HGNC:23215]
JTB	0.0412704	jumping translocation breakpoint [Source:HGNC Symbol;Acc:HGNC:6201]
AC021851.1	0.0413331	novel transcript
AJAP1	0.0413986	adherens junctions associated protein 1 [Source:HGNC Symbol;Acc:HGNC:30801]
BCAR1	0.041509	BCAR1, Cas family scaffold protein [Source:HGNC Symbol;Acc:HGNC:971]
MYO10	0.0416026	myosin X [Source:HGNC Symbol;Acc:HGNC:7593]
NCK2	0.0416508	NCK adaptor protein 2 [Source:HGNC Symbol;Acc:HGNC:7665]
ELK4	0.0418186	ELK4, ETS transcription factor [Source:HGNC Symbol;Acc:HGNC:3326]
CCDC59	0.0419828	coiled-coil domain containing 59 [Source:HGNC Symbol;Acc:HGNC:25005]
SPR	0.0420337	sepiapterin reductase [Source:HGNC Symbol;Acc:HGNC:11257]
MDK	0.0421034	midkine [Source:HGNC Symbol;Acc:HGNC:6972]
DRAM1	0.0421103	DNA damage regulated autophagy modulator 1 [Source:HGNC Symbol;Acc:HGNC:25645]
AL138921.2	0.0421237	novel transcript, antisense to CHUK
CTXN1	0.0421691	cortexin 1 [Source:HGNC Symbol;Acc:HGNC:31108]
MRRF	0.0422426	mitochondrial ribosome recycling factor [Source:HGNC Symbol;Acc:HGNC:7234]
S100A6	0.0422746	S100 calcium binding protein A6 [Source:HGNC Symbol;Acc:HGNC:10496]
NOCT	0.0424186	nocturnin [Source:HGNC Symbol;Acc:HGNC:14254]
MOGS	0.0424375	mannosyl-oligosaccharide glucosidase [Source:HGNC Symbol;Acc:HGNC:24862]
EIF2AK1	0.0427183	eukaryotic translation initiation factor 2 alpha kinase 1 [Source:HGNC Symbol;Acc:HGNC:24921]
TMEM106B	0.0428313	transmembrane protein 106B [Source:HGNC Symbol;Acc:HGNC:22407]
RPS6KA1	0.0428535	ribosomal protein S6 kinase A1 [Source:HGNC Symbol;Acc:HGNC:10430]
CCDC85B	0.0428717	coiled-coil domain containing 85B [Source:HGNC Symbol;Acc:HGNC:24926]
TBPL1	0.0428977	TATA-box binding protein like 1 [Source:HGNC Symbol;Acc:HGNC:11589]
SIAH2	0.0429733	siah E3 ubiquitin protein ligase 2 [Source:HGNC Symbol;Acc:HGNC:10858]
C7orf26	0.0430107	chromosome 7 open reading frame 26 [Source:HGNC Symbol;Acc:HGNC:21702]
FGFBP2	0.04311	fibroblast growth factor binding protein 2 [Source:HGNC Symbol;Acc:HGNC:29451]
PKN1	0.0431416	protein kinase N1 [Source:HGNC Symbol;Acc:HGNC:9405]
PLAUR	0.0431548	plasminogen activator, urokinase receptor [Source:HGNC Symbol;Acc:HGNC:9053]
ELFN2	0.0432371	extracellular leucine rich repeat and fibronectin type III domain containing 2 [Source:HGNC Symbol;Acc:HGNC:29396]
RPL4P6	0.043283	ribosomal protein L4 pseudogene 6 [Source:HGNC Symbol;Acc:HGNC:35611]
DVL1	0.0433604	dishevelled segment polarity protein 1 [Source:HGNC Symbol;Acc:HGNC:3084]
GPR108	0.0435424	G protein-coupled receptor 108 [Source:HGNC Symbol;Acc:HGNC:17829]
SNRK	0.0435425	SNF related kinase [Source:HGNC Symbol;Acc:HGNC:30598]
ZPR1	0.0436006	ZPR1 zinc finger [Source:HGNC Symbol;Acc:HGNC:13051]
RAB4A	0.043679	RAB4A, member RAS oncogene family [Source:HGNC Symbol;Acc:HGNC:9781]
RPL38	0.0437238	ribosomal protein L38 [Source:HGNC Symbol;Acc:HGNC:10349]
MCM3	0.0439228	minichromosome maintenance complex component 3 [Source:HGNC Symbol;Acc:HGNC:6945]
PKNOX1	0.043969	PBX/knotted 1 homeobox 1 [Source:HGNC Symbol;Acc:HGNC:9022]
SNRPN	0.0440201	small nuclear ribonucleoprotein polypeptide N [Source:HGNC Symbol;Acc:HGNC:11164]
OGDH	0.0441516	oxoglutarate dehydrogenase [Source:HGNC Symbol;Acc:HGNC:8124]
NEIL3	0.0441841	nei like DNA glycosylase 3 [Source:HGNC Symbol;Acc:HGNC:24573]
KLF2	0.0442077	Kruppel like factor 2 [Source:HGNC Symbol;Acc:HGNC:6347]
MYL12A	0.0444068	myosin light chain 12A [Source:HGNC Symbol;Acc:HGNC:16701]
HIST1H4F	0.0444175	histone cluster 1 H4 family member f [Source:HGNC Symbol;Acc:HGNC:4783]
HDAC2	0.0445086	histone deacetylase 2 [Source:HGNC Symbol;Acc:HGNC:4853]
METTL17	0.0446556	methyltransferase like 17 [Source:HGNC Symbol;Acc:HGNC:19280]
MAMLD1	0.0450615	mastermind like domain containing 1 [Source:HGNC Symbol;Acc:HGNC:2568]
ZFP57	0.0450643	ZFP57 zinc finger protein [Source:HGNC Symbol;Acc:HGNC:18791]
MAP1S	0.0451349	microtubule associated protein 1S [Source:HGNC Symbol;Acc:HGNC:15715]
SGPP1	0.0451793	sphingosine-1-phosphate phosphatase 1 [Source:HGNC Symbol;Acc:HGNC:17720]
BEND3P1	0.0452156	BEN domain containing 3 pseudogene 1 [Source:HGNC Symbol;Acc:HGNC:45014]
NDUFA8	0.0452467	NADH:ubiquinone oxidoreductase subunit A8 [Source:HGNC Symbol;Acc:HGNC:7692]
RASA4DP	0.045266	RAS p21 protein activator 4CD, pseudogene [Source:HGNC Symbol;Acc:HGNC:44226]
AREG	0.04532	amphiregulin [Source:HGNC Symbol;Acc:HGNC:651]
BCL2L11	0.0453437	BCL2 like 11 [Source:HGNC Symbol;Acc:HGNC:994]
SGMS2	0.045519	sphingomyelin synthase 2 [Source:HGNC Symbol;Acc:HGNC:28395]
INPPL1	0.0455952	inositol polyphosphate phosphatase like 1 [Source:HGNC Symbol;Acc:HGNC:6080]
UBE2E2	0.0456036	ubiquitin conjugating enzyme E2 E2 [Source:HGNC Symbol;Acc:HGNC:12478]
LINC-PINT	0.0456761	long intergenic non-protein coding RNA, p53 induced transcript [Source:NCBI gene;Acc:378805]
ZDHHC8	0.0456994	zinc finger DHHC-type containing 8 [Source:HGNC Symbol;Acc:HGNC:18474]
GSG1	0.0457357	germ cell associated 1 [Source:HGNC Symbol;Acc:HGNC:19716]
ZFAND1	0.0458481	zinc finger AN1-type containing 1 [Source:HGNC Symbol;Acc:HGNC:25858]
AL441992.1	0.0459272	uncharacterized LOC100506100 [Source:NCBI gene;Acc:100506100]
DESI1	0.0459635	desumoylating isopeptidase 1 [Source:HGNC Symbol;Acc:HGNC:24577]
CCDC28B	0.0460371	coiled-coil domain containing 28B [Source:HGNC Symbol;Acc:HGNC:28163]
MTHFD2L	0.0463141	methylenetetrahydrofolate dehydrogenase (NADP+ dependent) 2 like [Source:HGNC Symbol;Acc:HGNC:31865]
GAS1	0.0463307	growth arrest specific 1 [Source:HGNC Symbol;Acc:HGNC:4165]
LACTB2	0.0464851	lactamase beta 2 [Source:HGNC Symbol;Acc:HGNC:18512]
ADGRB2	0.0465324	adhesion G protein-coupled receptor B2 [Source:HGNC Symbol;Acc:HGNC:944]
EFEMP1	0.0465491	EGF containing fibulin extracellular matrix protein 1 [Source:HGNC Symbol;Acc:HGNC:3218]
RAC1	0.0465664	Rac family small GTPase 1 [Source:HGNC Symbol;Acc:HGNC:9801]
LINC00472	0.0465664	long intergenic non-protein coding RNA 472 [Source:HGNC Symbol;Acc:HGNC:21380]
SLFN5	0.0465869	schlafen family member 5 [Source:HGNC Symbol;Acc:HGNC:28286]
COA4	0.0466864	cytochrome c oxidase assembly factor 4 homolog [Source:HGNC Symbol;Acc:HGNC:24604]
RAB29	0.0466883	RAB29, member RAS oncogene family [Source:HGNC Symbol;Acc:HGNC:9789]
EID2	0.0467192	EP300 interacting inhibitor of differentiation 2 [Source:HGNC Symbol;Acc:HGNC:28292]
TMEM206	0.0468193	transmembrane protein 206 [Source:HGNC Symbol;Acc:HGNC:25593]
IL20RB	0.0468363	interleukin 20 receptor subunit beta [Source:HGNC Symbol;Acc:HGNC:6004]
KRT16P6	0.0468806	keratin 16 pseudogene 6 [Source:HGNC Symbol;Acc:HGNC:50719]
DKK1	0.0469956	dickkopf WNT signaling pathway inhibitor 1 [Source:HGNC Symbol;Acc:HGNC:2891]
SLC41A2	0.0471399	solute carrier family 41 member 2 [Source:HGNC Symbol;Acc:HGNC:31045]
LINC01410	0.0471533	long intergenic non-protein coding RNA 1410 [Source:HGNC Symbol;Acc:HGNC:50702]
MT-TT	0.0471912	mitochondrially encoded tRNA threonine [Source:HGNC Symbol;Acc:HGNC:7499]
ADCY10P1	0.0471973	adenylate cyclase 10, soluble pseudogene 1 [Source:HGNC Symbol;Acc:HGNC:44143]
FBXO33	0.0472396	F-box protein 33 [Source:HGNC Symbol;Acc:HGNC:19833]
PLEKHO1	0.047263	pleckstrin homology domain containing O1 [Source:HGNC Symbol;Acc:HGNC:24310]
DNAAF2	0.0472732	dynein axonemal assembly factor 2 [Source:HGNC Symbol;Acc:HGNC:20188]
DFFB	0.0473065	DNA fragmentation factor subunit beta [Source:HGNC Symbol;Acc:HGNC:2773]
ERCC1	0.0473262	ERCC excision repair 1, endonuclease non-catalytic subunit [Source:HGNC Symbol;Acc:HGNC:3433]
ZCCHC24	0.0473298	zinc finger CCHC-type containing 24 [Source:HGNC Symbol;Acc:HGNC:26911]
MET	0.047676	MET proto-oncogene, receptor tyrosine kinase [Source:HGNC Symbol;Acc:HGNC:7029]
PHPT1	0.0476974	phosphohistidine phosphatase 1 [Source:HGNC Symbol;Acc:HGNC:30033]
APLP2	0.0477603	amyloid beta precursor like protein 2 [Source:HGNC Symbol;Acc:HGNC:598]
AP000688.1	0.0479202	uncharacterized LOC100133286 [Source:NCBI gene;Acc:100133286]
FRAT1	0.0479579	FRAT1, WNT signaling pathway regulator [Source:HGNC Symbol;Acc:HGNC:3944]
OLFM2	0.0481634	olfactomedin 2 [Source:HGNC Symbol;Acc:HGNC:17189]
CNPY2	0.0482175	canopy FGF signaling regulator 2 [Source:HGNC Symbol;Acc:HGNC:13529]
AL139156.2	0.0482853	pseudogene similar to part of alcohol dehydrogenase 5 (class III), chi polypeptidem (ADH5)
TADA3	0.0486524	transcriptional adaptor 3 [Source:HGNC Symbol;Acc:HGNC:19422]
AC005828.4	0.0486697	novel transcript
KLF6	0.0487524	Kruppel like factor 6 [Source:HGNC Symbol;Acc:HGNC:2235]
SLFN11	0.0488218	schlafen family member 11 [Source:HGNC Symbol;Acc:HGNC:26633]
AKAP8	0.0488356	A-kinase anchoring protein 8 [Source:HGNC Symbol;Acc:HGNC:378]
FAM173B	0.0488693	family with sequence similarity 173 member B [Source:HGNC Symbol;Acc:HGNC:27029]
MAD2L1	0.0490014	mitotic arrest deficient 2 like 1 [Source:HGNC Symbol;Acc:HGNC:6763]
RPRD1A	0.0490441	regulation of nuclear pre-mRNA domain containing 1A [Source:HGNC Symbol;Acc:HGNC:25560]
RRAGA	0.0492089	Ras related GTP binding A [Source:HGNC Symbol;Acc:HGNC:16963]
PEX7	0.0493736	peroxisomal biogenesis factor 7 [Source:HGNC Symbol;Acc:HGNC:8860]
STAMBP	0.0495417	STAM binding protein [Source:HGNC Symbol;Acc:HGNC:16950]
NOV	0.0496037	nephroblastoma overexpressed [Source:HGNC Symbol;Acc:HGNC:7885]
CISD1	0.0496201	CDGSH iron sulfur domain 1 [Source:HGNC Symbol;Acc:HGNC:30880]
AC090409.2	0.0496953	novel transcript
HHEX	0.0498583	hematopoietically expressed homeobox [Source:HGNC Symbol;Acc:HGNC:4901]
GNPNAT1	0.0499379	glucosamine-phosphate N-acetyltransferase 1 [Source:HGNC Symbol;Acc:HGNC:19980]
