# Supplementary material for: L-Arginine Enhances Oral Keratinocyte Proliferation under High-Glucose Conditions via Upregulation of CYP1A1, SKP2, and SRSF5
Source: Molecules. 2023 Oct 10;28(20):7020. doi: 10.3390/molecules28207020 (PMC10609441; doi:10.3390/molecules28207020)
Supplement: Supplementary file 1 [file molecules-28-07020-s001.zip › Suppl/Suppl Table 4 Up regulated differentially expressed genes (ArgH48h VS ConH48h).xlsx]

## Sheet: 48h up
gene_name	pvalue	gene_description
CYP1A1	1.61779e-07	cytochrome P450 family 1 subfamily A member 1 [Source:HGNC Symbol;Acc:HGNC:2595]
UTRN	6.23504e-07	utrophin [Source:HGNC Symbol;Acc:HGNC:12635]
TNNT2	1.26614e-06	troponin T2, cardiac type [Source:HGNC Symbol;Acc:HGNC:11949]
SCARA3	6.93576e-06	scavenger receptor class A member 3 [Source:HGNC Symbol;Acc:HGNC:19000]
TNKS1BP1	8.49193e-06	tankyrase 1 binding protein 1 [Source:HGNC Symbol;Acc:HGNC:19081]
NBPF26	2.19039e-05	NBPF member 26 [Source:HGNC Symbol;Acc:HGNC:49571]
ARHGEF12	2.89844e-05	Rho guanine nucleotide exchange factor 12 [Source:HGNC Symbol;Acc:HGNC:14193]
TNS3	2.90513e-05	tensin 3 [Source:HGNC Symbol;Acc:HGNC:21616]
SLC7A11	3.31347e-05	solute carrier family 7 member 11 [Source:HGNC Symbol;Acc:HGNC:11059]
AHNAK	3.53412e-05	AHNAK nucleoprotein [Source:HGNC Symbol;Acc:HGNC:347]
KDM2A	3.89044e-05	lysine demethylase 2A [Source:HGNC Symbol;Acc:HGNC:13606]
CHML	4.104e-05	CHM like, Rab escort protein 2 [Source:HGNC Symbol;Acc:HGNC:1941]
FLNA	5.07707e-05	filamin A [Source:HGNC Symbol;Acc:HGNC:3754]
KMT2D	5.69332e-05	lysine methyltransferase 2D [Source:HGNC Symbol;Acc:HGNC:7133]
SPTBN2	6.16153e-05	spectrin beta, non-erythrocytic 2 [Source:HGNC Symbol;Acc:HGNC:11276]
NQO1	7.42309e-05	NAD(P)H quinone dehydrogenase 1 [Source:HGNC Symbol;Acc:HGNC:2874]
FUBP3	7.46735e-05	far upstream element binding protein 3 [Source:HGNC Symbol;Acc:HGNC:4005]
RPL17	9.43672e-05	ribosomal protein L17 [Source:HGNC Symbol;Acc:HGNC:10307]
SMG1	9.48212e-05	SMG1, nonsense mediated mRNA decay associated PI3K related kinase [Source:HGNC Symbol;Acc:HGNC:30045]
MYH9	9.85612e-05	myosin heavy chain 9 [Source:HGNC Symbol;Acc:HGNC:7579]
HNRNPH1	0.000117589	heterogeneous nuclear ribonucleoprotein H1 [Source:HGNC Symbol;Acc:HGNC:5041]
COL7A1	0.000123439	collagen type VII alpha 1 chain [Source:HGNC Symbol;Acc:HGNC:2214]
CRIM1	0.000147106	cysteine rich transmembrane BMP regulator 1 [Source:HGNC Symbol;Acc:HGNC:2359]
TET3	0.000195538	tet methylcytosine dioxygenase 3 [Source:HGNC Symbol;Acc:HGNC:28313]
CHD3	0.000229597	chromodomain helicase DNA binding protein 3 [Source:HGNC Symbol;Acc:HGNC:1918]
TMEM80	0.000249671	transmembrane protein 80 [Source:HGNC Symbol;Acc:HGNC:27453]
PPL	0.000319337	periplakin [Source:HGNC Symbol;Acc:HGNC:9273]
NORAD	0.000375387	non-coding RNA activated by DNA damage [Source:HGNC Symbol;Acc:HGNC:44311]
GATD1	0.000481886	glutamine amidotransferase like class 1 domain containing 1 [Source:HGNC Symbol;Acc:HGNC:26616]
MYH14	0.000532101	myosin heavy chain 14 [Source:HGNC Symbol;Acc:HGNC:23212]
TAF15	0.000546388	TATA-box binding protein associated factor 15 [Source:HGNC Symbol;Acc:HGNC:11547]
EDF1	0.000554046	endothelial differentiation related factor 1 [Source:HGNC Symbol;Acc:HGNC:3164]
QTRT1	0.000568479	queuine tRNA-ribosyltransferase catalytic subunit 1 [Source:HGNC Symbol;Acc:HGNC:23797]
IGF2BP1	0.000602295	insulin like growth factor 2 mRNA binding protein 1 [Source:HGNC Symbol;Acc:HGNC:28866]
TSSK5P	0.000618867	testis specific serine kinase 5, pseudogene [Source:HGNC Symbol;Acc:HGNC:31931]
BAHCC1	0.000642518	BAH domain and coiled-coil containing 1 [Source:HGNC Symbol;Acc:HGNC:29279]
NEAT1	0.000653078	nuclear paraspeckle assembly transcript 1 [Source:HGNC Symbol;Acc:HGNC:30815]
UGGT1	0.000654797	UDP-glucose glycoprotein glucosyltransferase 1 [Source:HGNC Symbol;Acc:HGNC:15663]
RAB11FIP1	0.000674905	RAB11 family interacting protein 1 [Source:HGNC Symbol;Acc:HGNC:30265]
TULP4	0.000688178	tubby like protein 4 [Source:HGNC Symbol;Acc:HGNC:15530]
PYCR1	0.000705711	pyrroline-5-carboxylate reductase 1 [Source:HGNC Symbol;Acc:HGNC:9721]
PURB	0.000717787	purine rich element binding protein B [Source:HGNC Symbol;Acc:HGNC:9702]
COL18A1	0.00074618	collagen type XVIII alpha 1 chain [Source:HGNC Symbol;Acc:HGNC:2195]
ATP5IF1	0.000806094	ATP synthase inhibitory factor subunit 1 [Source:HGNC Symbol;Acc:HGNC:871]
AP002360.1	0.000814035	novel transcript
WDR81	0.000816343	WD repeat domain 81 [Source:HGNC Symbol;Acc:HGNC:26600]
SKP2	0.000853458	S-phase kinase associated protein 2 [Source:HGNC Symbol;Acc:HGNC:10901]
POLR2A	0.000860526	RNA polymerase II subunit A [Source:HGNC Symbol;Acc:HGNC:9187]
WDR3	0.000875781	WD repeat domain 3 [Source:HGNC Symbol;Acc:HGNC:12755]
MYBBP1A	0.00088792	MYB binding protein 1a [Source:HGNC Symbol;Acc:HGNC:7546]
DYNC1H1	0.0009245	dynein cytoplasmic 1 heavy chain 1 [Source:HGNC Symbol;Acc:HGNC:2961]
ACACA	0.000950412	acetyl-CoA carboxylase alpha [Source:HGNC Symbol;Acc:HGNC:84]
CDC37	0.000981876	cell division cycle 37 [Source:HGNC Symbol;Acc:HGNC:1735]
EXPH5	0.00101373	exophilin 5 [Source:HGNC Symbol;Acc:HGNC:30578]
NAB2	0.00103009	NGFI-A binding protein 2 [Source:HGNC Symbol;Acc:HGNC:7627]
ATRN	0.00106278	attractin [Source:HGNC Symbol;Acc:HGNC:885]
ESRP2	0.00107212	epithelial splicing regulatory protein 2 [Source:HGNC Symbol;Acc:HGNC:26152]
HUWE1	0.00108865	HECT, UBA and WWE domain containing 1, E3 ubiquitin protein ligase [Source:HGNC Symbol;Acc:HGNC:30892]
SRRM2	0.00111801	serine/arginine repetitive matrix 2 [Source:HGNC Symbol;Acc:HGNC:16639]
UBR5	0.00113637	ubiquitin protein ligase E3 component n-recognin 5 [Source:HGNC Symbol;Acc:HGNC:16806]
LSM14B	0.00116439	LSM family member 14B [Source:HGNC Symbol;Acc:HGNC:15887]
TRNP1	0.00118911	TMF1-regulated nuclear protein 1 [Source:HGNC Symbol;Acc:HGNC:34348]
POLR1A	0.00128241	RNA polymerase I subunit A [Source:HGNC Symbol;Acc:HGNC:17264]
TRIO	0.00131407	trio Rho guanine nucleotide exchange factor [Source:HGNC Symbol;Acc:HGNC:12303]
PTCH1	0.00133217	patched 1 [Source:HGNC Symbol;Acc:HGNC:9585]
DCAF11	0.00134642	DDB1 and CUL4 associated factor 11 [Source:HGNC Symbol;Acc:HGNC:20258]
HNRNPD	0.00136175	heterogeneous nuclear ribonucleoprotein D [Source:HGNC Symbol;Acc:HGNC:5036]
KLHDC4	0.00137348	kelch domain containing 4 [Source:HGNC Symbol;Acc:HGNC:25272]
LRP6	0.00142333	LDL receptor related protein 6 [Source:HGNC Symbol;Acc:HGNC:6698]
MSN	0.00146697	moesin [Source:HGNC Symbol;Acc:HGNC:7373]
PSME4	0.00149946	proteasome activator subunit 4 [Source:HGNC Symbol;Acc:HGNC:20635]
POLD1	0.00150489	DNA polymerase delta 1, catalytic subunit [Source:HGNC Symbol;Acc:HGNC:9175]
TRIM16L	0.00156393	tripartite motif containing 16 like [Source:HGNC Symbol;Acc:HGNC:32670]
PTPRF	0.0016027	protein tyrosine phosphatase, receptor type F [Source:HGNC Symbol;Acc:HGNC:9670]
ARHGAP23	0.00165425	Rho GTPase activating protein 23 [Source:HGNC Symbol;Acc:HGNC:29293]
TNPO2	0.00171265	transportin 2 [Source:HGNC Symbol;Acc:HGNC:19998]
PRPF31	0.00173225	pre-mRNA processing factor 31 [Source:HGNC Symbol;Acc:HGNC:15446]
TERF1	0.00179623	telomeric repeat binding factor 1 [Source:HGNC Symbol;Acc:HGNC:11728]
MARVELD3	0.00179649	MARVEL domain containing 3 [Source:HGNC Symbol;Acc:HGNC:30525]
TSPY26P	0.00185359	testis specific protein Y-linked 26, pseudogene [Source:HGNC Symbol;Acc:HGNC:16256]
SETD1B	0.00190241	SET domain containing 1B [Source:HGNC Symbol;Acc:HGNC:29187]
FOXD2-AS1	0.00200046	FOXD2 adjacent opposite strand RNA 1 [Source:HGNC Symbol;Acc:HGNC:44256]
TEAD4	0.00204051	TEA domain transcription factor 4 [Source:HGNC Symbol;Acc:HGNC:11717]
C22orf46	0.0020458	chromosome 22 open reading frame 46 [Source:HGNC Symbol;Acc:HGNC:26294]
ZNF512B	0.00208161	zinc finger protein 512B [Source:HGNC Symbol;Acc:HGNC:29212]
PRR11	0.00211698	proline rich 11 [Source:HGNC Symbol;Acc:HGNC:25619]
HGS	0.002145	hepatocyte growth factor-regulated tyrosine kinase substrate [Source:HGNC Symbol;Acc:HGNC:4897]
NAT9	0.00216379	N-acetyltransferase 9 (putative) [Source:HGNC Symbol;Acc:HGNC:23133]
YWHAG	0.00216547	tyrosine 3-monooxygenase/tryptophan 5-monooxygenase activation protein gamma [Source:HGNC Symbol;Acc:HGNC:12852]
AKT1S1	0.00222031	AKT1 substrate 1 [Source:HGNC Symbol;Acc:HGNC:28426]
DSP	0.00222843	desmoplakin [Source:HGNC Symbol;Acc:HGNC:3052]
LRP8	0.00233737	LDL receptor related protein 8 [Source:HGNC Symbol;Acc:HGNC:6700]
PXDC1	0.00243491	PX domain containing 1 [Source:HGNC Symbol;Acc:HGNC:21361]
OS9	0.00243683	OS9, endoplasmic reticulum lectin [Source:HGNC Symbol;Acc:HGNC:16994]
CALR	0.00246036	calreticulin [Source:HGNC Symbol;Acc:HGNC:1455]
DNAJC11	0.00249168	DnaJ heat shock protein family (Hsp40) member C11 [Source:HGNC Symbol;Acc:HGNC:25570]
LSM14A	0.00256677	LSM14A, mRNA processing body assembly factor [Source:HGNC Symbol;Acc:HGNC:24489]
MPHOSPH10	0.00257718	M-phase phosphoprotein 10 [Source:HGNC Symbol;Acc:HGNC:7213]
PEG10	0.00259915	paternally expressed 10 [Source:HGNC Symbol;Acc:HGNC:14005]
TMEM97	0.00271889	transmembrane protein 97 [Source:HGNC Symbol;Acc:HGNC:28106]
C1S	0.00272991	complement C1s [Source:HGNC Symbol;Acc:HGNC:1247]
IFITM10	0.00274824	interferon induced transmembrane protein 10 [Source:HGNC Symbol;Acc:HGNC:40022]
OSBPL1A	0.00276108	oxysterol binding protein like 1A [Source:HGNC Symbol;Acc:HGNC:16398]
FBXO10	0.00276694	F-box protein 10 [Source:HGNC Symbol;Acc:HGNC:13589]
ZBTB24	0.00279568	zinc finger and BTB domain containing 24 [Source:HGNC Symbol;Acc:HGNC:21143]
SLC1A5	0.00281756	solute carrier family 1 member 5 [Source:HGNC Symbol;Acc:HGNC:10943]
RHBDD3	0.00284329	rhomboid domain containing 3 [Source:HGNC Symbol;Acc:HGNC:1308]
PFDN6	0.00285753	prefoldin subunit 6 [Source:HGNC Symbol;Acc:HGNC:4926]
ELOA	0.00288253	elongin A [Source:HGNC Symbol;Acc:HGNC:11620]
SHC1	0.00288992	SHC adaptor protein 1 [Source:HGNC Symbol;Acc:HGNC:10840]
LMNB1	0.00293229	lamin B1 [Source:HGNC Symbol;Acc:HGNC:6637]
ANAPC2	0.00296004	anaphase promoting complex subunit 2 [Source:HGNC Symbol;Acc:HGNC:19989]
CCDC137	0.00300051	coiled-coil domain containing 137 [Source:HGNC Symbol;Acc:HGNC:33451]
ATF5	0.0030627	activating transcription factor 5 [Source:HGNC Symbol;Acc:HGNC:790]
EIF4G1	0.00306584	eukaryotic translation initiation factor 4 gamma 1 [Source:HGNC Symbol;Acc:HGNC:3296]
DCAF16	0.00315225	DDB1 and CUL4 associated factor 16 [Source:HGNC Symbol;Acc:HGNC:25987]
SPEN	0.00324305	spen family transcriptional repressor [Source:HGNC Symbol;Acc:HGNC:17575]
PTBP2	0.00331184	polypyrimidine tract binding protein 2 [Source:HGNC Symbol;Acc:HGNC:17662]
UTP20	0.00331996	UTP20, small subunit processome component [Source:HGNC Symbol;Acc:HGNC:17897]
ZNF506	0.00340121	zinc finger protein 506 [Source:HGNC Symbol;Acc:HGNC:23780]
RRP1	0.00345869	ribosomal RNA processing 1 [Source:HGNC Symbol;Acc:HGNC:18785]
XPO4	0.00351189	exportin 4 [Source:HGNC Symbol;Acc:HGNC:17796]
NACC1	0.0036474	nucleus accumbens associated 1 [Source:HGNC Symbol;Acc:HGNC:20967]
IQCJ-SCHIP1	0.00372489	IQCJ-SCHIP1 readthrough [Source:HGNC Symbol;Acc:HGNC:38842]
CYP2W1	0.003807	cytochrome P450 family 2 subfamily W member 1 [Source:HGNC Symbol;Acc:HGNC:20243]
DDX42	0.00388693	DEAD-box helicase 42 [Source:HGNC Symbol;Acc:HGNC:18676]
SETD5	0.00395282	SET domain containing 5 [Source:HGNC Symbol;Acc:HGNC:25566]
AC067750.1	0.00402212	novel transcript, antisense to BMPR1A
PIK3C2B	0.0040443	phosphatidylinositol-4-phosphate 3-kinase catalytic subunit type 2 beta [Source:HGNC Symbol;Acc:HGNC:8972]
FN1	0.00407629	fibronectin 1 [Source:HGNC Symbol;Acc:HGNC:3778]
STAG3L5P	0.00407707	stromal antigen 3-like 5 pseudogene [Source:HGNC Symbol;Acc:HGNC:48896]
ARID1A	0.00411803	AT-rich interaction domain 1A [Source:HGNC Symbol;Acc:HGNC:11110]
HSPB6	0.00414874	heat shock protein family B (small) member 6 [Source:HGNC Symbol;Acc:HGNC:26511]
MRPS18C	0.0041499	mitochondrial ribosomal protein S18C [Source:HGNC Symbol;Acc:HGNC:16633]
HERC2	0.00434503	HECT and RLD domain containing E3 ubiquitin protein ligase 2 [Source:HGNC Symbol;Acc:HGNC:4868]
ZNF738	0.00441212	zinc finger protein 738 [Source:HGNC Symbol;Acc:HGNC:32469]
USP9X	0.00445262	ubiquitin specific peptidase 9 X-linked [Source:HGNC Symbol;Acc:HGNC:12632]
SYT15	0.00458225	synaptotagmin 15 [Source:HGNC Symbol;Acc:HGNC:17167]
SDK1	0.00458455	sidekick cell adhesion molecule 1 [Source:HGNC Symbol;Acc:HGNC:19307]
RAB8A	0.0046641	RAB8A, member RAS oncogene family [Source:HGNC Symbol;Acc:HGNC:7007]
CHD6	0.00467727	chromodomain helicase DNA binding protein 6 [Source:HGNC Symbol;Acc:HGNC:19057]
EPS8L1	0.00471568	EPS8 like 1 [Source:HGNC Symbol;Acc:HGNC:21295]
LMNB2	0.00473831	lamin B2 [Source:HGNC Symbol;Acc:HGNC:6638]
ATXN1L	0.00474753	ataxin 1 like [Source:HGNC Symbol;Acc:HGNC:33279]
CDH15	0.00486689	cadherin 15 [Source:HGNC Symbol;Acc:HGNC:1754]
DYNC1LI2	0.00496693	dynein cytoplasmic 1 light intermediate chain 2 [Source:HGNC Symbol;Acc:HGNC:2966]
DYRK2	0.00497891	dual specificity tyrosine phosphorylation regulated kinase 2 [Source:HGNC Symbol;Acc:HGNC:3093]
GOLGA3	0.00500232	golgin A3 [Source:HGNC Symbol;Acc:HGNC:4426]
GCNT1	0.00500592	glucosaminyl (N-acetyl) transferase 1, core 2 [Source:HGNC Symbol;Acc:HGNC:4203]
CRELD2	0.00514938	cysteine rich with EGF like domains 2 [Source:HGNC Symbol;Acc:HGNC:28150]
TNRC18	0.00518146	trinucleotide repeat containing 18 [Source:HGNC Symbol;Acc:HGNC:11962]
ZNRF3	0.00522355	zinc and ring finger 3 [Source:HGNC Symbol;Acc:HGNC:18126]
DDX19A	0.0053709	DEAD-box helicase 19A [Source:HGNC Symbol;Acc:HGNC:25628]
KCNC3	0.00538997	potassium voltage-gated channel subfamily C member 3 [Source:HGNC Symbol;Acc:HGNC:6235]
RRP12	0.00540768	ribosomal RNA processing 12 homolog [Source:HGNC Symbol;Acc:HGNC:29100]
HMGCS1	0.0054168	3-hydroxy-3-methylglutaryl-CoA synthase 1 [Source:HGNC Symbol;Acc:HGNC:5007]
IFT140	0.00541771	intraflagellar transport 140 [Source:HGNC Symbol;Acc:HGNC:29077]
MAP1B	0.00548785	microtubule associated protein 1B [Source:HGNC Symbol;Acc:HGNC:6836]
C12orf45	0.00548917	chromosome 12 open reading frame 45 [Source:HGNC Symbol;Acc:HGNC:28628]
ARHGAP26	0.00548996	Rho GTPase activating protein 26 [Source:HGNC Symbol;Acc:HGNC:17073]
FAM117B	0.00550461	family with sequence similarity 117 member B [Source:HGNC Symbol;Acc:HGNC:14440]
ISOC2	0.00559979	isochorismatase domain containing 2 [Source:HGNC Symbol;Acc:HGNC:26278]
ZSCAN25	0.00567038	zinc finger and SCAN domain containing 25 [Source:HGNC Symbol;Acc:HGNC:21961]
HELB	0.00567719	DNA helicase B [Source:HGNC Symbol;Acc:HGNC:17196]
MED13	0.00576355	mediator complex subunit 13 [Source:HGNC Symbol;Acc:HGNC:22474]
FOXD2	0.0057652	forkhead box D2 [Source:HGNC Symbol;Acc:HGNC:3803]
TCEAL4	0.00583869	transcription elongation factor A like 4 [Source:HGNC Symbol;Acc:HGNC:26121]
BRD2	0.00584168	bromodomain containing 2 [Source:HGNC Symbol;Acc:HGNC:1103]
HYPK	0.00590424	huntingtin interacting protein K [Source:HGNC Symbol;Acc:HGNC:18418]
MTX1P1	0.00599886	metaxin 1 pseudogene 1 [Source:HGNC Symbol;Acc:HGNC:7505]
KCNAB3	0.00601382	potassium voltage-gated channel subfamily A regulatory beta subunit 3 [Source:HGNC Symbol;Acc:HGNC:6230]
FKBP3	0.00603574	FK506 binding protein 3 [Source:HGNC Symbol;Acc:HGNC:3719]
EVPL	0.00606124	envoplakin [Source:HGNC Symbol;Acc:HGNC:3503]
CEP170B	0.006186	centrosomal protein 170B [Source:HGNC Symbol;Acc:HGNC:20362]
ZZEF1	0.00635577	zinc finger ZZ-type and EF-hand domain containing 1 [Source:HGNC Symbol;Acc:HGNC:29027]
MAFG	0.0063789	MAF bZIP transcription factor G [Source:HGNC Symbol;Acc:HGNC:6781]
URB1	0.0064349	URB1 ribosome biogenesis 1 homolog (S. cerevisiae) [Source:HGNC Symbol;Acc:HGNC:17344]
ODF2	0.00647794	outer dense fiber of sperm tails 2 [Source:HGNC Symbol;Acc:HGNC:8114]
DLL1	0.0065771	delta like canonical Notch ligand 1 [Source:HGNC Symbol;Acc:HGNC:2908]
KLRG2	0.00658713	killer cell lectin like receptor G2 [Source:HGNC Symbol;Acc:HGNC:24778]
KIAA0040	0.00662698	KIAA0040 [Source:HGNC Symbol;Acc:HGNC:28950]
PITPNM3	0.00664273	PITPNM family member 3 [Source:HGNC Symbol;Acc:HGNC:21043]
AL161431.1	0.00666426	novel transcript
ANKRD33B	0.0066651	ankyrin repeat domain 33B [Source:HGNC Symbol;Acc:HGNC:35240]
FAM227A	0.00670356	family with sequence similarity 227 member A [Source:HGNC Symbol;Acc:HGNC:44197]
ASCC2	0.00671606	activating signal cointegrator 1 complex subunit 2 [Source:HGNC Symbol;Acc:HGNC:24103]
SFT2D2	0.00685477	SFT2 domain containing 2 [Source:HGNC Symbol;Acc:HGNC:25140]
TAF11L11	0.00686395	TATA-box binding protein associated factor 11 like 11 [Source:HGNC Symbol;Acc:HGNC:53854]
KLF7	0.00689686	Kruppel like factor 7 [Source:HGNC Symbol;Acc:HGNC:6350]
C19orf57	0.00692547	chromosome 19 open reading frame 57 [Source:HGNC Symbol;Acc:HGNC:28153]
NCL	0.00692875	nucleolin [Source:HGNC Symbol;Acc:HGNC:7667]
GNAQ	0.00695906	G protein subunit alpha q [Source:HGNC Symbol;Acc:HGNC:4390]
PRRC2B	0.00698416	proline rich coiled-coil 2B [Source:HGNC Symbol;Acc:HGNC:28121]
PFKL	0.00699766	phosphofructokinase, liver type [Source:HGNC Symbol;Acc:HGNC:8876]
AKAP17A	0.00702516	A-kinase anchoring protein 17A [Source:HGNC Symbol;Acc:HGNC:18783]
NUP214	0.00703628	nucleoporin 214 [Source:HGNC Symbol;Acc:HGNC:8064]
WAC	0.00709701	WW domain containing adaptor with coiled-coil [Source:HGNC Symbol;Acc:HGNC:17327]
SRSF6	0.00711651	serine and arginine rich splicing factor 6 [Source:HGNC Symbol;Acc:HGNC:10788]
CIRBP	0.00717317	cold inducible RNA binding protein [Source:HGNC Symbol;Acc:HGNC:1982]
MYO9B	0.00718725	myosin IXB [Source:HGNC Symbol;Acc:HGNC:7609]
MDN1	0.00720835	midasin AAA ATPase 1 [Source:HGNC Symbol;Acc:HGNC:18302]
SPTAN1	0.0072483	spectrin alpha, non-erythrocytic 1 [Source:HGNC Symbol;Acc:HGNC:11273]
HMGB3	0.00735591	high mobility group box 3 [Source:HGNC Symbol;Acc:HGNC:5004]
XPNPEP3	0.00738575	X-prolyl aminopeptidase 3 [Source:HGNC Symbol;Acc:HGNC:28052]
LINC01836	0.00745926	long intergenic non-protein coding RNA 1836 [Source:HGNC Symbol;Acc:HGNC:52652]
PDGFA	0.00746856	platelet derived growth factor subunit A [Source:HGNC Symbol;Acc:HGNC:8799]
STC2	0.00777553	stanniocalcin 2 [Source:HGNC Symbol;Acc:HGNC:11374]
AKAP12	0.00780059	A-kinase anchoring protein 12 [Source:HGNC Symbol;Acc:HGNC:370]
RREB1	0.00795683	ras responsive element binding protein 1 [Source:HGNC Symbol;Acc:HGNC:10449]
ASH1L	0.00804998	ASH1 like histone lysine methyltransferase [Source:HGNC Symbol;Acc:HGNC:19088]
TOB2	0.00812928	transducer of ERBB2, 2 [Source:HGNC Symbol;Acc:HGNC:11980]
GABPB1-AS1	0.00815215	GABPB1 antisense RNA 1 [Source:HGNC Symbol;Acc:HGNC:44157]
SCAF11	0.0083441	SR-related CTD associated factor 11 [Source:HGNC Symbol;Acc:HGNC:10784]
KRI1	0.00835894	KRI1 homolog [Source:HGNC Symbol;Acc:HGNC:25769]
ATP13A3	0.00842874	ATPase 13A3 [Source:HGNC Symbol;Acc:HGNC:24113]
CENPF	0.00848377	centromere protein F [Source:HGNC Symbol;Acc:HGNC:1857]
MTA1	0.00853197	metastasis associated 1 [Source:HGNC Symbol;Acc:HGNC:7410]
SLC9A7P1	0.00853351	solute carrier family 9 member 7 pseudogene 1 [Source:HGNC Symbol;Acc:HGNC:32679]
FAM160B1	0.0085575	family with sequence similarity 160 member B1 [Source:HGNC Symbol;Acc:HGNC:29320]
FAT4	0.00859285	FAT atypical cadherin 4 [Source:HGNC Symbol;Acc:HGNC:23109]
USP5	0.00872607	ubiquitin specific peptidase 5 [Source:HGNC Symbol;Acc:HGNC:12628]
CD109	0.00879138	CD109 molecule [Source:HGNC Symbol;Acc:HGNC:21685]
PTOV1-AS2	0.00880577	PTOV1 antisense RNA 2 [Source:HGNC Symbol;Acc:HGNC:51284]
CLTC	0.00880653	clathrin heavy chain [Source:HGNC Symbol;Acc:HGNC:2092]
ZHX2	0.00890073	zinc fingers and homeoboxes 2 [Source:HGNC Symbol;Acc:HGNC:18513]
GPR107	0.00895019	G protein-coupled receptor 107 [Source:HGNC Symbol;Acc:HGNC:17830]
STON2	0.00901435	stonin 2 [Source:HGNC Symbol;Acc:HGNC:30652]
RLIM	0.00905261	ring finger protein, LIM domain interacting [Source:HGNC Symbol;Acc:HGNC:13429]
POLE	0.00906427	DNA polymerase epsilon, catalytic subunit [Source:HGNC Symbol;Acc:HGNC:9177]
LINC00514	0.00910754	long intergenic non-protein coding RNA 514 [Source:HGNC Symbol;Acc:HGNC:27549]
SEC14L6	0.0091475	SEC14 like lipid binding 6 [Source:HGNC Symbol;Acc:HGNC:40047]
EIF5	0.0092048	eukaryotic translation initiation factor 5 [Source:HGNC Symbol;Acc:HGNC:3299]
TUBA1B	0.00927191	tubulin alpha 1b [Source:HGNC Symbol;Acc:HGNC:18809]
EGFR	0.00932856	epidermal growth factor receptor [Source:HGNC Symbol;Acc:HGNC:3236]
SPTBN1	0.00936858	spectrin beta, non-erythrocytic 1 [Source:HGNC Symbol;Acc:HGNC:11275]
ANKRD11	0.0093849	ankyrin repeat domain 11 [Source:HGNC Symbol;Acc:HGNC:21316]
TSC22D3	0.00939717	TSC22 domain family member 3 [Source:HGNC Symbol;Acc:HGNC:3051]
AC239600.1	0.00946965	UDP-GlcNAc:betaGal beta-1,3-N-acetylglucosaminyltransferase-like 1 (B3GNTL1) pseudogene
ANK2	0.00949266	ankyrin 2 [Source:HGNC Symbol;Acc:HGNC:493]
WASF2	0.00971341	WAS protein family member 2 [Source:HGNC Symbol;Acc:HGNC:12733]
NOP14	0.00979915	NOP14 nucleolar protein [Source:HGNC Symbol;Acc:HGNC:16821]
ZC3H7B	0.00982873	zinc finger CCCH-type containing 7B [Source:HGNC Symbol;Acc:HGNC:30869]
FAT1	0.00984307	FAT atypical cadherin 1 [Source:HGNC Symbol;Acc:HGNC:3595]
ATM	0.00995376	ATM serine/threonine kinase [Source:HGNC Symbol;Acc:HGNC:795]
EIF3A	0.0101434	eukaryotic translation initiation factor 3 subunit A [Source:HGNC Symbol;Acc:HGNC:3271]
ARHGEF17	0.0102036	Rho guanine nucleotide exchange factor 17 [Source:HGNC Symbol;Acc:HGNC:21726]
ANP32A	0.0102252	acidic nuclear phosphoprotein 32 family member A [Source:HGNC Symbol;Acc:HGNC:13233]
PIEZO1	0.010339	piezo type mechanosensitive ion channel component 1 [Source:HGNC Symbol;Acc:HGNC:28993]
SLC38A10	0.0103795	solute carrier family 38 member 10 [Source:HGNC Symbol;Acc:HGNC:28237]
CTDSP2	0.0103851	CTD small phosphatase 2 [Source:HGNC Symbol;Acc:HGNC:17077]
PPARGC1B	0.0104467	PPARG coactivator 1 beta [Source:HGNC Symbol;Acc:HGNC:30022]
ATF6B	0.010457	activating transcription factor 6 beta [Source:HGNC Symbol;Acc:HGNC:2349]
ABHD2	0.0105399	abhydrolase domain containing 2 [Source:HGNC Symbol;Acc:HGNC:18717]
VPS13D	0.0107748	vacuolar protein sorting 13 homolog D [Source:HGNC Symbol;Acc:HGNC:23595]
FAHD2CP	0.0108491	fumarylacetoacetate hydrolase domain containing 2C, pseudogene [Source:HGNC Symbol;Acc:HGNC:44135]
SBSN	0.0109418	suprabasin [Source:HGNC Symbol;Acc:HGNC:24950]
ZNF677	0.0109681	zinc finger protein 677 [Source:HGNC Symbol;Acc:HGNC:28730]
ARHGEF35	0.0110593	Rho guanine nucleotide exchange factor 35 [Source:HGNC Symbol;Acc:HGNC:33846]
ZBTB7B	0.0110808	zinc finger and BTB domain containing 7B [Source:HGNC Symbol;Acc:HGNC:18668]
ANAPC15	0.0111477	anaphase promoting complex subunit 15 [Source:HGNC Symbol;Acc:HGNC:24531]
APOB	0.0111789	apolipoprotein B [Source:HGNC Symbol;Acc:HGNC:603]
RALGAPA1	0.0111901	Ral GTPase activating protein catalytic alpha subunit 1 [Source:HGNC Symbol;Acc:HGNC:17770]
UBR4	0.0112224	ubiquitin protein ligase E3 component n-recognin 4 [Source:HGNC Symbol;Acc:HGNC:30313]
CSNK1G1	0.0112573	casein kinase 1 gamma 1 [Source:HGNC Symbol;Acc:HGNC:2454]
VPS13B	0.0112762	vacuolar protein sorting 13 homolog B [Source:HGNC Symbol;Acc:HGNC:2183]
ZNF100	0.011361	zinc finger protein 100 [Source:HGNC Symbol;Acc:HGNC:12880]
RAPGEF1	0.0114897	Rap guanine nucleotide exchange factor 1 [Source:HGNC Symbol;Acc:HGNC:4568]
ZNF702P	0.0114936	zinc finger protein 702, pseudogene [Source:HGNC Symbol;Acc:HGNC:25775]
BOC	0.0115367	BOC cell adhesion associated, oncogene regulated [Source:HGNC Symbol;Acc:HGNC:17173]
GOLIM4	0.0115661	golgi integral membrane protein 4 [Source:HGNC Symbol;Acc:HGNC:15448]
LINC01012	0.0115902	long intergenic non-protein coding RNA 1012 [Source:NCBI gene;Acc:100507173]
AKAP13	0.011671	A-kinase anchoring protein 13 [Source:HGNC Symbol;Acc:HGNC:371]
CGB7	0.0117803	chorionic gonadotropin subunit beta 7 [Source:HGNC Symbol;Acc:HGNC:16451]
CELSR2	0.0118204	cadherin EGF LAG seven-pass G-type receptor 2 [Source:HGNC Symbol;Acc:HGNC:3231]
ABCC3	0.0118789	ATP binding cassette subfamily C member 3 [Source:HGNC Symbol;Acc:HGNC:54]
ITPR3	0.011914	inositol 1,4,5-trisphosphate receptor type 3 [Source:HGNC Symbol;Acc:HGNC:6182]
NBEAL2	0.0119501	neurobeachin like 2 [Source:HGNC Symbol;Acc:HGNC:31928]
LINC01291	0.012067	long intergenic non-protein coding RNA 1291 [Source:HGNC Symbol;Acc:HGNC:50358]
PEAK1	0.0121361	pseudopodium enriched atypical kinase 1 [Source:HGNC Symbol;Acc:HGNC:29431]
SOX4	0.0121363	SRY-box 4 [Source:HGNC Symbol;Acc:HGNC:11200]
PNPLA1	0.0121502	patatin like phospholipase domain containing 1 [Source:HGNC Symbol;Acc:HGNC:21246]
FIGN	0.0121595	fidgetin, microtubule severing factor [Source:HGNC Symbol;Acc:HGNC:13285]
ACSS1	0.0122923	acyl-CoA synthetase short chain family member 1 [Source:HGNC Symbol;Acc:HGNC:16091]
HNRNPA1P33	0.0123313	heterogeneous nuclear ribonucleoprotein A1 pseudogene 33 [Source:HGNC Symbol;Acc:HGNC:44990]
ATAD2B	0.0124366	ATPase family, AAA domain containing 2B [Source:HGNC Symbol;Acc:HGNC:29230]
RC3H1	0.0125159	ring finger and CCCH-type domains 1 [Source:HGNC Symbol;Acc:HGNC:29434]
AC012360.3	0.0125787	novel transcript
IL1RL2	0.0126132	interleukin 1 receptor like 2 [Source:HGNC Symbol;Acc:HGNC:5999]
UBE2G2	0.0126643	ubiquitin conjugating enzyme E2 G2 [Source:HGNC Symbol;Acc:HGNC:12483]
APBB2	0.0126684	amyloid beta precursor protein binding family B member 2 [Source:HGNC Symbol;Acc:HGNC:582]
ZNF90	0.0126799	zinc finger protein 90 [Source:HGNC Symbol;Acc:HGNC:13165]
GOLGA2	0.0126807	golgin A2 [Source:HGNC Symbol;Acc:HGNC:4425]
PLXNA1	0.0127104	plexin A1 [Source:HGNC Symbol;Acc:HGNC:9099]
COA7	0.0127347	cytochrome c oxidase assembly factor 7 (putative) [Source:HGNC Symbol;Acc:HGNC:25716]
TUG1	0.0128102	taurine up-regulated 1 [Source:HGNC Symbol;Acc:HGNC:26066]
VAMP2	0.0128765	vesicle associated membrane protein 2 [Source:HGNC Symbol;Acc:HGNC:12643]
BCL9	0.0128769	B cell CLL/lymphoma 9 [Source:HGNC Symbol;Acc:HGNC:1008]
GBF1	0.0129924	golgi brefeldin A resistant guanine nucleotide exchange factor 1 [Source:HGNC Symbol;Acc:HGNC:4181]
PCF11	0.0129969	PCF11, cleavage and polyadenylation factor subunit [Source:HGNC Symbol;Acc:HGNC:30097]
ABCA17P	0.0130173	ATP binding cassette subfamily A member 17, pseudogene [Source:HGNC Symbol;Acc:HGNC:32972]
ATF7IP	0.0130514	activating transcription factor 7 interacting protein [Source:HGNC Symbol;Acc:HGNC:20092]
CDK15	0.0130904	cyclin dependent kinase 15 [Source:HGNC Symbol;Acc:HGNC:14434]
DYNLL2	0.0130939	dynein light chain LC8-type 2 [Source:HGNC Symbol;Acc:HGNC:24596]
CGN	0.0131385	cingulin [Source:HGNC Symbol;Acc:HGNC:17429]
ACCS	0.0132367	1-aminocyclopropane-1-carboxylate synthase homolog (inactive) [Source:HGNC Symbol;Acc:HGNC:23989]
BRF2	0.0132453	BRF2, RNA polymerase III transcription initiation factor subunit [Source:HGNC Symbol;Acc:HGNC:17298]
RERE	0.0132949	arginine-glutamic acid dipeptide repeats [Source:HGNC Symbol;Acc:HGNC:9965]
CFDP1	0.013316	craniofacial development protein 1 [Source:HGNC Symbol;Acc:HGNC:1873]
GOLGA4	0.0133266	golgin A4 [Source:HGNC Symbol;Acc:HGNC:4427]
IGF2BP3	0.0134296	insulin like growth factor 2 mRNA binding protein 3 [Source:HGNC Symbol;Acc:HGNC:28868]
SYN1	0.0135706	synapsin I [Source:HGNC Symbol;Acc:HGNC:11494]
TNPO1	0.0135834	transportin 1 [Source:HGNC Symbol;Acc:HGNC:6401]
NBPF11	0.0136907	NBPF member 11 [Source:HGNC Symbol;Acc:HGNC:31993]
AVIL	0.0138157	advillin [Source:HGNC Symbol;Acc:HGNC:14188]
H6PD	0.0139006	hexose-6-phosphate dehydrogenase/glucose 1-dehydrogenase [Source:HGNC Symbol;Acc:HGNC:4795]
NHP2	0.0140254	NHP2 ribonucleoprotein [Source:HGNC Symbol;Acc:HGNC:14377]
DKK3	0.0141386	dickkopf WNT signaling pathway inhibitor 3 [Source:HGNC Symbol;Acc:HGNC:2893]
CLN6	0.0141815	CLN6, transmembrane ER protein [Source:HGNC Symbol;Acc:HGNC:2077]
MBD6	0.0142773	methyl-CpG binding domain protein 6 [Source:HGNC Symbol;Acc:HGNC:20445]
AL358472.5	0.0143199	uncharacterized LOC101928059 [Source:NCBI gene;Acc:101928059]
ZNF251	0.0143978	zinc finger protein 251 [Source:HGNC Symbol;Acc:HGNC:13045]
ERVMER34-1	0.0144079	endogenous retrovirus group MER34 member 1, envelope [Source:HGNC Symbol;Acc:HGNC:42970]
CEP250	0.014422	centrosomal protein 250 [Source:HGNC Symbol;Acc:HGNC:1859]
SEC61A1	0.0144433	Sec61 translocon alpha 1 subunit [Source:HGNC Symbol;Acc:HGNC:18276]
USP36	0.0144777	ubiquitin specific peptidase 36 [Source:HGNC Symbol;Acc:HGNC:20062]
OAF	0.0144918	out at first homolog [Source:HGNC Symbol;Acc:HGNC:28752]
AC106779.1	0.0145418	uncharacterized LOC105371286 [Source:NCBI gene;Acc:105371286]
SECISBP2	0.014641	SECIS binding protein 2 [Source:HGNC Symbol;Acc:HGNC:30972]
ZNF500	0.0146645	zinc finger protein 500 [Source:HGNC Symbol;Acc:HGNC:23716]
U2SURP	0.0147193	U2 snRNP associated SURP domain containing [Source:HGNC Symbol;Acc:HGNC:30855]
ADGRF3	0.0147286	adhesion G protein-coupled receptor F3 [Source:HGNC Symbol;Acc:HGNC:18989]
EEA1	0.014805	early endosome antigen 1 [Source:HGNC Symbol;Acc:HGNC:3185]
CRAMP1	0.0148868	cramped chromatin regulator homolog 1 [Source:HGNC Symbol;Acc:HGNC:14122]
SLC6A11	0.0149395	solute carrier family 6 member 11 [Source:HGNC Symbol;Acc:HGNC:11044]
MLLT6	0.0151807	MLLT6, PHD finger containing [Source:HGNC Symbol;Acc:HGNC:7138]
TRIM14	0.0152304	tripartite motif containing 14 [Source:HGNC Symbol;Acc:HGNC:16283]
ATP9A	0.0152421	ATPase phospholipid transporting 9A (putative) [Source:HGNC Symbol;Acc:HGNC:13540]
PRR14L	0.0153211	proline rich 14 like [Source:HGNC Symbol;Acc:HGNC:28738]
PRPF8	0.0153503	pre-mRNA processing factor 8 [Source:HGNC Symbol;Acc:HGNC:17340]
NSD1	0.0153541	nuclear receptor binding SET domain protein 1 [Source:HGNC Symbol;Acc:HGNC:14234]
MYH10	0.0154369	myosin heavy chain 10 [Source:HGNC Symbol;Acc:HGNC:7568]
PSMC1	0.0154504	proteasome 26S subunit, ATPase 1 [Source:HGNC Symbol;Acc:HGNC:9547]
PCSK7	0.0154737	proprotein convertase subtilisin/kexin type 7 [Source:HGNC Symbol;Acc:HGNC:8748]
QSER1	0.0158085	glutamine and serine rich 1 [Source:HGNC Symbol;Acc:HGNC:26154]
NPY4R	0.0158266	neuropeptide Y receptor Y4 [Source:HGNC Symbol;Acc:HGNC:9329]
DHX38	0.0158523	DEAH-box helicase 38 [Source:HGNC Symbol;Acc:HGNC:17211]
SYNCRIP	0.0159164	synaptotagmin binding cytoplasmic RNA interacting protein [Source:HGNC Symbol;Acc:HGNC:16918]
DNASE2	0.015927	deoxyribonuclease 2, lysosomal [Source:HGNC Symbol;Acc:HGNC:2960]
RIPK3	0.0159296	receptor interacting serine/threonine kinase 3 [Source:HGNC Symbol;Acc:HGNC:10021]
CNDP2	0.0159379	carnosine dipeptidase 2 [Source:HGNC Symbol;Acc:HGNC:24437]
PGRMC2	0.0159628	progesterone receptor membrane component 2 [Source:HGNC Symbol;Acc:HGNC:16089]
SYBU	0.0159786	syntabulin [Source:HGNC Symbol;Acc:HGNC:26011]
ZSWIM9	0.016181	zinc finger SWIM-type containing 9 [Source:HGNC Symbol;Acc:HGNC:34495]
DDX12P	0.0162415	DEAD/H-box helicase 12, pseudogene [Source:HGNC Symbol;Acc:HGNC:2737]
SPATA5	0.0163001	spermatogenesis associated 5 [Source:HGNC Symbol;Acc:HGNC:18119]
RPS6KB2	0.0165795	ribosomal protein S6 kinase B2 [Source:HGNC Symbol;Acc:HGNC:10437]
MAPK13	0.0167044	mitogen-activated protein kinase 13 [Source:HGNC Symbol;Acc:HGNC:6875]
AP002360.3	0.016723	novel transcript
PPIB	0.0167783	peptidylprolyl isomerase B [Source:HGNC Symbol;Acc:HGNC:9255]
AP5Z1	0.016809	adaptor related protein complex 5 subunit zeta 1 [Source:HGNC Symbol;Acc:HGNC:22197]
FAM225B	0.016904	family with sequence similarity 225 member B [Source:HGNC Symbol;Acc:HGNC:21865]
PANX2	0.0169203	pannexin 2 [Source:HGNC Symbol;Acc:HGNC:8600]
STAT2	0.0171175	signal transducer and activator of transcription 2 [Source:HGNC Symbol;Acc:HGNC:11363]
AMOTL2	0.0171214	angiomotin like 2 [Source:HGNC Symbol;Acc:HGNC:17812]
DDX39B	0.0171394	DExD-box helicase 39B [Source:HGNC Symbol;Acc:HGNC:13917]
TMEM131L	0.0172316	transmembrane 131 like [Source:HGNC Symbol;Acc:HGNC:29146]
CRCP	0.0173047	CGRP receptor component [Source:HGNC Symbol;Acc:HGNC:17888]
RANBP10	0.0173754	RAN binding protein 10 [Source:HGNC Symbol;Acc:HGNC:29285]
AL157932.1	0.0173826	novel transcript
AFG3L1P	0.0173879	AFG3 like matrix AAA peptidase subunit 1, pseudogene [Source:HGNC Symbol;Acc:HGNC:314]
AL021578.1	0.0174076	novel transcript, sense intronic to SDC4
KRT14	0.0175328	keratin 14 [Source:HGNC Symbol;Acc:HGNC:6416]
FAM184B	0.0175731	family with sequence similarity 184 member B [Source:HGNC Symbol;Acc:HGNC:29235]
WWC3	0.0175763	WWC family member 3 [Source:HGNC Symbol;Acc:HGNC:29237]
MAP3K11	0.0175808	mitogen-activated protein kinase kinase kinase 11 [Source:HGNC Symbol;Acc:HGNC:6850]
KDM5A	0.0176196	lysine demethylase 5A [Source:HGNC Symbol;Acc:HGNC:9886]
LARP1	0.0176433	La ribonucleoprotein domain family member 1 [Source:HGNC Symbol;Acc:HGNC:29531]
NKIRAS2	0.0178035	NFKB inhibitor interacting Ras like 2 [Source:HGNC Symbol;Acc:HGNC:17898]
PPP6R2	0.0178169	protein phosphatase 6 regulatory subunit 2 [Source:HGNC Symbol;Acc:HGNC:19253]
WASHC5	0.0179318	WASH complex subunit 5 [Source:HGNC Symbol;Acc:HGNC:28984]
AC016877.3	0.0179349	novel transcript
SMG7	0.0180458	SMG7, nonsense mediated mRNA decay factor [Source:HGNC Symbol;Acc:HGNC:16792]
WASL	0.0182719	Wiskott-Aldrich syndrome like [Source:HGNC Symbol;Acc:HGNC:12735]
R3HCC1L	0.0182844	R3H domain and coiled-coil containing 1 like [Source:HGNC Symbol;Acc:HGNC:23512]
CEP85L	0.0183354	centrosomal protein 85 like [Source:HGNC Symbol;Acc:HGNC:21638]
PRKRIP1	0.0183699	PRKR interacting protein 1 [Source:HGNC Symbol;Acc:HGNC:21894]
AL391244.1	0.0183831	uncharacterized LOC148413 [Source:NCBI gene;Acc:148413]
HNRNPA0	0.0183935	heterogeneous nuclear ribonucleoprotein A0 [Source:HGNC Symbol;Acc:HGNC:5030]
SSBP2	0.0184059	single stranded DNA binding protein 2 [Source:HGNC Symbol;Acc:HGNC:15831]
SERPING1	0.0184136	serpin family G member 1 [Source:HGNC Symbol;Acc:HGNC:1228]
SNAPC4	0.0184175	small nuclear RNA activating complex polypeptide 4 [Source:HGNC Symbol;Acc:HGNC:11137]
RRAGB	0.0184445	Ras related GTP binding B [Source:HGNC Symbol;Acc:HGNC:19901]
PRRC2C	0.0184774	proline rich coiled-coil 2C [Source:HGNC Symbol;Acc:HGNC:24903]
ADCY7	0.018537	adenylate cyclase 7 [Source:HGNC Symbol;Acc:HGNC:238]
PCDH7	0.0186312	protocadherin 7 [Source:HGNC Symbol;Acc:HGNC:8659]
CD2AP	0.0187098	CD2 associated protein [Source:HGNC Symbol;Acc:HGNC:14258]
ZNF473	0.0190685	zinc finger protein 473 [Source:HGNC Symbol;Acc:HGNC:23239]
SGPP2	0.0191578	sphingosine-1-phosphate phosphatase 2 [Source:HGNC Symbol;Acc:HGNC:19953]
C9orf3	0.0193108	chromosome 9 open reading frame 3 [Source:HGNC Symbol;Acc:HGNC:1361]
SEC1P	0.0195147	secretory blood group 1, pseudogene [Source:HGNC Symbol;Acc:HGNC:44149]
ZNF880	0.0195914	zinc finger protein 880 [Source:HGNC Symbol;Acc:HGNC:37249]
CEP350	0.0196725	centrosomal protein 350 [Source:HGNC Symbol;Acc:HGNC:24238]
PCNX3	0.0197441	pecanex 3 [Source:HGNC Symbol;Acc:HGNC:18760]
CCS	0.019825	copper chaperone for superoxide dismutase [Source:HGNC Symbol;Acc:HGNC:1613]
GADD45G	0.0198642	growth arrest and DNA damage inducible gamma [Source:HGNC Symbol;Acc:HGNC:4097]
ANKRD18B	0.019912	ankyrin repeat domain 18B [Source:HGNC Symbol;Acc:HGNC:23644]
DNMT3A	0.0201161	DNA methyltransferase 3 alpha [Source:HGNC Symbol;Acc:HGNC:2978]
RFC1	0.0201899	replication factor C subunit 1 [Source:HGNC Symbol;Acc:HGNC:9969]
LINC00843	0.0201916	long intergenic non-protein coding RNA 843 [Source:HGNC Symbol;Acc:HGNC:45009]
ZNF85	0.0202505	zinc finger protein 85 [Source:HGNC Symbol;Acc:HGNC:13160]
CCDC9	0.0203851	coiled-coil domain containing 9 [Source:HGNC Symbol;Acc:HGNC:24560]
MRPS18A	0.0204087	mitochondrial ribosomal protein S18A [Source:HGNC Symbol;Acc:HGNC:14515]
ZKSCAN1	0.0204726	zinc finger with KRAB and SCAN domains 1 [Source:HGNC Symbol;Acc:HGNC:13101]
FRAS1	0.020572	Fraser extracellular matrix complex subunit 1 [Source:HGNC Symbol;Acc:HGNC:19185]
ZNF525	0.0206645	zinc finger protein 525 [Source:HGNC Symbol;Acc:HGNC:29423]
PSMD3	0.0208751	proteasome 26S subunit, non-ATPase 3 [Source:HGNC Symbol;Acc:HGNC:9560]
PRKAB2	0.0209255	protein kinase AMP-activated non-catalytic subunit beta 2 [Source:HGNC Symbol;Acc:HGNC:9379]
FNDC1	0.0210303	fibronectin type III domain containing 1 [Source:HGNC Symbol;Acc:HGNC:21184]
KCTD1	0.0213378	potassium channel tetramerization domain containing 1 [Source:HGNC Symbol;Acc:HGNC:18249]
LENG8	0.0213606	leukocyte receptor cluster member 8 [Source:HGNC Symbol;Acc:HGNC:15500]
BIN3	0.0214229	bridging integrator 3 [Source:HGNC Symbol;Acc:HGNC:1054]
SRSF5	0.0214606	serine and arginine rich splicing factor 5 [Source:HGNC Symbol;Acc:HGNC:10787]
KCTD13	0.0218723	potassium channel tetramerization domain containing 13 [Source:HGNC Symbol;Acc:HGNC:22234]
GAS6	0.0219407	growth arrest specific 6 [Source:HGNC Symbol;Acc:HGNC:4168]
MBOAT1	0.0219412	membrane bound O-acyltransferase domain containing 1 [Source:HGNC Symbol;Acc:HGNC:21579]
PDCD11	0.0219735	programmed cell death 11 [Source:HGNC Symbol;Acc:HGNC:13408]
MAN1B1	0.0220132	mannosidase alpha class 1B member 1 [Source:HGNC Symbol;Acc:HGNC:6823]
LINC00963	0.0221342	long intergenic non-protein coding RNA 963 [Source:HGNC Symbol;Acc:HGNC:48716]
CLIC3	0.0221498	chloride intracellular channel 3 [Source:HGNC Symbol;Acc:HGNC:2064]
TRIM61	0.0223127	tripartite motif containing 61 [Source:HGNC Symbol;Acc:HGNC:24339]
GABARAPL1	0.0223871	GABA type A receptor associated protein like 1 [Source:HGNC Symbol;Acc:HGNC:4068]
IFIT2	0.022609	interferon induced protein with tetratricopeptide repeats 2 [Source:HGNC Symbol;Acc:HGNC:5409]
LRRC8B	0.0226409	leucine rich repeat containing 8 VRAC subunit B [Source:HGNC Symbol;Acc:HGNC:30692]
PAQR6	0.0227632	progestin and adipoQ receptor family member 6 [Source:HGNC Symbol;Acc:HGNC:30132]
COX19	0.0228689	cytochrome c oxidase assembly factor COX19 [Source:HGNC Symbol;Acc:HGNC:28074]
GALNT6	0.0228755	polypeptide N-acetylgalactosaminyltransferase 6 [Source:HGNC Symbol;Acc:HGNC:4128]
NLRP10	0.0229389	NLR family pyrin domain containing 10 [Source:HGNC Symbol;Acc:HGNC:21464]
TNRC6A	0.0229622	trinucleotide repeat containing 6A [Source:HGNC Symbol;Acc:HGNC:11969]
HNRNPA1L2	0.0230714	heterogeneous nuclear ribonucleoprotein A1-like 2 [Source:HGNC Symbol;Acc:HGNC:27067]
AL031123.3	0.0232125	TEC
NR0B1	0.0233043	nuclear receptor subfamily 0 group B member 1 [Source:HGNC Symbol;Acc:HGNC:7960]
LAMA5	0.0233594	laminin subunit alpha 5 [Source:HGNC Symbol;Acc:HGNC:6485]
KIDINS220	0.023426	kinase D interacting substrate 220 [Source:HGNC Symbol;Acc:HGNC:29508]
BIRC6	0.0234389	baculoviral IAP repeat containing 6 [Source:HGNC Symbol;Acc:HGNC:13516]
ZMIZ2	0.0234718	zinc finger MIZ-type containing 2 [Source:HGNC Symbol;Acc:HGNC:22229]
MRTO4	0.0235587	MRT4 homolog, ribosome maturation factor [Source:HGNC Symbol;Acc:HGNC:18477]
GAK	0.0236158	cyclin G associated kinase [Source:HGNC Symbol;Acc:HGNC:4113]
TSR3	0.0237308	TSR3, acp transferase ribosome maturation factor [Source:HGNC Symbol;Acc:HGNC:14175]
FOXG1-AS1	0.0238839	FOXG1 antisense RNA 1 [Source:HGNC Symbol;Acc:HGNC:50663]
WASH2P	0.023949	WAS protein family homolog 2, pseudogene [Source:HGNC Symbol;Acc:HGNC:33145]
STAG3	0.0239558	stromal antigen 3 [Source:HGNC Symbol;Acc:HGNC:11356]
LINC02437	0.0239939	long intergenic non-protein coding RNA 2437 [Source:HGNC Symbol;Acc:HGNC:53369]
LRRC58	0.024104	leucine rich repeat containing 58 [Source:HGNC Symbol;Acc:HGNC:26968]
ACTN4	0.0241786	actinin alpha 4 [Source:HGNC Symbol;Acc:HGNC:166]
RAB3GAP2	0.0244604	RAB3 GTPase activating non-catalytic protein subunit 2 [Source:HGNC Symbol;Acc:HGNC:17168]
SVEP1	0.0245834	sushi, von Willebrand factor type A, EGF and pentraxin domain containing 1 [Source:HGNC Symbol;Acc:HGNC:15985]
SMURF1	0.0247165	SMAD specific E3 ubiquitin protein ligase 1 [Source:HGNC Symbol;Acc:HGNC:16807]
ICE1	0.0248408	interactor of little elongation complex ELL subunit 1 [Source:HGNC Symbol;Acc:HGNC:29154]
CHRNE	0.0249979	cholinergic receptor nicotinic epsilon subunit [Source:HGNC Symbol;Acc:HGNC:1966]
BTBD11	0.0250722	BTB domain containing 11 [Source:HGNC Symbol;Acc:HGNC:23844]
COX10	0.0251027	cytochrome c oxidase assembly factor heme A:farnesyltransferase COX10 [Source:HGNC Symbol;Acc:HGNC:2260]
WDR74	0.0251114	WD repeat domain 74 [Source:HGNC Symbol;Acc:HGNC:25529]
ZNF562	0.0251445	zinc finger protein 562 [Source:HGNC Symbol;Acc:HGNC:25950]
KIAA0319	0.0252404	KIAA0319 [Source:HGNC Symbol;Acc:HGNC:21580]
MSL2	0.0252432	MSL complex subunit 2 [Source:HGNC Symbol;Acc:HGNC:25544]
ANKRD20A18P	0.0253171	ankyrin repeat domain 20 family member A18, pseudogene [Source:HGNC Symbol;Acc:HGNC:23756]
HACD2	0.0253248	3-hydroxyacyl-CoA dehydratase 2 [Source:HGNC Symbol;Acc:HGNC:9640]
KTN1	0.0253616	kinectin 1 [Source:HGNC Symbol;Acc:HGNC:6467]
TRMT61A	0.0254213	tRNA methyltransferase 61A [Source:HGNC Symbol;Acc:HGNC:23790]
ANXA8L1	0.0254324	annexin A8 like 1 [Source:HGNC Symbol;Acc:HGNC:23334]
RRS1	0.0256177	ribosome biogenesis regulator homolog [Source:HGNC Symbol;Acc:HGNC:17083]
SMARCC1	0.0256709	SWI/SNF related, matrix associated, actin dependent regulator of chromatin subfamily c member 1 [Source:HGNC Symbol;Acc:HGNC:11104]
PRKAR1B	0.0257065	protein kinase cAMP-dependent type I regulatory subunit beta [Source:HGNC Symbol;Acc:HGNC:9390]
YLPM1	0.0257243	YLP motif containing 1 [Source:HGNC Symbol;Acc:HGNC:17798]
JPH2	0.0258598	junctophilin 2 [Source:HGNC Symbol;Acc:HGNC:14202]
CLEC18B	0.0258743	C-type lectin domain family 18 member B [Source:HGNC Symbol;Acc:HGNC:33849]
GOLGB1	0.0259149	golgin B1 [Source:HGNC Symbol;Acc:HGNC:4429]
WDYHV1	0.0260019	WDYHV motif containing 1 [Source:HGNC Symbol;Acc:HGNC:25490]
AC012360.1	0.0261518	novel transcript
AC244669.1	0.0261898	Poly [ADP-ribose] polymerase 8 (PARP8) pseudogene
KRT8	0.026207	keratin 8 [Source:HGNC Symbol;Acc:HGNC:6446]
GRHL2	0.0262166	grainyhead like transcription factor 2 [Source:HGNC Symbol;Acc:HGNC:2799]
TTC22	0.0263105	tetratricopeptide repeat domain 22 [Source:HGNC Symbol;Acc:HGNC:26067]
DDX6	0.0263485	DEAD-box helicase 6 [Source:HGNC Symbol;Acc:HGNC:2747]
RBM10	0.0263971	RNA binding motif protein 10 [Source:HGNC Symbol;Acc:HGNC:9896]
AC010980.1	0.0264743	uncharacterized LOC440934 [Source:NCBI gene;Acc:440934]
SH2D3A	0.0265513	SH2 domain containing 3A [Source:HGNC Symbol;Acc:HGNC:16885]
NSD3	0.0266537	nuclear receptor binding SET domain protein 3 [Source:HGNC Symbol;Acc:HGNC:12767]
CCDC186	0.0268914	coiled-coil domain containing 186 [Source:HGNC Symbol;Acc:HGNC:24349]
RHBDF2	0.0268931	rhomboid 5 homolog 2 [Source:HGNC Symbol;Acc:HGNC:20788]
AL161891.1	0.0269354	novel transcript, sense intronic to RFC3
TELO2	0.0269908	telomere maintenance 2 [Source:HGNC Symbol;Acc:HGNC:29099]
MTX3	0.0269922	metaxin 3 [Source:HGNC Symbol;Acc:HGNC:24812]
SEL1L3	0.0271609	SEL1L family member 3 [Source:HGNC Symbol;Acc:HGNC:29108]
LRPPRC	0.0271961	leucine rich pentatricopeptide repeat containing [Source:HGNC Symbol;Acc:HGNC:15714]
LMF1	0.0272539	lipase maturation factor 1 [Source:HGNC Symbol;Acc:HGNC:14154]
CYP4A22-AS1	0.0272702	CYP4A22 antisense RNA 1 [Source:HGNC Symbol;Acc:HGNC:43715]
MIR596	0.0273781	microRNA 596 [Source:HGNC Symbol;Acc:HGNC:32852]
NBEAL1	0.0274006	neurobeachin like 1 [Source:HGNC Symbol;Acc:HGNC:20681]
GXYLT1	0.0274301	glucoside xylosyltransferase 1 [Source:HGNC Symbol;Acc:HGNC:27482]
HNRNPU	0.0280704	heterogeneous nuclear ribonucleoprotein U [Source:HGNC Symbol;Acc:HGNC:5048]
MEGF11	0.0281189	multiple EGF like domains 11 [Source:HGNC Symbol;Acc:HGNC:29635]
AC004980.1	0.0283734	uncharacterized LOC100133091 [Source:NCBI gene;Acc:100133091]
CSTF2T	0.0283985	cleavage stimulation factor subunit 2 tau variant [Source:HGNC Symbol;Acc:HGNC:17086]
NOLC1	0.0284051	nucleolar and coiled-body phosphoprotein 1 [Source:HGNC Symbol;Acc:HGNC:15608]
AC015712.2	0.0284172	uncharacterized LOC101927751 [Source:NCBI gene;Acc:101927751]
GADD45A	0.0284283	growth arrest and DNA damage inducible alpha [Source:HGNC Symbol;Acc:HGNC:4095]
ZNF101	0.0285431	zinc finger protein 101 [Source:HGNC Symbol;Acc:HGNC:12881]
THAP9-AS1	0.0285718	THAP9 antisense RNA 1 [Source:HGNC Symbol;Acc:HGNC:44172]
NCOA2	0.0286041	nuclear receptor coactivator 2 [Source:HGNC Symbol;Acc:HGNC:7669]
ZFAND3	0.0286184	zinc finger AN1-type containing 3 [Source:HGNC Symbol;Acc:HGNC:18019]
MAVS	0.028725	mitochondrial antiviral signaling protein [Source:HGNC Symbol;Acc:HGNC:29233]
EPHB3	0.0287672	EPH receptor B3 [Source:HGNC Symbol;Acc:HGNC:3394]
BOD1L1	0.0287809	biorientation of chromosomes in cell division 1 like 1 [Source:HGNC Symbol;Acc:HGNC:31792]
DNMT3B	0.029094	DNA methyltransferase 3 beta [Source:HGNC Symbol;Acc:HGNC:2979]
NFE2L1	0.029149	nuclear factor, erythroid 2 like 1 [Source:HGNC Symbol;Acc:HGNC:7781]
TSR2	0.0291559	TSR2, ribosome maturation factor [Source:HGNC Symbol;Acc:HGNC:25455]
NUMBL	0.0292544	NUMB like, endocytic adaptor protein [Source:HGNC Symbol;Acc:HGNC:8061]
MBNL3	0.0292581	muscleblind like splicing regulator 3 [Source:HGNC Symbol;Acc:HGNC:20564]
SLC7A1	0.0292592	solute carrier family 7 member 1 [Source:HGNC Symbol;Acc:HGNC:11057]
TAOK2	0.0293204	TAO kinase 2 [Source:HGNC Symbol;Acc:HGNC:16835]
ALYREF	0.0293415	Aly/REF export factor [Source:HGNC Symbol;Acc:HGNC:19071]
NFRKB	0.0294359	nuclear factor related to kappaB binding protein [Source:HGNC Symbol;Acc:HGNC:7802]
AL161729.4	0.0294852	novel transcript, antisense to PTCH1
ZNF426	0.0295219	zinc finger protein 426 [Source:HGNC Symbol;Acc:HGNC:20725]
HOXC13-AS	0.0295384	HOXC13 antisense RNA [Source:HGNC Symbol;Acc:HGNC:43753]
ANKRD17	0.0295701	ankyrin repeat domain 17 [Source:HGNC Symbol;Acc:HGNC:23575]
CLUH	0.0296823	clustered mitochondria homolog [Source:HGNC Symbol;Acc:HGNC:29094]
KIAA0556	0.0297317	KIAA0556 [Source:HGNC Symbol;Acc:HGNC:29068]
PPP1R10	0.0297805	protein phosphatase 1 regulatory subunit 10 [Source:HGNC Symbol;Acc:HGNC:9284]
AL136368.1	0.0298593	novel transcript
NFATC2IP	0.0298903	nuclear factor of activated T cells 2 interacting protein [Source:HGNC Symbol;Acc:HGNC:25906]
AC009242.1	0.029902	novel transcript
ZBED1	0.029981	zinc finger BED-type containing 1 [Source:HGNC Symbol;Acc:HGNC:447]
MGA	0.0300496	MGA, MAX dimerization protein [Source:HGNC Symbol;Acc:HGNC:14010]
FTL	0.0301071	ferritin light chain [Source:HGNC Symbol;Acc:HGNC:3999]
ALOX15	0.0301575	arachidonate 15-lipoxygenase [Source:HGNC Symbol;Acc:HGNC:433]
KHNYN	0.030227	KH and NYN domain containing [Source:HGNC Symbol;Acc:HGNC:20166]
AC009237.3	0.0303374	Ankyrin repeat domain-containing protein pseudogene
NFAT5	0.0305022	nuclear factor of activated T cells 5 [Source:HGNC Symbol;Acc:HGNC:7774]
C7orf50	0.0305526	chromosome 7 open reading frame 50 [Source:HGNC Symbol;Acc:HGNC:22421]
PAN3	0.0308572	poly(A) specific ribonuclease subunit PAN3 [Source:HGNC Symbol;Acc:HGNC:29991]
C3orf70	0.0310888	chromosome 3 open reading frame 70 [Source:HGNC Symbol;Acc:HGNC:33731]
ADGRL2	0.0311521	adhesion G protein-coupled receptor L2 [Source:HGNC Symbol;Acc:HGNC:18582]
OSGIN1	0.0311861	oxidative stress induced growth inhibitor 1 [Source:HGNC Symbol;Acc:HGNC:30093]
ASXL1	0.0312035	ASXL transcriptional regulator 1 [Source:HGNC Symbol;Acc:HGNC:18318]
THRAP3	0.031366	thyroid hormone receptor associated protein 3 [Source:HGNC Symbol;Acc:HGNC:22964]
AC102953.2	0.0313776	novel transcript
HECTD1	0.0313849	HECT domain E3 ubiquitin protein ligase 1 [Source:HGNC Symbol;Acc:HGNC:20157]
FAM168A	0.0314059	family with sequence similarity 168 member A [Source:HGNC Symbol;Acc:HGNC:28999]
TRMT44	0.0314117	tRNA methyltransferase 44 homolog [Source:HGNC Symbol;Acc:HGNC:26653]
SEC22B	0.0314677	SEC22 homolog B, vesicle trafficking protein (gene/pseudogene) [Source:HGNC Symbol;Acc:HGNC:10700]
CAP2	0.0315415	cyclase associated actin cytoskeleton regulatory protein 2 [Source:HGNC Symbol;Acc:HGNC:20039]
MLXIP	0.0316477	MLX interacting protein [Source:HGNC Symbol;Acc:HGNC:17055]
AP001046.1	0.0317839	novel transcript
BCL9L	0.0320377	B cell CLL/lymphoma 9 like [Source:HGNC Symbol;Acc:HGNC:23688]
ARPC5L	0.0321465	actin related protein 2/3 complex subunit 5 like [Source:HGNC Symbol;Acc:HGNC:23366]
LAMC1	0.0322164	laminin subunit gamma 1 [Source:HGNC Symbol;Acc:HGNC:6492]
AC044810.2	0.0322767	uncharacterized LOC283299 [Source:NCBI gene;Acc:283299]
WRN	0.0323445	Werner syndrome RecQ like helicase [Source:HGNC Symbol;Acc:HGNC:12791]
GAPDH	0.0323446	glyceraldehyde-3-phosphate dehydrogenase [Source:HGNC Symbol;Acc:HGNC:4141]
FEM1C	0.0325189	fem-1 homolog C [Source:HGNC Symbol;Acc:HGNC:16933]
SCD	0.0325288	stearoyl-CoA desaturase [Source:HGNC Symbol;Acc:HGNC:10571]
PTP4A3	0.0325467	protein tyrosine phosphatase type IVA, member 3 [Source:HGNC Symbol;Acc:HGNC:9636]
CPT1A	0.0325654	carnitine palmitoyltransferase 1A [Source:HGNC Symbol;Acc:HGNC:2328]
C1R	0.0326775	complement C1r [Source:HGNC Symbol;Acc:HGNC:1246]
NUP210	0.0328003	nucleoporin 210 [Source:HGNC Symbol;Acc:HGNC:30052]
EFNB2	0.0328287	ephrin B2 [Source:HGNC Symbol;Acc:HGNC:3227]
ARHGAP33	0.0330211	Rho GTPase activating protein 33 [Source:HGNC Symbol;Acc:HGNC:23085]
ADAD2	0.0331563	adenosine deaminase domain containing 2 [Source:HGNC Symbol;Acc:HGNC:30714]
DYRK1A	0.0332089	dual specificity tyrosine phosphorylation regulated kinase 1A [Source:HGNC Symbol;Acc:HGNC:3091]
PLAA	0.033225	phospholipase A2 activating protein [Source:HGNC Symbol;Acc:HGNC:9043]
PKP3	0.0333221	plakophilin 3 [Source:HGNC Symbol;Acc:HGNC:9025]
RF00017	0.0335735
PLAGL2	0.033794	PLAG1 like zinc finger 2 [Source:HGNC Symbol;Acc:HGNC:9047]
CDK18	0.0339438	cyclin dependent kinase 18 [Source:HGNC Symbol;Acc:HGNC:8751]
SPSB4	0.0339864	splA/ryanodine receptor domain and SOCS box containing 4 [Source:HGNC Symbol;Acc:HGNC:30630]
TRIM59	0.034008	tripartite motif containing 59 [Source:HGNC Symbol;Acc:HGNC:30834]
PDE7A	0.0340231	phosphodiesterase 7A [Source:HGNC Symbol;Acc:HGNC:8791]
SLC25A23	0.0341433	solute carrier family 25 member 23 [Source:HGNC Symbol;Acc:HGNC:19375]
HNRNPK	0.0343149	heterogeneous nuclear ribonucleoprotein K [Source:HGNC Symbol;Acc:HGNC:5044]
JUP	0.0344893	junction plakoglobin [Source:HGNC Symbol;Acc:HGNC:6207]
RTCA	0.0346223	RNA 3'-terminal phosphate cyclase [Source:HGNC Symbol;Acc:HGNC:17981]
PPIEL	0.0348977	peptidylprolyl isomerase E like pseudogene [Source:HGNC Symbol;Acc:HGNC:33195]
FUS	0.0349394	FUS RNA binding protein [Source:HGNC Symbol;Acc:HGNC:4010]
AC137932.3	0.0349991	novel transcript, antisense to ANKRD11
VCL	0.0352081	vinculin [Source:HGNC Symbol;Acc:HGNC:12665]
DDX3Y	0.0353925	DEAD-box helicase 3 Y-linked [Source:HGNC Symbol;Acc:HGNC:2699]
ANKRD18A	0.0354506	ankyrin repeat domain 18A [Source:HGNC Symbol;Acc:HGNC:23643]
TTC41P	0.0355158	tetratricopeptide repeat domain 41, pseudogene [Source:HGNC Symbol;Acc:HGNC:49210]
MAK16	0.0355602	MAK16 homolog [Source:HGNC Symbol;Acc:HGNC:13703]
IL17D	0.0356191	interleukin 17D [Source:HGNC Symbol;Acc:HGNC:5984]
MAP4K5	0.0356388	mitogen-activated protein kinase kinase kinase kinase 5 [Source:HGNC Symbol;Acc:HGNC:6867]
GALNS	0.0356853	galactosamine (N-acetyl)-6-sulfatase [Source:HGNC Symbol;Acc:HGNC:4122]
C8orf59	0.0357126	chromosome 8 open reading frame 59 [Source:HGNC Symbol;Acc:HGNC:32235]
ATP2A2	0.0357556	ATPase sarcoplasmic/endoplasmic reticulum Ca2+ transporting 2 [Source:HGNC Symbol;Acc:HGNC:812]
KIF1B	0.0357799	kinesin family member 1B [Source:HGNC Symbol;Acc:HGNC:16636]
CBX7	0.0358526	chromobox 7 [Source:HGNC Symbol;Acc:HGNC:1557]
MOB1B	0.0358847	MOB kinase activator 1B [Source:HGNC Symbol;Acc:HGNC:29801]
ZCCHC14	0.0359647	zinc finger CCHC-type containing 14 [Source:HGNC Symbol;Acc:HGNC:24134]
APC2	0.0359847	APC2, WNT signaling pathway regulator [Source:HGNC Symbol;Acc:HGNC:24036]
ZNF300	0.0362236	zinc finger protein 300 [Source:HGNC Symbol;Acc:HGNC:13091]
MEGF8	0.0364513	multiple EGF like domains 8 [Source:HGNC Symbol;Acc:HGNC:3233]
RBM33	0.0364589	RNA binding motif protein 33 [Source:HGNC Symbol;Acc:HGNC:27223]
WBP1	0.0366084	WW domain binding protein 1 [Source:HGNC Symbol;Acc:HGNC:12737]
DROSHA	0.0366337	drosha ribonuclease III [Source:HGNC Symbol;Acc:HGNC:17904]
SPARC	0.0369528	secreted protein acidic and cysteine rich [Source:HGNC Symbol;Acc:HGNC:11219]
POM121C	0.037074	POM121 transmembrane nucleoporin C [Source:HGNC Symbol;Acc:HGNC:34005]
FBXW2	0.03711	F-box and WD repeat domain containing 2 [Source:HGNC Symbol;Acc:HGNC:13608]
MOV10	0.0371233	Mov10 RISC complex RNA helicase [Source:HGNC Symbol;Acc:HGNC:7200]
RANBP2	0.0374064	RAN binding protein 2 [Source:HGNC Symbol;Acc:HGNC:9848]
MFSD14A	0.0374255	major facilitator superfamily domain containing 14A [Source:HGNC Symbol;Acc:HGNC:23363]
DDX31	0.0374449	DEAD-box helicase 31 [Source:HGNC Symbol;Acc:HGNC:16715]
PRSS53	0.0375805	serine protease 53 [Source:HGNC Symbol;Acc:HGNC:34407]
ARAP1	0.0376225	ArfGAP with RhoGAP domain, ankyrin repeat and PH domain 1 [Source:HGNC Symbol;Acc:HGNC:16925]
CRY2	0.0376271	cryptochrome circadian regulator 2 [Source:HGNC Symbol;Acc:HGNC:2385]
LAMB2	0.0381345	laminin subunit beta 2 [Source:HGNC Symbol;Acc:HGNC:6487]
SS18L1	0.0382592	SS18L1, nBAF chromatin remodeling complex subunit [Source:HGNC Symbol;Acc:HGNC:15592]
HTT	0.0383877	huntingtin [Source:HGNC Symbol;Acc:HGNC:4851]
NTNG2	0.0383966	netrin G2 [Source:HGNC Symbol;Acc:HGNC:14288]
Z99943.2	0.0383966	chromosome 14 open reading frame 24 (C14orf24) pseudogene
TRRAP	0.0385103	transformation/transcription domain associated protein [Source:HGNC Symbol;Acc:HGNC:12347]
GIT2	0.038525	GIT ArfGAP 2 [Source:HGNC Symbol;Acc:HGNC:4273]
CYB5R1	0.0385374	cytochrome b5 reductase 1 [Source:HGNC Symbol;Acc:HGNC:13397]
ELF4	0.0385379	E74 like ETS transcription factor 4 [Source:HGNC Symbol;Acc:HGNC:3319]
SETX	0.0387309	senataxin [Source:HGNC Symbol;Acc:HGNC:445]
INF2	0.0387538	inverted formin, FH2 and WH2 domain containing [Source:HGNC Symbol;Acc:HGNC:23791]
LETMD1	0.0387983	LETM1 domain containing 1 [Source:HGNC Symbol;Acc:HGNC:24241]
FAM222B	0.0388882	family with sequence similarity 222 member B [Source:HGNC Symbol;Acc:HGNC:25563]
MAP4	0.0389272	microtubule associated protein 4 [Source:HGNC Symbol;Acc:HGNC:6862]
POLE3	0.0389353	DNA polymerase epsilon 3, accessory subunit [Source:HGNC Symbol;Acc:HGNC:13546]
C1orf198	0.0392821	chromosome 1 open reading frame 198 [Source:HGNC Symbol;Acc:HGNC:25900]
TNFRSF10A	0.039456	TNF receptor superfamily member 10a [Source:HGNC Symbol;Acc:HGNC:11904]
STXBP6	0.0396698	syntaxin binding protein 6 [Source:HGNC Symbol;Acc:HGNC:19666]
AOC2	0.0397588	amine oxidase, copper containing 2 [Source:HGNC Symbol;Acc:HGNC:549]
ZFHX3	0.0398127	zinc finger homeobox 3 [Source:HGNC Symbol;Acc:HGNC:777]
TUT7	0.0398594	terminal uridylyl transferase 7 [Source:HGNC Symbol;Acc:HGNC:25817]
AL662907.1	0.0398957	TEC
KRT71	0.0400316	keratin 71 [Source:HGNC Symbol;Acc:HGNC:28927]
SYNJ2	0.0402089	synaptojanin 2 [Source:HGNC Symbol;Acc:HGNC:11504]
ZFP3	0.040512	ZFP3 zinc finger protein [Source:HGNC Symbol;Acc:HGNC:12861]
SNORA5A	0.0405578	small nucleolar RNA, H/ACA box 5A [Source:HGNC Symbol;Acc:HGNC:32588]
SEPT14P12	0.0406385	septin 14 pseudogene 12 [Source:HGNC Symbol;Acc:HGNC:51699]
CH17-340M24.3	0.0406416	uncharacterized protein BC009467 [Source:NCBI gene;Acc:158960]
ZBTB4	0.0406681	zinc finger and BTB domain containing 4 [Source:HGNC Symbol;Acc:HGNC:23847]
IFNAR1	0.0408033	interferon alpha and beta receptor subunit 1 [Source:HGNC Symbol;Acc:HGNC:5432]
BSDC1	0.0408252	BSD domain containing 1 [Source:HGNC Symbol;Acc:HGNC:25501]
PTGFRN	0.0408791	prostaglandin F2 receptor inhibitor [Source:HGNC Symbol;Acc:HGNC:9601]
SNHG7	0.0409016	small nucleolar RNA host gene 7 [Source:HGNC Symbol;Acc:HGNC:28254]
APOM	0.0411019	apolipoprotein M [Source:HGNC Symbol;Acc:HGNC:13916]
AC099518.6	0.041233	novel transcript
CYP1B1	0.0413862	cytochrome P450 family 1 subfamily B member 1 [Source:HGNC Symbol;Acc:HGNC:2597]
BORA	0.0414202	bora, aurora kinase A activator [Source:HGNC Symbol;Acc:HGNC:24724]
CLN8	0.0414489	CLN8, transmembrane ER and ERGIC protein [Source:HGNC Symbol;Acc:HGNC:2079]
IFT122	0.0415223	intraflagellar transport 122 [Source:HGNC Symbol;Acc:HGNC:13556]
DHCR24-DT	0.0415296	DHCR24 divergent transcript [Source:HGNC Symbol;Acc:HGNC:53969]
HIC2	0.0416228	HIC ZBTB transcriptional repressor 2 [Source:HGNC Symbol;Acc:HGNC:18595]
CDHR2	0.0417582	cadherin related family member 2 [Source:HGNC Symbol;Acc:HGNC:18231]
USP47	0.0417923	ubiquitin specific peptidase 47 [Source:HGNC Symbol;Acc:HGNC:20076]
MARVELD1	0.0419184	MARVEL domain containing 1 [Source:HGNC Symbol;Acc:HGNC:28674]
KRT8P33	0.042007	keratin 8 pseudogene 33 [Source:HGNC Symbol;Acc:HGNC:39867]
AC073107.1	0.0421908	uncharacterized LOC441242 [Source:NCBI gene;Acc:441242]
ZP3	0.0422874	zona pellucida glycoprotein 3 [Source:HGNC Symbol;Acc:HGNC:13189]
SMCR8	0.0423716	Smith-Magenis syndrome chromosome region, candidate 8 [Source:HGNC Symbol;Acc:HGNC:17921]
ME1	0.0425054	malic enzyme 1 [Source:HGNC Symbol;Acc:HGNC:6983]
PRKCH	0.0425591	protein kinase C eta [Source:HGNC Symbol;Acc:HGNC:9403]
ZNF3	0.0426759	zinc finger protein 3 [Source:HGNC Symbol;Acc:HGNC:13089]
PRKDC	0.0427171	protein kinase, DNA-activated, catalytic subunit [Source:HGNC Symbol;Acc:HGNC:9413]
ZNF253	0.0428119	zinc finger protein 253 [Source:HGNC Symbol;Acc:HGNC:13497]
TP53BP1	0.0428852	tumor protein p53 binding protein 1 [Source:HGNC Symbol;Acc:HGNC:11999]
MUC20-OT1	0.0429415	MUC20 overlapping transcript [Source:HGNC Symbol;Acc:HGNC:53807]
SBDSP1	0.0430111	SBDS, ribosome maturation factor pseudogene 1 [Source:HGNC Symbol;Acc:HGNC:21646]
PPP1R12B	0.0430441	protein phosphatase 1 regulatory subunit 12B [Source:HGNC Symbol;Acc:HGNC:7619]
NFIB	0.0430706	nuclear factor I B [Source:HGNC Symbol;Acc:HGNC:7785]
MCCC1	0.0430944	methylcrotonoyl-CoA carboxylase 1 [Source:HGNC Symbol;Acc:HGNC:6936]
TRPM4	0.0431435	transient receptor potential cation channel subfamily M member 4 [Source:HGNC Symbol;Acc:HGNC:17993]
SNORD104	0.0431905	small nucleolar RNA, C/D box 104 [Source:HGNC Symbol;Acc:HGNC:32768]
CRYBG3	0.0432498	crystallin beta-gamma domain containing 3 [Source:HGNC Symbol;Acc:HGNC:34427]
VPS9D1-AS1	0.0433283	VPS9D1 antisense RNA 1 [Source:HGNC Symbol;Acc:HGNC:48915]
HSD17B7P2	0.0434121	hydroxysteroid 17-beta dehydrogenase 7 pseudogene 2 [Source:HGNC Symbol;Acc:HGNC:28120]
FO681492.1	0.0434224	synaptotagmin-15 [Source:NCBI gene;Acc:102724488]
E2F8	0.0435539	E2F transcription factor 8 [Source:HGNC Symbol;Acc:HGNC:24727]
ZNF37A	0.0436403	zinc finger protein 37A [Source:HGNC Symbol;Acc:HGNC:13102]
CCDC86	0.043805	coiled-coil domain containing 86 [Source:HGNC Symbol;Acc:HGNC:28359]
HSPB8	0.0439111	heat shock protein family B (small) member 8 [Source:HGNC Symbol;Acc:HGNC:30171]
C6orf62	0.0439241	chromosome 6 open reading frame 62 [Source:HGNC Symbol;Acc:HGNC:20998]
SEC16A	0.0439699	SEC16 homolog A, endoplasmic reticulum export factor [Source:HGNC Symbol;Acc:HGNC:29006]
SLC20A2	0.0440144	solute carrier family 20 member 2 [Source:HGNC Symbol;Acc:HGNC:10947]
AC092070.2	0.0440335	zinc finger protein pseudogene
CLUHP3	0.0440989	clustered mitochondria homolog pseudogene 3 [Source:HGNC Symbol;Acc:HGNC:28447]
CHD2	0.0445816	chromodomain helicase DNA binding protein 2 [Source:HGNC Symbol;Acc:HGNC:1917]
SYNJ2BP	0.0447022	synaptojanin 2 binding protein [Source:HGNC Symbol;Acc:HGNC:18955]
AC090152.1	0.0448172	uncharacterized LOC100505501 [Source:NCBI gene;Acc:100505501]
SH3TC2-DT	0.044931	SH3TC2 divergent transcript [Source:HGNC Symbol;Acc:HGNC:52905]
DNAJC6	0.0451502	DnaJ heat shock protein family (Hsp40) member C6 [Source:HGNC Symbol;Acc:HGNC:15469]
HEBP1	0.0452624	heme binding protein 1 [Source:HGNC Symbol;Acc:HGNC:17176]
TSN	0.0453813	translin [Source:HGNC Symbol;Acc:HGNC:12379]
HP1BP3	0.0453882	heterochromatin protein 1 binding protein 3 [Source:HGNC Symbol;Acc:HGNC:24973]
ZYG11A	0.0454107	zyg-11 family member A, cell cycle regulator [Source:HGNC Symbol;Acc:HGNC:32058]
PHF3	0.0454268	PHD finger protein 3 [Source:HGNC Symbol;Acc:HGNC:8921]
VAC14	0.0454443	Vac14, PIKFYVE complex component [Source:HGNC Symbol;Acc:HGNC:25507]
FAM207A	0.0455533	family with sequence similarity 207 member A [Source:HGNC Symbol;Acc:HGNC:15811]
RPS23	0.0457974	ribosomal protein S23 [Source:HGNC Symbol;Acc:HGNC:10410]
ENTPD2	0.0459155	ectonucleoside triphosphate diphosphohydrolase 2 [Source:HGNC Symbol;Acc:HGNC:3364]
TNFAIP8L1	0.0459575	TNF alpha induced protein 8 like 1 [Source:HGNC Symbol;Acc:HGNC:28279]
LRP5L	0.0459678	LDL receptor related protein 5 like [Source:HGNC Symbol;Acc:HGNC:25323]
PHF10	0.0459916	PHD finger protein 10 [Source:HGNC Symbol;Acc:HGNC:18250]
MAPK8IP3	0.0460322	mitogen-activated protein kinase 8 interacting protein 3 [Source:HGNC Symbol;Acc:HGNC:6884]
RFFL	0.046035	ring finger and FYVE like domain containing E3 ubiquitin protein ligase [Source:HGNC Symbol;Acc:HGNC:24821]
ILK	0.0460383	integrin linked kinase [Source:HGNC Symbol;Acc:HGNC:6040]
SMAD9	0.046067	SMAD family member 9 [Source:HGNC Symbol;Acc:HGNC:6774]
CAPSL	0.0461123	calcyphosine like [Source:HGNC Symbol;Acc:HGNC:28375]
NDUFV1	0.0461506	NADH:ubiquinone oxidoreductase core subunit V1 [Source:HGNC Symbol;Acc:HGNC:7716]
PMVK	0.0461998	phosphomevalonate kinase [Source:HGNC Symbol;Acc:HGNC:9141]
STXBP5L	0.0462217	syntaxin binding protein 5 like [Source:HGNC Symbol;Acc:HGNC:30757]
AL355075.2	0.0462728	novel transcript, antisense to OSGEP
ISLR2	0.0463491	immunoglobulin superfamily containing leucine rich repeat 2 [Source:HGNC Symbol;Acc:HGNC:29286]
LSG1	0.046466	large 60S subunit nuclear export GTPase 1 [Source:HGNC Symbol;Acc:HGNC:25652]
AC026471.4	0.0464777	novel transcript
DRD4	0.0465976	dopamine receptor D4 [Source:HGNC Symbol;Acc:HGNC:3025]
AJM1	0.0466913	apical junction component 1 homolog [Source:HGNC Symbol;Acc:HGNC:37284]
VPS11	0.0468051	VPS11, CORVET/HOPS core subunit [Source:HGNC Symbol;Acc:HGNC:14583]
WNK1	0.0468234	WNK lysine deficient protein kinase 1 [Source:HGNC Symbol;Acc:HGNC:14540]
LY6G5B	0.0468368	lymphocyte antigen 6 family member G5B [Source:HGNC Symbol;Acc:HGNC:13931]
SRXN1	0.0468687	sulfiredoxin 1 [Source:HGNC Symbol;Acc:HGNC:16132]
H19	0.0469445	H19, imprinted maternally expressed transcript [Source:HGNC Symbol;Acc:HGNC:4713]
EIF2D	0.0469554	eukaryotic translation initiation factor 2D [Source:HGNC Symbol;Acc:HGNC:6583]
DUSP16	0.0470275	dual specificity phosphatase 16 [Source:HGNC Symbol;Acc:HGNC:17909]
CASD1	0.0470831	CAS1 domain containing 1 [Source:HGNC Symbol;Acc:HGNC:16014]
TCF20	0.0471018	transcription factor 20 [Source:HGNC Symbol;Acc:HGNC:11631]
TTC17	0.0471095	tetratricopeptide repeat domain 17 [Source:HGNC Symbol;Acc:HGNC:25596]
MAP3K6	0.0473308	mitogen-activated protein kinase kinase kinase 6 [Source:HGNC Symbol;Acc:HGNC:6858]
SLC16A6	0.0473519	solute carrier family 16 member 6 [Source:HGNC Symbol;Acc:HGNC:10927]
CTAGE15	0.047352	CTAGE family member 15 [Source:HGNC Symbol;Acc:HGNC:37295]
AGRN	0.0475422	agrin [Source:HGNC Symbol;Acc:HGNC:329]
SIM2	0.0475512	SIM bHLH transcription factor 2 [Source:HGNC Symbol;Acc:HGNC:10883]
FOPNL	0.0476895	FGFR1OP N-terminal like [Source:HGNC Symbol;Acc:HGNC:26435]
RALGDS	0.0477005	ral guanine nucleotide dissociation stimulator [Source:HGNC Symbol;Acc:HGNC:9842]
NCBP2	0.0478236	nuclear cap binding protein subunit 2 [Source:HGNC Symbol;Acc:HGNC:7659]
CDV3	0.0479138	CDV3 homolog [Source:HGNC Symbol;Acc:HGNC:26928]
CHD7	0.0483722	chromodomain helicase DNA binding protein 7 [Source:HGNC Symbol;Acc:HGNC:20626]
LINC01547	0.0483783	long intergenic non-protein coding RNA 1547 [Source:HGNC Symbol;Acc:HGNC:15707]
ZC3H18	0.0483827	zinc finger CCCH-type containing 18 [Source:HGNC Symbol;Acc:HGNC:25091]
POLR3A	0.0484265	RNA polymerase III subunit A [Source:HGNC Symbol;Acc:HGNC:30074]
ZNF764	0.0484454	zinc finger protein 764 [Source:HGNC Symbol;Acc:HGNC:28200]
RPL30	0.0484501	ribosomal protein L30 [Source:HGNC Symbol;Acc:HGNC:10333]
AC046168.1	0.0485461	uncharacterized LOC101929457 [Source:NCBI gene;Acc:101929457]
AC138932.5	0.0485461	novel transcript, antisense to PDXDC1
TMEM87B	0.0487568	transmembrane protein 87B [Source:HGNC Symbol;Acc:HGNC:25913]
PILRB	0.0487622	paired immunoglobin-like type 2 receptor beta [Source:HGNC Symbol;Acc:HGNC:18297]
DERL3	0.0488375	derlin 3 [Source:HGNC Symbol;Acc:HGNC:14236]
ZNF266	0.0489506	zinc finger protein 266 [Source:HGNC Symbol;Acc:HGNC:13059]
UBXN11	0.0490865	UBX domain protein 11 [Source:HGNC Symbol;Acc:HGNC:30600]
SENP6	0.0491302	SUMO specific peptidase 6 [Source:HGNC Symbol;Acc:HGNC:20944]
CHTF18	0.0492792	chromosome transmission fidelity factor 18 [Source:HGNC Symbol;Acc:HGNC:18435]
AC009878.1	0.0493685	novel transcript, sense intronic to GABRB3
UBXN4	0.049554	UBX domain protein 4 [Source:HGNC Symbol;Acc:HGNC:14860]
CC2D1A	0.0496385	coiled-coil and C2 domain containing 1A [Source:HGNC Symbol;Acc:HGNC:30237]
SDC3	0.0497783	syndecan 3 [Source:HGNC Symbol;Acc:HGNC:10660]
RUBCN	0.0497798	RUN and cysteine rich domain containing beclin 1 interacting protein [Source:HGNC Symbol;Acc:HGNC:28991]
OIP5-AS1	0.0498268	OIP5 antisense RNA 1 [Source:HGNC Symbol;Acc:HGNC:43563]
SIAH1	0.0498404	siah E3 ubiquitin protein ligase 1 [Source:HGNC Symbol;Acc:HGNC:10857]
