# Supplementary material for: L-Arginine Enhances Oral Keratinocyte Proliferation under High-Glucose Conditions via Upregulation of CYP1A1, SKP2, and SRSF5
Source: Molecules. 2023 Oct 10;28(20):7020. doi: 10.3390/molecules28207020 (PMC10609441; doi:10.3390/molecules28207020)
Supplement: Supplementary file 1 [file molecules-28-07020-s001.zip › Suppl/Suppl Table 5 Down regulated differentially expressed genes (ArgH48h VS ConH48h).xlsx]

## Sheet: 48h down
gene_name	pvalue	gene_description
LDHB	8.88586e-33	lactate dehydrogenase B [Source:HGNC Symbol;Acc:HGNC:6541]
RPS15A	8.44609e-29	ribosomal protein S15a [Source:HGNC Symbol;Acc:HGNC:10389]
RPS29	1.97627e-23	ribosomal protein S29 [Source:HGNC Symbol;Acc:HGNC:10419]
FOS	3.78307e-23	Fos proto-oncogene, AP-1 transcription factor subunit [Source:HGNC Symbol;Acc:HGNC:3796]
RPS21	6.5063e-13	ribosomal protein S21 [Source:HGNC Symbol;Acc:HGNC:10409]
RHOB	1.58903e-12	ras homolog family member B [Source:HGNC Symbol;Acc:HGNC:668]
MINOS1	2.67086e-12	mitochondrial inner membrane organizing system 1 [Source:HGNC Symbol;Acc:HGNC:32068]
RPS27	2.03176e-11	ribosomal protein S27 [Source:HGNC Symbol;Acc:HGNC:10416]
RPL37A	2.15595e-11	ribosomal protein L37a [Source:HGNC Symbol;Acc:HGNC:10348]
SELENOT	1.07123e-09	selenoprotein T [Source:HGNC Symbol;Acc:HGNC:18136]
NDUFC2	2.69511e-09	NADH:ubiquinone oxidoreductase subunit C2 [Source:HGNC Symbol;Acc:HGNC:7706]
SMOC1	6.99711e-08	SPARC related modular calcium binding 1 [Source:HGNC Symbol;Acc:HGNC:20318]
HSPE1	8.7247e-08	heat shock protein family E (Hsp10) member 1 [Source:HGNC Symbol;Acc:HGNC:5269]
CSNK2B	1.99211e-07	casein kinase 2 beta [Source:HGNC Symbol;Acc:HGNC:2460]
RPL41	2.48943e-07	ribosomal protein L41 [Source:HGNC Symbol;Acc:HGNC:10354]
RPS27A	3.56462e-07	ribosomal protein S27a [Source:HGNC Symbol;Acc:HGNC:10417]
CAMK2N1	4.33529e-07	calcium/calmodulin dependent protein kinase II inhibitor 1 [Source:HGNC Symbol;Acc:HGNC:24190]
RPL34	5.03402e-07	ribosomal protein L34 [Source:HGNC Symbol;Acc:HGNC:10340]
POLR2I	6.02397e-07	RNA polymerase II subunit I [Source:HGNC Symbol;Acc:HGNC:9196]
NDUFB8	7.73281e-07	NADH:ubiquinone oxidoreductase subunit B8 [Source:HGNC Symbol;Acc:HGNC:7703]
NEDD8	8.73796e-07	neural precursor cell expressed, developmentally down-regulated 8 [Source:HGNC Symbol;Acc:HGNC:7732]
RPL21P28	1.19318e-06	ribosomal protein L21 pseudogene 28 [Source:HGNC Symbol;Acc:HGNC:36258]
NME1	1.29119e-06	NME/NM23 nucleoside diphosphate kinase 1 [Source:HGNC Symbol;Acc:HGNC:7849]
RPL38	1.498e-06	ribosomal protein L38 [Source:HGNC Symbol;Acc:HGNC:10349]
BLOC1S1	1.7534e-06	biogenesis of lysosomal organelles complex 1 subunit 1 [Source:HGNC Symbol;Acc:HGNC:4200]
RNASEH2C	1.99164e-06	ribonuclease H2 subunit C [Source:HGNC Symbol;Acc:HGNC:24116]
TIMP3	2.13574e-06	TIMP metallopeptidase inhibitor 3 [Source:HGNC Symbol;Acc:HGNC:11822]
TMEM154	2.39245e-06	transmembrane protein 154 [Source:HGNC Symbol;Acc:HGNC:26489]
IGFBP7	3.11214e-06	insulin like growth factor binding protein 7 [Source:HGNC Symbol;Acc:HGNC:5476]
SNHG5	4.38383e-06	small nucleolar RNA host gene 5 [Source:HGNC Symbol;Acc:HGNC:21026]
GPX4	5.55805e-06	glutathione peroxidase 4 [Source:HGNC Symbol;Acc:HGNC:4556]
MZT2B	5.69306e-06	mitotic spindle organizing protein 2B [Source:HGNC Symbol;Acc:HGNC:25886]
B2M	6.37189e-06	beta-2-microglobulin [Source:HGNC Symbol;Acc:HGNC:914]
SLC30A1	9.91206e-06	solute carrier family 30 member 1 [Source:HGNC Symbol;Acc:HGNC:11012]
SNRPD2	1.02175e-05	small nuclear ribonucleoprotein D2 polypeptide [Source:HGNC Symbol;Acc:HGNC:11159]
RPS15	1.06254e-05	ribosomal protein S15 [Source:HGNC Symbol;Acc:HGNC:10388]
ELOB	1.19138e-05	elongin B [Source:HGNC Symbol;Acc:HGNC:11619]
ROMO1	1.37647e-05	reactive oxygen species modulator 1 [Source:HGNC Symbol;Acc:HGNC:16185]
HINT1	1.42639e-05	histidine triad nucleotide binding protein 1 [Source:HGNC Symbol;Acc:HGNC:4912]
RPS5	1.42817e-05	ribosomal protein S5 [Source:HGNC Symbol;Acc:HGNC:10426]
RPL31	1.47282e-05	ribosomal protein L31 [Source:HGNC Symbol;Acc:HGNC:10334]
HCFC1R1	1.53314e-05	host cell factor C1 regulator 1 [Source:HGNC Symbol;Acc:HGNC:21198]
ATP5MD	1.57001e-05	ATP synthase membrane subunit DAPIT [Source:HGNC Symbol;Acc:HGNC:30889]
NET1	1.71368e-05	neuroepithelial cell transforming 1 [Source:HGNC Symbol;Acc:HGNC:14592]
NDUFA11	1.95683e-05	NADH:ubiquinone oxidoreductase subunit A11 [Source:HGNC Symbol;Acc:HGNC:20371]
ZFAS1	1.97147e-05	ZNFX1 antisense RNA 1 [Source:HGNC Symbol;Acc:HGNC:33101]
RPS19	2.01182e-05	ribosomal protein S19 [Source:HGNC Symbol;Acc:HGNC:10402]
TMEM258	2.10571e-05	transmembrane protein 258 [Source:HGNC Symbol;Acc:HGNC:1164]
GAS5	2.10921e-05	growth arrest specific 5 [Source:HGNC Symbol;Acc:HGNC:16355]
FHL1	2.18966e-05	four and a half LIM domains 1 [Source:HGNC Symbol;Acc:HGNC:3702]
IER3	2.38936e-05	immediate early response 3 [Source:HGNC Symbol;Acc:HGNC:5392]
ATP5MG	2.78162e-05	ATP synthase membrane subunit g [Source:HGNC Symbol;Acc:HGNC:14247]
RPS26	3.21763e-05	ribosomal protein S26 [Source:HGNC Symbol;Acc:HGNC:10414]
DYNLRB1	3.73336e-05	dynein light chain roadblock-type 1 [Source:HGNC Symbol;Acc:HGNC:15468]
TPT1	4.17288e-05	tumor protein, translationally-controlled 1 [Source:HGNC Symbol;Acc:HGNC:12022]
PRDX4	4.26738e-05	peroxiredoxin 4 [Source:HGNC Symbol;Acc:HGNC:17169]
MRPS6	4.27815e-05	mitochondrial ribosomal protein S6 [Source:HGNC Symbol;Acc:HGNC:14051]
TSPAN1	4.388e-05	tetraspanin 1 [Source:HGNC Symbol;Acc:HGNC:20657]
SNHG8	4.54236e-05	small nucleolar RNA host gene 8 [Source:HGNC Symbol;Acc:HGNC:33098]
GAST	4.64549e-05	gastrin [Source:HGNC Symbol;Acc:HGNC:4164]
RPS13	4.66168e-05	ribosomal protein S13 [Source:HGNC Symbol;Acc:HGNC:10386]
NPW	4.67085e-05	neuropeptide W [Source:HGNC Symbol;Acc:HGNC:30509]
COX7C	4.68738e-05	cytochrome c oxidase subunit 7C [Source:HGNC Symbol;Acc:HGNC:2292]
NPTX1	5.70172e-05	neuronal pentraxin 1 [Source:HGNC Symbol;Acc:HGNC:7952]
SNAI2	6.33326e-05	snail family transcriptional repressor 2 [Source:HGNC Symbol;Acc:HGNC:11094]
S100A13	6.96615e-05	S100 calcium binding protein A13 [Source:HGNC Symbol;Acc:HGNC:10490]
RPLP1	7.45879e-05	ribosomal protein lateral stalk subunit P1 [Source:HGNC Symbol;Acc:HGNC:10372]
MAOA	7.59538e-05	monoamine oxidase A [Source:HGNC Symbol;Acc:HGNC:6833]
CTSH	8.19908e-05	cathepsin H [Source:HGNC Symbol;Acc:HGNC:2535]
RPLP2	8.8139e-05	ribosomal protein lateral stalk subunit P2 [Source:HGNC Symbol;Acc:HGNC:10377]
CPM	9.05659e-05	carboxypeptidase M [Source:HGNC Symbol;Acc:HGNC:2311]
SLC25A4	9.28287e-05	solute carrier family 25 member 4 [Source:HGNC Symbol;Acc:HGNC:10990]
RPL23	9.47479e-05	ribosomal protein L23 [Source:HGNC Symbol;Acc:HGNC:10316]
RHOC	0.000102468	ras homolog family member C [Source:HGNC Symbol;Acc:HGNC:669]
RPL15	0.000109097	ribosomal protein L15 [Source:HGNC Symbol;Acc:HGNC:10306]
RPL13	0.000126352	ribosomal protein L13 [Source:HGNC Symbol;Acc:HGNC:10303]
SKP1	0.000131824	S-phase kinase associated protein 1 [Source:HGNC Symbol;Acc:HGNC:10899]
RPL27	0.000134797	ribosomal protein L27 [Source:HGNC Symbol;Acc:HGNC:10328]
TMA7	0.000139414	translation machinery associated 7 homolog [Source:HGNC Symbol;Acc:HGNC:26932]
IGFBP6	0.000143497	insulin like growth factor binding protein 6 [Source:HGNC Symbol;Acc:HGNC:5475]
RPL24	0.000144013	ribosomal protein L24 [Source:HGNC Symbol;Acc:HGNC:10325]
S100A6	0.000148749	S100 calcium binding protein A6 [Source:HGNC Symbol;Acc:HGNC:10496]
FDX1	0.000149721	ferredoxin 1 [Source:HGNC Symbol;Acc:HGNC:3638]
SLC38A2	0.000155293	solute carrier family 38 member 2 [Source:HGNC Symbol;Acc:HGNC:13448]
ATP5PO	0.000157949	ATP synthase peripheral stalk subunit OSCP [Source:HGNC Symbol;Acc:HGNC:850]
IGFBP4	0.000158364	insulin like growth factor binding protein 4 [Source:HGNC Symbol;Acc:HGNC:5473]
COX6A1	0.000164235	cytochrome c oxidase subunit 6A1 [Source:HGNC Symbol;Acc:HGNC:2277]
GJB5	0.00016586	gap junction protein beta 5 [Source:HGNC Symbol;Acc:HGNC:4287]
CD59	0.000167355	CD59 molecule (CD59 blood group) [Source:HGNC Symbol;Acc:HGNC:1689]
NID2	0.000167883	nidogen 2 [Source:HGNC Symbol;Acc:HGNC:13389]
INPP1	0.000185031	inositol polyphosphate-1-phosphatase [Source:HGNC Symbol;Acc:HGNC:6071]
VEGFA	0.000188333	vascular endothelial growth factor A [Source:HGNC Symbol;Acc:HGNC:12680]
EREG	0.000188413	epiregulin [Source:HGNC Symbol;Acc:HGNC:3443]
NDUFA9	0.000195118	NADH:ubiquinone oxidoreductase subunit A9 [Source:HGNC Symbol;Acc:HGNC:7693]
COX7A2	0.000199674	cytochrome c oxidase subunit 7A2 [Source:HGNC Symbol;Acc:HGNC:2288]
VAT1	0.000207888	vesicle amine transport 1 [Source:HGNC Symbol;Acc:HGNC:16919]
FAM167A	0.000221344	family with sequence similarity 167 member A [Source:HGNC Symbol;Acc:HGNC:15549]
RPL9	0.000223325	ribosomal protein L9 [Source:HGNC Symbol;Acc:HGNC:10369]
CALML3	0.000224904	calmodulin like 3 [Source:HGNC Symbol;Acc:HGNC:1452]
ARPC3	0.000229219	actin related protein 2/3 complex subunit 3 [Source:HGNC Symbol;Acc:HGNC:706]
SPRR3	0.00026027	small proline rich protein 3 [Source:HGNC Symbol;Acc:HGNC:11268]
DUSP10	0.000264766	dual specificity phosphatase 10 [Source:HGNC Symbol;Acc:HGNC:3065]
CDC42SE2	0.000282573	CDC42 small effector 2 [Source:HGNC Symbol;Acc:HGNC:18547]
PINK1	0.000284207	PTEN induced putative kinase 1 [Source:HGNC Symbol;Acc:HGNC:14581]
SH3BGRL3	0.000302952	SH3 domain binding glutamate rich protein like 3 [Source:HGNC Symbol;Acc:HGNC:15568]
MCU	0.000309876	mitochondrial calcium uniporter [Source:HGNC Symbol;Acc:HGNC:23526]
SERF2	0.000313113	small EDRK-rich factor 2 [Source:HGNC Symbol;Acc:HGNC:10757]
RPS27L	0.000319593	ribosomal protein S27 like [Source:HGNC Symbol;Acc:HGNC:18476]
SIK1B	0.000324039	salt inducible kinase 1B (putative) [Source:HGNC Symbol;Acc:HGNC:52389]
RPS14	0.000339958	ribosomal protein S14 [Source:HGNC Symbol;Acc:HGNC:10387]
DUSP1	0.000354785	dual specificity phosphatase 1 [Source:HGNC Symbol;Acc:HGNC:3064]
SELENOH	0.000369194	selenoprotein H [Source:HGNC Symbol;Acc:HGNC:18251]
SLIRP	0.000370738	SRA stem-loop interacting RNA binding protein [Source:HGNC Symbol;Acc:HGNC:20495]
JUND	0.00042289	JunD proto-oncogene, AP-1 transcription factor subunit [Source:HGNC Symbol;Acc:HGNC:6206]
PADI4	0.00044324	peptidyl arginine deiminase 4 [Source:HGNC Symbol;Acc:HGNC:18368]
UGP2	0.000458308	UDP-glucose pyrophosphorylase 2 [Source:HGNC Symbol;Acc:HGNC:12527]
GSTO1	0.000464367	glutathione S-transferase omega 1 [Source:HGNC Symbol;Acc:HGNC:13312]
FBLIM1	0.000478119	filamin binding LIM protein 1 [Source:HGNC Symbol;Acc:HGNC:24686]
SLFN5	0.000495721	schlafen family member 5 [Source:HGNC Symbol;Acc:HGNC:28286]
LINC00707	0.000500179	long intergenic non-protein coding RNA 707 [Source:HGNC Symbol;Acc:HGNC:44691]
NT5E	0.000501957	5'-nucleotidase ecto [Source:HGNC Symbol;Acc:HGNC:8021]
RBX1	0.00052267	ring-box 1 [Source:HGNC Symbol;Acc:HGNC:9928]
ARL4C	0.000531406	ADP ribosylation factor like GTPase 4C [Source:HGNC Symbol;Acc:HGNC:698]
RPSA	0.000538681	ribosomal protein SA [Source:HGNC Symbol;Acc:HGNC:6502]
THOC6	0.000564427	THO complex 6 [Source:HGNC Symbol;Acc:HGNC:28369]
RPS16	0.000592626	ribosomal protein S16 [Source:HGNC Symbol;Acc:HGNC:10396]
VSIR	0.000595734	V-set immunoregulatory receptor [Source:HGNC Symbol;Acc:HGNC:30085]
NDUFB1	0.000617382	NADH:ubiquinone oxidoreductase subunit B1 [Source:HGNC Symbol;Acc:HGNC:7695]
PSMB9	0.000640753	proteasome subunit beta 9 [Source:HGNC Symbol;Acc:HGNC:9546]
GPR87	0.000673682	G protein-coupled receptor 87 [Source:HGNC Symbol;Acc:HGNC:4538]
TTC33	0.000767044	tetratricopeptide repeat domain 33 [Source:HGNC Symbol;Acc:HGNC:29959]
ANAPC11	0.000768823	anaphase promoting complex subunit 11 [Source:HGNC Symbol;Acc:HGNC:14452]
RHOBTB2	0.000812447	Rho related BTB domain containing 2 [Source:HGNC Symbol;Acc:HGNC:18756]
KRTAP2-3	0.000821464	keratin associated protein 2-3 [Source:HGNC Symbol;Acc:HGNC:18906]
DUSP6	0.000868654	dual specificity phosphatase 6 [Source:HGNC Symbol;Acc:HGNC:3072]
SNRPB	0.000887011	small nuclear ribonucleoprotein polypeptides B and B1 [Source:HGNC Symbol;Acc:HGNC:11153]
RPS20	0.000895544	ribosomal protein S20 [Source:HGNC Symbol;Acc:HGNC:10405]
RPL36	0.000909192	ribosomal protein L36 [Source:HGNC Symbol;Acc:HGNC:13631]
H2AFZ	0.000924173	H2A histone family member Z [Source:HGNC Symbol;Acc:HGNC:4741]
PI4K2B	0.000940833	phosphatidylinositol 4-kinase type 2 beta [Source:HGNC Symbol;Acc:HGNC:18215]
B3GNT3	0.000968751	UDP-GlcNAc:betaGal beta-1,3-N-acetylglucosaminyltransferase 3 [Source:HGNC Symbol;Acc:HGNC:13528]
LDHA	0.000975846	lactate dehydrogenase A [Source:HGNC Symbol;Acc:HGNC:6535]
RPS18	0.000998519	ribosomal protein S18 [Source:HGNC Symbol;Acc:HGNC:10401]
ITPRIP	0.00099856	inositol 1,4,5-trisphosphate receptor interacting protein [Source:HGNC Symbol;Acc:HGNC:29370]
SPOCK1	0.00101233	SPARC (osteonectin), cwcv and kazal like domains proteoglycan 1 [Source:HGNC Symbol;Acc:HGNC:11251]
G0S2	0.00101432	G0/G1 switch 2 [Source:HGNC Symbol;Acc:HGNC:30229]
APOBEC3C	0.00101867	apolipoprotein B mRNA editing enzyme catalytic subunit 3C [Source:HGNC Symbol;Acc:HGNC:17353]
IL4R	0.00102004	interleukin 4 receptor [Source:HGNC Symbol;Acc:HGNC:6015]
STAU2	0.00102513	staufen double-stranded RNA binding protein 2 [Source:HGNC Symbol;Acc:HGNC:11371]
IFIT1	0.00102621	interferon induced protein with tetratricopeptide repeats 1 [Source:HGNC Symbol;Acc:HGNC:5407]
AQP3	0.00106266	aquaporin 3 (Gill blood group) [Source:HGNC Symbol;Acc:HGNC:636]
SLC6A8	0.00108778	solute carrier family 6 member 8 [Source:HGNC Symbol;Acc:HGNC:11055]
TMEM256	0.00109532	transmembrane protein 256 [Source:HGNC Symbol;Acc:HGNC:28618]
VOPP1	0.00109728	VOPP1, WBP1/VOPP1 family member [Source:HGNC Symbol;Acc:HGNC:34518]
UBL5	0.00110171	ubiquitin like 5 [Source:HGNC Symbol;Acc:HGNC:13736]
RPS7	0.00110809	ribosomal protein S7 [Source:HGNC Symbol;Acc:HGNC:10440]
LINC01503	0.00113826	long intergenic non-protein coding RNA 1503 [Source:HGNC Symbol;Acc:HGNC:51184]
TNC	0.00117574	tenascin C [Source:HGNC Symbol;Acc:HGNC:5318]
IGFL2-AS1	0.00118797	IGFL2 antisense RNA 1 [Source:HGNC Symbol;Acc:HGNC:52559]
TMEM141	0.00125093	transmembrane protein 141 [Source:HGNC Symbol;Acc:HGNC:28211]
GABARAPL2	0.00128114	GABA type A receptor associated protein like 2 [Source:HGNC Symbol;Acc:HGNC:13291]
MINPP1	0.00128567	multiple inositol-polyphosphate phosphatase 1 [Source:HGNC Symbol;Acc:HGNC:7102]
RPS3A	0.00131495	ribosomal protein S3A [Source:HGNC Symbol;Acc:HGNC:10421]
PGP	0.00134889	phosphoglycolate phosphatase [Source:HGNC Symbol;Acc:HGNC:8909]
GTF3A	0.00135556	general transcription factor IIIA [Source:HGNC Symbol;Acc:HGNC:4662]
TAX1BP3	0.00138701	Tax1 binding protein 3 [Source:HGNC Symbol;Acc:HGNC:30684]
ARL2	0.00139065	ADP ribosylation factor like GTPase 2 [Source:HGNC Symbol;Acc:HGNC:693]
SH3TC1	0.0014721	SH3 domain and tetratricopeptide repeats 1 [Source:HGNC Symbol;Acc:HGNC:26009]
JUNB	0.00148158	JunB proto-oncogene, AP-1 transcription factor subunit [Source:HGNC Symbol;Acc:HGNC:6205]
EBP	0.00148737	EBP, cholestenol delta-isomerase [Source:HGNC Symbol;Acc:HGNC:3133]
MAD2L2	0.00149709	mitotic arrest deficient 2 like 2 [Source:HGNC Symbol;Acc:HGNC:6764]
SNRPN	0.00151409	small nuclear ribonucleoprotein polypeptide N [Source:HGNC Symbol;Acc:HGNC:11164]
ATP5ME	0.00152523	ATP synthase membrane subunit e [Source:HGNC Symbol;Acc:HGNC:846]
UQCR11	0.00155105	ubiquinol-cytochrome c reductase, complex III subunit XI [Source:HGNC Symbol;Acc:HGNC:30862]
STN1	0.00156471	STN1, CST complex subunit [Source:HGNC Symbol;Acc:HGNC:26200]
FBXO27	0.00158003	F-box protein 27 [Source:HGNC Symbol;Acc:HGNC:18753]
ECM1	0.00158468	extracellular matrix protein 1 [Source:HGNC Symbol;Acc:HGNC:3153]
TGFB1	0.00159073	transforming growth factor beta 1 [Source:HGNC Symbol;Acc:HGNC:11766]
RPL21	0.00159413	ribosomal protein L21 [Source:HGNC Symbol;Acc:HGNC:10313]
MDK	0.00160678	midkine [Source:HGNC Symbol;Acc:HGNC:6972]
COX17	0.00161157	cytochrome c oxidase copper chaperone COX17 [Source:HGNC Symbol;Acc:HGNC:2264]
ADRB2	0.00166368	adrenoceptor beta 2 [Source:HGNC Symbol;Acc:HGNC:286]
HSPA2	0.00170585	heat shock protein family A (Hsp70) member 2 [Source:HGNC Symbol;Acc:HGNC:5235]
ARG2	0.00171775	arginase 2 [Source:HGNC Symbol;Acc:HGNC:664]
HERC4	0.00171826	HECT and RLD domain containing E3 ubiquitin protein ligase 4 [Source:HGNC Symbol;Acc:HGNC:24521]
RPL10	0.00172366	ribosomal protein L10 [Source:HGNC Symbol;Acc:HGNC:10298]
GSTP1	0.00173791	glutathione S-transferase pi 1 [Source:HGNC Symbol;Acc:HGNC:4638]
VDAC2	0.00175495	voltage dependent anion channel 2 [Source:HGNC Symbol;Acc:HGNC:12672]
COQ5	0.00177221	coenzyme Q5, methyltransferase [Source:HGNC Symbol;Acc:HGNC:28722]
MMP1	0.00177409	matrix metallopeptidase 1 [Source:HGNC Symbol;Acc:HGNC:7155]
PARL	0.00178767	presenilin associated rhomboid like [Source:HGNC Symbol;Acc:HGNC:18253]
KPTN	0.00180423	kaptin, actin binding protein [Source:HGNC Symbol;Acc:HGNC:6404]
SEMA4B	0.0018411	semaphorin 4B [Source:HGNC Symbol;Acc:HGNC:10730]
ADAM8	0.00184996	ADAM metallopeptidase domain 8 [Source:HGNC Symbol;Acc:HGNC:215]
AGFG2	0.00185904	ArfGAP with FG repeats 2 [Source:HGNC Symbol;Acc:HGNC:5177]
CTSB	0.00189865	cathepsin B [Source:HGNC Symbol;Acc:HGNC:2527]
TBCB	0.00194505	tubulin folding cofactor B [Source:HGNC Symbol;Acc:HGNC:1989]
MAFA	0.00198292	MAF bZIP transcription factor A [Source:HGNC Symbol;Acc:HGNC:23145]
PSAP	0.00198534	prosaposin [Source:HGNC Symbol;Acc:HGNC:9498]
EFNB1	0.00200582	ephrin B1 [Source:HGNC Symbol;Acc:HGNC:3226]
AMZ2	0.00201677	archaelysin family metallopeptidase 2 [Source:HGNC Symbol;Acc:HGNC:28041]
MRPL23	0.002054	mitochondrial ribosomal protein L23 [Source:HGNC Symbol;Acc:HGNC:10322]
FAM234A	0.0020736	family with sequence similarity 234 member A [Source:HGNC Symbol;Acc:HGNC:14163]
SYTL2	0.00207511	synaptotagmin like 2 [Source:HGNC Symbol;Acc:HGNC:15585]
NIPAL4	0.0021049	NIPA like domain containing 4 [Source:HGNC Symbol;Acc:HGNC:28018]
DLK2	0.00215959	delta like non-canonical Notch ligand 2 [Source:HGNC Symbol;Acc:HGNC:21113]
CHMP2B	0.0021757	charged multivesicular body protein 2B [Source:HGNC Symbol;Acc:HGNC:24537]
ATP1B3	0.00220009	ATPase Na+/K+ transporting subunit beta 3 [Source:HGNC Symbol;Acc:HGNC:806]
PDLIM7	0.00223063	PDZ and LIM domain 7 [Source:HGNC Symbol;Acc:HGNC:22958]
HLA-H	0.00224676	major histocompatibility complex, class I, H (pseudogene) [Source:HGNC Symbol;Acc:HGNC:4965]
NDUFB9	0.00224694	NADH:ubiquinone oxidoreductase subunit B9 [Source:HGNC Symbol;Acc:HGNC:7704]
GGH	0.00228034	gamma-glutamyl hydrolase [Source:HGNC Symbol;Acc:HGNC:4248]
HPCAL1	0.00228107	hippocalcin like 1 [Source:HGNC Symbol;Acc:HGNC:5145]
LSM3	0.00229448	LSM3 homolog, U6 small nuclear RNA and mRNA degradation associated [Source:HGNC Symbol;Acc:HGNC:17874]
RPS3	0.00230585	ribosomal protein S3 [Source:HGNC Symbol;Acc:HGNC:10420]
NRGN	0.00231469	neurogranin [Source:HGNC Symbol;Acc:HGNC:8000]
NAP1L1	0.00231717	nucleosome assembly protein 1 like 1 [Source:HGNC Symbol;Acc:HGNC:7637]
S100A9	0.00233325	S100 calcium binding protein A9 [Source:HGNC Symbol;Acc:HGNC:10499]
RPL27A	0.00235062	ribosomal protein L27a [Source:HGNC Symbol;Acc:HGNC:10329]
GDNF	0.00235634	glial cell derived neurotrophic factor [Source:HGNC Symbol;Acc:HGNC:4232]
ITGA6	0.00237615	integrin subunit alpha 6 [Source:HGNC Symbol;Acc:HGNC:6142]
BCL3	0.00239885	B cell CLL/lymphoma 3 [Source:HGNC Symbol;Acc:HGNC:998]
DKK1	0.0024066	dickkopf WNT signaling pathway inhibitor 1 [Source:HGNC Symbol;Acc:HGNC:2891]
SLC25A5	0.00241325	solute carrier family 25 member 5 [Source:HGNC Symbol;Acc:HGNC:10991]
RRAS	0.00242485	RAS related [Source:HGNC Symbol;Acc:HGNC:10447]
RABAC1	0.00242866	Rab acceptor 1 [Source:HGNC Symbol;Acc:HGNC:9794]
C1QBP	0.00246183	complement C1q binding protein [Source:HGNC Symbol;Acc:HGNC:1243]
TINAGL1	0.00253444	tubulointerstitial nephritis antigen like 1 [Source:HGNC Symbol;Acc:HGNC:19168]
ST3GAL2	0.00254506	ST3 beta-galactoside alpha-2,3-sialyltransferase 2 [Source:HGNC Symbol;Acc:HGNC:10863]
EXOSC4	0.00256724	exosome component 4 [Source:HGNC Symbol;Acc:HGNC:18189]
CRACR2B	0.00257153	calcium release activated channel regulator 2B [Source:HGNC Symbol;Acc:HGNC:28703]
OAT	0.00259588	ornithine aminotransferase [Source:HGNC Symbol;Acc:HGNC:8091]
GNAO1	0.00260275	G protein subunit alpha o1 [Source:HGNC Symbol;Acc:HGNC:4389]
MARCKSL1	0.00263275	MARCKS like 1 [Source:HGNC Symbol;Acc:HGNC:7142]
HIST3H2A	0.00271531	histone cluster 3 H2A [Source:HGNC Symbol;Acc:HGNC:20507]
COX6B1	0.00271803	cytochrome c oxidase subunit 6B1 [Source:HGNC Symbol;Acc:HGNC:2280]
UFC1	0.00273923	ubiquitin-fold modifier conjugating enzyme 1 [Source:HGNC Symbol;Acc:HGNC:26941]
CDIPT	0.00276206	CDP-diacylglycerol--inositol 3-phosphatidyltransferase [Source:HGNC Symbol;Acc:HGNC:1769]
RAET1G	0.00282351	retinoic acid early transcript 1G [Source:HGNC Symbol;Acc:HGNC:16795]
PTGS1	0.00282918	prostaglandin-endoperoxide synthase 1 [Source:HGNC Symbol;Acc:HGNC:9604]
NUDT15	0.00288297	nudix hydrolase 15 [Source:HGNC Symbol;Acc:HGNC:23063]
EMC7	0.00290579	ER membrane protein complex subunit 7 [Source:HGNC Symbol;Acc:HGNC:24301]
RAB4A	0.00292055	RAB4A, member RAS oncogene family [Source:HGNC Symbol;Acc:HGNC:9781]
SEMA3B	0.00294911	semaphorin 3B [Source:HGNC Symbol;Acc:HGNC:10724]
FAM89B	0.00296855	family with sequence similarity 89 member B [Source:HGNC Symbol;Acc:HGNC:16708]
NDUFAF3	0.00299427	NADH:ubiquinone oxidoreductase complex assembly factor 3 [Source:HGNC Symbol;Acc:HGNC:29918]
RPL32	0.00303118	ribosomal protein L32 [Source:HGNC Symbol;Acc:HGNC:10336]
TNS4	0.00305854	tensin 4 [Source:HGNC Symbol;Acc:HGNC:24352]
MYC	0.00306807	MYC proto-oncogene, bHLH transcription factor [Source:HGNC Symbol;Acc:HGNC:7553]
INPP5D	0.00310783	inositol polyphosphate-5-phosphatase D [Source:HGNC Symbol;Acc:HGNC:6079]
NME4	0.00311299	NME/NM23 nucleoside diphosphate kinase 4 [Source:HGNC Symbol;Acc:HGNC:7852]
ADAMTSL4	0.00311605	ADAMTS like 4 [Source:HGNC Symbol;Acc:HGNC:19706]
SMPD2	0.00313911	sphingomyelin phosphodiesterase 2 [Source:HGNC Symbol;Acc:HGNC:11121]
KCNK1	0.00316825	potassium two pore domain channel subfamily K member 1 [Source:HGNC Symbol;Acc:HGNC:6272]
GRINA	0.0031792	glutamate ionotropic receptor NMDA type subunit associated protein 1 [Source:HGNC Symbol;Acc:HGNC:4589]
RPL26	0.0032154	ribosomal protein L26 [Source:HGNC Symbol;Acc:HGNC:10327]
METTL17	0.00339349	methyltransferase like 17 [Source:HGNC Symbol;Acc:HGNC:19280]
CAPZA2	0.0033971	capping actin protein of muscle Z-line subunit alpha 2 [Source:HGNC Symbol;Acc:HGNC:1490]
ANKRD10	0.00341466	ankyrin repeat domain 10 [Source:HGNC Symbol;Acc:HGNC:20265]
GLCE	0.00341473	glucuronic acid epimerase [Source:HGNC Symbol;Acc:HGNC:17855]
SLC37A2	0.00346073	solute carrier family 37 member 2 [Source:HGNC Symbol;Acc:HGNC:20644]
PRSS3	0.00347765	serine protease 3 [Source:HGNC Symbol;Acc:HGNC:9486]
IL20RB	0.00349803	interleukin 20 receptor subunit beta [Source:HGNC Symbol;Acc:HGNC:6004]
PRXL2A	0.00354323	peroxiredoxin like 2A [Source:HGNC Symbol;Acc:HGNC:28651]
IRF7	0.00355099	interferon regulatory factor 7 [Source:HGNC Symbol;Acc:HGNC:6122]
ISG15	0.00355315	ISG15 ubiquitin-like modifier [Source:HGNC Symbol;Acc:HGNC:4053]
ETV1	0.00356824	ETS variant 1 [Source:HGNC Symbol;Acc:HGNC:3490]
UCA1	0.00359172	urothelial cancer associated 1 [Source:HGNC Symbol;Acc:HGNC:37126]
HLA-B	0.00359272	major histocompatibility complex, class I, B [Source:HGNC Symbol;Acc:HGNC:4932]
CHADL	0.00361886	chondroadherin like [Source:HGNC Symbol;Acc:HGNC:25165]
PFDN5	0.0036826	prefoldin subunit 5 [Source:HGNC Symbol;Acc:HGNC:8869]
SDR16C5	0.0037043	short chain dehydrogenase/reductase family 16C member 5 [Source:HGNC Symbol;Acc:HGNC:30311]
RPL35A	0.00370488	ribosomal protein L35a [Source:HGNC Symbol;Acc:HGNC:10345]
ALDOC	0.00375527	aldolase, fructose-bisphosphate C [Source:HGNC Symbol;Acc:HGNC:418]
RPS28	0.00378176	ribosomal protein S28 [Source:HGNC Symbol;Acc:HGNC:10418]
PRADC1	0.00390667	protease associated domain containing 1 [Source:HGNC Symbol;Acc:HGNC:16047]
SMARCA1	0.00395613	SWI/SNF related, matrix associated, actin dependent regulator of chromatin, subfamily a, member 1 [Source:HGNC Symbol;Acc:HGNC:11097]
LAMTOR5	0.00396946	late endosomal/lysosomal adaptor, MAPK and MTOR activator 5 [Source:HGNC Symbol;Acc:HGNC:17955]
PLAC8	0.00403004	placenta specific 8 [Source:HGNC Symbol;Acc:HGNC:19254]
UQCC2	0.00407422	ubiquinol-cytochrome c reductase complex assembly factor 2 [Source:HGNC Symbol;Acc:HGNC:21237]
RABIF	0.00407574	RAB interacting factor [Source:HGNC Symbol;Acc:HGNC:9797]
HSPA6	0.00408366	heat shock protein family A (Hsp70) member 6 [Source:HGNC Symbol;Acc:HGNC:5239]
MYOSLID	0.00409344	myocardin-induced smooth muscle lncRNA, inducer of differentiation [Source:HGNC Symbol;Acc:HGNC:51821]
IDH1	0.00410284	isocitrate dehydrogenase (NADP(+)) 1, cytosolic [Source:HGNC Symbol;Acc:HGNC:5382]
CENPX	0.00411782	centromere protein X [Source:HGNC Symbol;Acc:HGNC:11422]
GFPT2	0.00414097	glutamine-fructose-6-phosphate transaminase 2 [Source:HGNC Symbol;Acc:HGNC:4242]
UBC	0.00414663	ubiquitin C [Source:HGNC Symbol;Acc:HGNC:12468]
IFI6	0.00414811	interferon alpha inducible protein 6 [Source:HGNC Symbol;Acc:HGNC:4054]
MRPS33	0.00414973	mitochondrial ribosomal protein S33 [Source:HGNC Symbol;Acc:HGNC:16634]
MPDU1	0.00415763	mannose-P-dolichol utilization defect 1 [Source:HGNC Symbol;Acc:HGNC:7207]
PPP1R16B	0.00420911	protein phosphatase 1 regulatory subunit 16B [Source:HGNC Symbol;Acc:HGNC:15850]
COCH	0.0042175	cochlin [Source:HGNC Symbol;Acc:HGNC:2180]
CHCHD2	0.00421858	coiled-coil-helix-coiled-coil-helix domain containing 2 [Source:HGNC Symbol;Acc:HGNC:21645]
SFRP1	0.00423358	secreted frizzled related protein 1 [Source:HGNC Symbol;Acc:HGNC:10776]
C1QTNF6	0.00425614	C1q and TNF related 6 [Source:HGNC Symbol;Acc:HGNC:14343]
POLR2H	0.00430887	RNA polymerase II subunit H [Source:HGNC Symbol;Acc:HGNC:9195]
P2RY2	0.00431425	purinergic receptor P2Y2 [Source:HGNC Symbol;Acc:HGNC:8541]
PLK3	0.0043521	polo like kinase 3 [Source:HGNC Symbol;Acc:HGNC:2154]
MFAP3L	0.00444422	microfibril associated protein 3 like [Source:HGNC Symbol;Acc:HGNC:29083]
NCS1	0.00450938	neuronal calcium sensor 1 [Source:HGNC Symbol;Acc:HGNC:3953]
CAVIN2	0.00458384	caveolae associated protein 2 [Source:HGNC Symbol;Acc:HGNC:10690]
RPL39	0.00460791	ribosomal protein L39 [Source:HGNC Symbol;Acc:HGNC:10350]
SYDE1	0.00475147	synapse defective Rho GTPase homolog 1 [Source:HGNC Symbol;Acc:HGNC:25824]
SLC46A1	0.00481917	solute carrier family 46 member 1 [Source:HGNC Symbol;Acc:HGNC:30521]
C12orf57	0.00483993	chromosome 12 open reading frame 57 [Source:HGNC Symbol;Acc:HGNC:29521]
HSBP1	0.00485735	heat shock factor binding protein 1 [Source:HGNC Symbol;Acc:HGNC:5203]
CYP24A1	0.00486413	cytochrome P450 family 24 subfamily A member 1 [Source:HGNC Symbol;Acc:HGNC:2602]
SLC2A5	0.0048978	solute carrier family 2 member 5 [Source:HGNC Symbol;Acc:HGNC:11010]
NDUFA3	0.00490936	NADH:ubiquinone oxidoreductase subunit A3 [Source:HGNC Symbol;Acc:HGNC:7686]
G6PC3	0.00493138	glucose-6-phosphatase catalytic subunit 3 [Source:HGNC Symbol;Acc:HGNC:24861]
STX5	0.00493429	syntaxin 5 [Source:HGNC Symbol;Acc:HGNC:11440]
STK17A	0.00495052	serine/threonine kinase 17a [Source:HGNC Symbol;Acc:HGNC:11395]
RPL5	0.00502505	ribosomal protein L5 [Source:HGNC Symbol;Acc:HGNC:10360]
CHST11	0.00502554	carbohydrate sulfotransferase 11 [Source:HGNC Symbol;Acc:HGNC:17422]
TIMP1	0.0051328	TIMP metallopeptidase inhibitor 1 [Source:HGNC Symbol;Acc:HGNC:11820]
CD55	0.00516906	CD55 molecule (Cromer blood group) [Source:HGNC Symbol;Acc:HGNC:2665]
DPY30	0.00520924	dpy-30, histone methyltransferase complex regulatory subunit [Source:HGNC Symbol;Acc:HGNC:24590]
RPS24	0.00524554	ribosomal protein S24 [Source:HGNC Symbol;Acc:HGNC:10411]
BCAS4	0.00525653	breast carcinoma amplified sequence 4 [Source:HGNC Symbol;Acc:HGNC:14367]
CENPV	0.00527026	centromere protein V [Source:HGNC Symbol;Acc:HGNC:29920]
CASC19	0.00537566	cancer susceptibility 19 [Source:HGNC Symbol;Acc:HGNC:49476]
DDX58	0.00542017	DExD/H-box helicase 58 [Source:HGNC Symbol;Acc:HGNC:19102]
ESCO2	0.00543011	establishment of sister chromatid cohesion N-acetyltransferase 2 [Source:HGNC Symbol;Acc:HGNC:27230]
THBD	0.00545044	thrombomodulin [Source:HGNC Symbol;Acc:HGNC:11784]
RHOD	0.00548455	ras homolog family member D [Source:HGNC Symbol;Acc:HGNC:670]
SPANXC	0.0055068	SPANX family member C [Source:HGNC Symbol;Acc:HGNC:14331]
MKKS	0.00552963	McKusick-Kaufman syndrome [Source:HGNC Symbol;Acc:HGNC:7108]
FOXC2	0.00558149	forkhead box C2 [Source:HGNC Symbol;Acc:HGNC:3801]
UQCRQ	0.00564958	ubiquinol-cytochrome c reductase complex III subunit VII [Source:HGNC Symbol;Acc:HGNC:29594]
NFIL3	0.00567723	nuclear factor, interleukin 3 regulated [Source:HGNC Symbol;Acc:HGNC:7787]
POC1B	0.00573311	POC1 centriolar protein B [Source:HGNC Symbol;Acc:HGNC:30836]
SNRPG	0.00575073	small nuclear ribonucleoprotein polypeptide G [Source:HGNC Symbol;Acc:HGNC:11163]
ATP5F1E	0.00576132	ATP synthase F1 subunit epsilon [Source:HGNC Symbol;Acc:HGNC:838]
RAC1	0.00577565	Rac family small GTPase 1 [Source:HGNC Symbol;Acc:HGNC:9801]
ZNF672	0.00579126	zinc finger protein 672 [Source:HGNC Symbol;Acc:HGNC:26179]
COX5B	0.00581483	cytochrome c oxidase subunit 5B [Source:HGNC Symbol;Acc:HGNC:2269]
INTS5	0.00581732	integrator complex subunit 5 [Source:HGNC Symbol;Acc:HGNC:29352]
AZIN2	0.00587072	antizyme inhibitor 2 [Source:HGNC Symbol;Acc:HGNC:29957]
RPL9P9	0.00591182	ribosomal protein L9 pseudogene 9 [Source:HGNC Symbol;Acc:HGNC:17251]
ESRRA	0.0059581	estrogen related receptor alpha [Source:HGNC Symbol;Acc:HGNC:3471]
ABLIM3	0.00596388	actin binding LIM protein family member 3 [Source:HGNC Symbol;Acc:HGNC:29132]
ZFP36	0.00602531	ZFP36 ring finger protein [Source:HGNC Symbol;Acc:HGNC:12862]
RFC4	0.00613034	replication factor C subunit 4 [Source:HGNC Symbol;Acc:HGNC:9972]
DRG1	0.00613107	developmentally regulated GTP binding protein 1 [Source:HGNC Symbol;Acc:HGNC:3029]
PHLDA1	0.00614258	pleckstrin homology like domain family A member 1 [Source:HGNC Symbol;Acc:HGNC:8933]
NFKBIA	0.00617191	NFKB inhibitor alpha [Source:HGNC Symbol;Acc:HGNC:7797]
SLC25A11	0.00624579	solute carrier family 25 member 11 [Source:HGNC Symbol;Acc:HGNC:10981]
HLA-A	0.0062828	major histocompatibility complex, class I, A [Source:HGNC Symbol;Acc:HGNC:4931]
ACADVL	0.00634884	acyl-CoA dehydrogenase very long chain [Source:HGNC Symbol;Acc:HGNC:92]
SIPA1	0.00640272	signal-induced proliferation-associated 1 [Source:HGNC Symbol;Acc:HGNC:10885]
TMEM54	0.00642748	transmembrane protein 54 [Source:HGNC Symbol;Acc:HGNC:24143]
NPBWR1	0.00648783	neuropeptides B and W receptor 1 [Source:HGNC Symbol;Acc:HGNC:4522]
ELOC	0.00651258	elongin C [Source:HGNC Symbol;Acc:HGNC:11617]
SCOC	0.00651328	short coiled-coil protein [Source:HGNC Symbol;Acc:HGNC:20335]
AC040169.3	0.00656216	novel transcript, sense intronic to MBTPS1
GPX1	0.00657734	glutathione peroxidase 1 [Source:HGNC Symbol;Acc:HGNC:4553]
MUT	0.00661375	methylmalonyl-CoA mutase [Source:HGNC Symbol;Acc:HGNC:7526]
LTA4H	0.00663395	leukotriene A4 hydrolase [Source:HGNC Symbol;Acc:HGNC:6710]
HSPA1B	0.00664646	heat shock protein family A (Hsp70) member 1B [Source:HGNC Symbol;Acc:HGNC:5233]
SELENOF	0.00665122	selenoprotein F [Source:HGNC Symbol;Acc:HGNC:17705]
TGFB1I1	0.00668794	transforming growth factor beta 1 induced transcript 1 [Source:HGNC Symbol;Acc:HGNC:11767]
RPLP0	0.00672851	ribosomal protein lateral stalk subunit P0 [Source:HGNC Symbol;Acc:HGNC:10371]
RPS4X	0.00673621	ribosomal protein S4 X-linked [Source:HGNC Symbol;Acc:HGNC:10424]
OAZ1	0.00674483	ornithine decarboxylase antizyme 1 [Source:HGNC Symbol;Acc:HGNC:8095]
HES7	0.00675221	hes family bHLH transcription factor 7 [Source:HGNC Symbol;Acc:HGNC:15977]
COX7B	0.00680118	cytochrome c oxidase subunit 7B [Source:HGNC Symbol;Acc:HGNC:2291]
SELENOM	0.00689727	selenoprotein M [Source:HGNC Symbol;Acc:HGNC:30397]
RPL8	0.00691202	ribosomal protein L8 [Source:HGNC Symbol;Acc:HGNC:10368]
FAM45A	0.00693411	family with sequence similarity 45 member A [Source:HGNC Symbol;Acc:HGNC:31793]
TMEM59	0.00699264	transmembrane protein 59 [Source:HGNC Symbol;Acc:HGNC:1239]
ASPRV1	0.00699412	aspartic peptidase retroviral like 1 [Source:HGNC Symbol;Acc:HGNC:26321]
CAPNS1	0.00704467	calpain small subunit 1 [Source:HGNC Symbol;Acc:HGNC:1481]
PTPN12	0.00706833	protein tyrosine phosphatase, non-receptor type 12 [Source:HGNC Symbol;Acc:HGNC:9645]
CAPNS2	0.00717204	calpain small subunit 2 [Source:HGNC Symbol;Acc:HGNC:16371]
LOXL2	0.00721875	lysyl oxidase like 2 [Source:HGNC Symbol;Acc:HGNC:6666]
RNF223	0.00723526	ring finger protein 223 [Source:HGNC Symbol;Acc:HGNC:40020]
NDUFAF1	0.00725095	NADH:ubiquinone oxidoreductase complex assembly factor 1 [Source:HGNC Symbol;Acc:HGNC:18828]
BCAR3	0.00738435	BCAR3, NSP family adaptor protein [Source:HGNC Symbol;Acc:HGNC:973]
DDIT4	0.00750024	DNA damage inducible transcript 4 [Source:HGNC Symbol;Acc:HGNC:24944]
NAXE	0.00757681	NAD(P)HX epimerase [Source:HGNC Symbol;Acc:HGNC:18453]
RPL18	0.0077006	ribosomal protein L18 [Source:HGNC Symbol;Acc:HGNC:10310]
FUOM	0.0077121	fucose mutarotase [Source:HGNC Symbol;Acc:HGNC:24733]
CCK	0.00773003	cholecystokinin [Source:HGNC Symbol;Acc:HGNC:1569]
TFDP1	0.00773184	transcription factor Dp-1 [Source:HGNC Symbol;Acc:HGNC:11749]
SPAG7	0.00779284	sperm associated antigen 7 [Source:HGNC Symbol;Acc:HGNC:11216]
NDUFA4	0.00781937	NDUFA4, mitochondrial complex associated [Source:HGNC Symbol;Acc:HGNC:7687]
TMSB10	0.00790048	thymosin beta 10 [Source:HGNC Symbol;Acc:HGNC:11879]
RPL28	0.00790722	ribosomal protein L28 [Source:HGNC Symbol;Acc:HGNC:10330]
FAM131A	0.00793547	family with sequence similarity 131 member A [Source:HGNC Symbol;Acc:HGNC:28308]
VRK1	0.00796816	vaccinia related kinase 1 [Source:HGNC Symbol;Acc:HGNC:12718]
CREBZF	0.00798664	CREB/ATF bZIP transcription factor [Source:HGNC Symbol;Acc:HGNC:24905]
METTL9	0.008019	methyltransferase like 9 [Source:HGNC Symbol;Acc:HGNC:24586]
UEVLD	0.00802658	UEV and lactate/malate dehyrogenase domains [Source:HGNC Symbol;Acc:HGNC:30866]
RPUSD1	0.00806542	RNA pseudouridylate synthase domain containing 1 [Source:HGNC Symbol;Acc:HGNC:14173]
CERS2	0.00813756	ceramide synthase 2 [Source:HGNC Symbol;Acc:HGNC:14076]
AQP7	0.00814236	aquaporin 7 [Source:HGNC Symbol;Acc:HGNC:640]
RAB34	0.00814494	RAB34, member RAS oncogene family [Source:HGNC Symbol;Acc:HGNC:16519]
DNER	0.0082135	delta/notch like EGF repeat containing [Source:HGNC Symbol;Acc:HGNC:24456]
GSDMC	0.00822992	gasdermin C [Source:HGNC Symbol;Acc:HGNC:7151]
FAM107B	0.00823962	family with sequence similarity 107 member B [Source:HGNC Symbol;Acc:HGNC:23726]
PCCA	0.00832023	propionyl-CoA carboxylase subunit alpha [Source:HGNC Symbol;Acc:HGNC:8653]
CITED4	0.00841704	Cbp/p300 interacting transactivator with Glu/Asp rich carboxy-terminal domain 4 [Source:HGNC Symbol;Acc:HGNC:18696]
CRLS1	0.00848511	cardiolipin synthase 1 [Source:HGNC Symbol;Acc:HGNC:16148]
C1orf43	0.0084917	chromosome 1 open reading frame 43 [Source:HGNC Symbol;Acc:HGNC:29876]
IFT81	0.00851108	intraflagellar transport 81 [Source:HGNC Symbol;Acc:HGNC:14313]
HIGD2A	0.00855007	HIG1 hypoxia inducible domain family member 2A [Source:HGNC Symbol;Acc:HGNC:28311]
SLC7A2	0.00866425	solute carrier family 7 member 2 [Source:HGNC Symbol;Acc:HGNC:11060]
FLOT1	0.0086742	flotillin 1 [Source:HGNC Symbol;Acc:HGNC:3757]
PSCA	0.00873534	prostate stem cell antigen [Source:HGNC Symbol;Acc:HGNC:9500]
RPL12	0.00883626	ribosomal protein L12 [Source:HGNC Symbol;Acc:HGNC:10302]
VPS25	0.0089397	vacuolar protein sorting 25 homolog [Source:HGNC Symbol;Acc:HGNC:28122]
ZFP36L2	0.00894676	ZFP36 ring finger protein like 2 [Source:HGNC Symbol;Acc:HGNC:1108]
CDKN1C	0.00899063	cyclin dependent kinase inhibitor 1C [Source:HGNC Symbol;Acc:HGNC:1786]
P3H2	0.00912477	prolyl 3-hydroxylase 2 [Source:HGNC Symbol;Acc:HGNC:19317]
CNPY2	0.00915208	canopy FGF signaling regulator 2 [Source:HGNC Symbol;Acc:HGNC:13529]
MOCS2	0.00920299	molybdenum cofactor synthesis 2 [Source:HGNC Symbol;Acc:HGNC:7193]
DNAJB1	0.00920658	DnaJ heat shock protein family (Hsp40) member B1 [Source:HGNC Symbol;Acc:HGNC:5270]
COX4I1	0.00923599	cytochrome c oxidase subunit 4I1 [Source:HGNC Symbol;Acc:HGNC:2265]
BORCS7	0.00930118	BLOC-1 related complex subunit 7 [Source:HGNC Symbol;Acc:HGNC:23516]
SCCPDH	0.00935821	saccharopine dehydrogenase (putative) [Source:HGNC Symbol;Acc:HGNC:24275]
SUB1	0.0095648	SUB1 homolog, transcriptional regulator [Source:HGNC Symbol;Acc:HGNC:19985]
C4orf48	0.00959172	chromosome 4 open reading frame 48 [Source:HGNC Symbol;Acc:HGNC:34437]
DARS	0.00962036	aspartyl-tRNA synthetase [Source:HGNC Symbol;Acc:HGNC:2678]
MIR1244-2	0.00968157	microRNA 1244-2 [Source:HGNC Symbol;Acc:HGNC:38321]
MAF1	0.00972815	MAF1 homolog, negative regulator of RNA polymerase III [Source:HGNC Symbol;Acc:HGNC:24966]
SNRNP48	0.00986067	small nuclear ribonucleoprotein U11/U12 subunit 48 [Source:HGNC Symbol;Acc:HGNC:21368]
CIAPIN1	0.00987422	cytokine induced apoptosis inhibitor 1 [Source:HGNC Symbol;Acc:HGNC:28050]
CNOT8	0.00997478	CCR4-NOT transcription complex subunit 8 [Source:HGNC Symbol;Acc:HGNC:9207]
CYGB	0.0100367	cytoglobin [Source:HGNC Symbol;Acc:HGNC:16505]
POLE4	0.0100889	DNA polymerase epsilon 4, accessory subunit [Source:HGNC Symbol;Acc:HGNC:18755]
UBA52	0.0101488	ubiquitin A-52 residue ribosomal protein fusion product 1 [Source:HGNC Symbol;Acc:HGNC:12458]
MZT2A	0.010201	mitotic spindle organizing protein 2A [Source:HGNC Symbol;Acc:HGNC:33187]
HIST1H2BD	0.0103734	histone cluster 1 H2B family member d [Source:HGNC Symbol;Acc:HGNC:4747]
PARD6A	0.0103887	par-6 family cell polarity regulator alpha [Source:HGNC Symbol;Acc:HGNC:15943]
AC091825.1	0.0104257	TEC
ATP6V0B	0.01047	ATPase H+ transporting V0 subunit b [Source:HGNC Symbol;Acc:HGNC:861]
LAMC2	0.0106366	laminin subunit gamma 2 [Source:HGNC Symbol;Acc:HGNC:6493]
KDSR	0.0106457	3-ketodihydrosphingosine reductase [Source:HGNC Symbol;Acc:HGNC:4021]
TFPI2	0.0107021	tissue factor pathway inhibitor 2 [Source:HGNC Symbol;Acc:HGNC:11761]
THRA	0.0107855	thyroid hormone receptor alpha [Source:HGNC Symbol;Acc:HGNC:11796]
PDE2A	0.0108151	phosphodiesterase 2A [Source:HGNC Symbol;Acc:HGNC:8777]
ST3GAL4	0.0108593	ST3 beta-galactoside alpha-2,3-sialyltransferase 4 [Source:HGNC Symbol;Acc:HGNC:10864]
ITGA5	0.010864	integrin subunit alpha 5 [Source:HGNC Symbol;Acc:HGNC:6141]
SNHG6	0.0108646	small nucleolar RNA host gene 6 [Source:HGNC Symbol;Acc:HGNC:32965]
TRMT5	0.0108912	tRNA methyltransferase 5 [Source:HGNC Symbol;Acc:HGNC:23141]
CGGBP1	0.0109549	CGG triplet repeat binding protein 1 [Source:HGNC Symbol;Acc:HGNC:1888]
PLAUR	0.0111212	plasminogen activator, urokinase receptor [Source:HGNC Symbol;Acc:HGNC:9053]
KLHL12	0.0111356	kelch like family member 12 [Source:HGNC Symbol;Acc:HGNC:19360]
DCXR	0.0111761	dicarbonyl and L-xylulose reductase [Source:HGNC Symbol;Acc:HGNC:18985]
ARNT2	0.0112109	aryl hydrocarbon receptor nuclear translocator 2 [Source:HGNC Symbol;Acc:HGNC:16876]
CYC1	0.0112727	cytochrome c1 [Source:HGNC Symbol;Acc:HGNC:2579]
ELMO3	0.0112868	engulfment and cell motility 3 [Source:HGNC Symbol;Acc:HGNC:17289]
ST3GAL1	0.0113305	ST3 beta-galactoside alpha-2,3-sialyltransferase 1 [Source:HGNC Symbol;Acc:HGNC:10862]
DGUOK	0.0114025	deoxyguanosine kinase [Source:HGNC Symbol;Acc:HGNC:2858]
ADPRHL1	0.0114703	ADP-ribosylhydrolase like 1 [Source:HGNC Symbol;Acc:HGNC:21303]
CDH24	0.0115586	cadherin 24 [Source:HGNC Symbol;Acc:HGNC:14265]
CNIH4	0.0117778	cornichon family AMPA receptor auxiliary protein 4 [Source:HGNC Symbol;Acc:HGNC:25013]
SPATS2L	0.0117791	spermatogenesis associated serine rich 2 like [Source:HGNC Symbol;Acc:HGNC:24574]
KYNU	0.0118114	kynureninase [Source:HGNC Symbol;Acc:HGNC:6469]
SBDS	0.0118178	SBDS, ribosome maturation factor [Source:HGNC Symbol;Acc:HGNC:19440]
HIST1H1C	0.011824	histone cluster 1 H1 family member c [Source:HGNC Symbol;Acc:HGNC:4716]
AP2S1	0.0118307	adaptor related protein complex 2 subunit sigma 1 [Source:HGNC Symbol;Acc:HGNC:565]
CAMTA1	0.0118413	calmodulin binding transcription activator 1 [Source:HGNC Symbol;Acc:HGNC:18806]
ADGRB2	0.0118662	adhesion G protein-coupled receptor B2 [Source:HGNC Symbol;Acc:HGNC:944]
RPS11	0.0119727	ribosomal protein S11 [Source:HGNC Symbol;Acc:HGNC:10384]
PLA2G16	0.0119747	phospholipase A2 group XVI [Source:HGNC Symbol;Acc:HGNC:17825]
RPS6	0.0120948	ribosomal protein S6 [Source:HGNC Symbol;Acc:HGNC:10429]
CCDC85B	0.012258	coiled-coil domain containing 85B [Source:HGNC Symbol;Acc:HGNC:24926]
COMP	0.0124766	cartilage oligomeric matrix protein [Source:HGNC Symbol;Acc:HGNC:2227]
TST	0.0125256	thiosulfate sulfurtransferase [Source:HGNC Symbol;Acc:HGNC:12388]
HBEGF	0.0125326	heparin binding EGF like growth factor [Source:HGNC Symbol;Acc:HGNC:3059]
AL022322.2	0.0126637	novel transcript, antisense to PLA2G6
IFRD1	0.0126705	interferon related developmental regulator 1 [Source:HGNC Symbol;Acc:HGNC:5456]
GPN1	0.0126882	GPN-loop GTPase 1 [Source:HGNC Symbol;Acc:HGNC:17030]
RILP	0.0127508	Rab interacting lysosomal protein [Source:HGNC Symbol;Acc:HGNC:30266]
TMEM70	0.0127989	transmembrane protein 70 [Source:HGNC Symbol;Acc:HGNC:26050]
SRBD1	0.0128235	S1 RNA binding domain 1 [Source:HGNC Symbol;Acc:HGNC:25521]
ARAP3	0.0128698	ArfGAP with RhoGAP domain, ankyrin repeat and PH domain 3 [Source:HGNC Symbol;Acc:HGNC:24097]
GSDME	0.0129409	gasdermin E [Source:HGNC Symbol;Acc:HGNC:2810]
SNX7	0.0129713	sorting nexin 7 [Source:HGNC Symbol;Acc:HGNC:14971]
LPCAT2	0.0130506	lysophosphatidylcholine acyltransferase 2 [Source:HGNC Symbol;Acc:HGNC:26032]
TP53I3	0.0131097	tumor protein p53 inducible protein 3 [Source:HGNC Symbol;Acc:HGNC:19373]
ANKRD54	0.0131448	ankyrin repeat domain 54 [Source:HGNC Symbol;Acc:HGNC:25185]
MYPN	0.013315	myopalladin [Source:HGNC Symbol;Acc:HGNC:23246]
ARHGEF16	0.0133312	Rho guanine nucleotide exchange factor 16 [Source:HGNC Symbol;Acc:HGNC:15515]
THAP8	0.0134144	THAP domain containing 8 [Source:HGNC Symbol;Acc:HGNC:23191]
EEF1E1	0.0134899	eukaryotic translation elongation factor 1 epsilon 1 [Source:HGNC Symbol;Acc:HGNC:3212]
SERPINB6	0.0135947	serpin family B member 6 [Source:HGNC Symbol;Acc:HGNC:8950]
ATP5MPL	0.0136355	ATP synthase membrane subunit 6.8PL [Source:HGNC Symbol;Acc:HGNC:1188]
MICU2	0.0136465	mitochondrial calcium uptake 2 [Source:HGNC Symbol;Acc:HGNC:31830]
KCNJ15	0.0136533	potassium voltage-gated channel subfamily J member 15 [Source:HGNC Symbol;Acc:HGNC:6261]
CSNK1E	0.01366	casein kinase 1 epsilon [Source:HGNC Symbol;Acc:HGNC:2453]
HSP90AA1	0.0136816	heat shock protein 90 alpha family class A member 1 [Source:HGNC Symbol;Acc:HGNC:5253]
NDUFAB1	0.0137061	NADH:ubiquinone oxidoreductase subunit AB1 [Source:HGNC Symbol;Acc:HGNC:7694]
NAP1L4P1	0.013958	nucleosome assembly protein 1 like 4 pseudogene 1 [Source:HGNC Symbol;Acc:HGNC:39740]
GBE1	0.0139828	1,4-alpha-glucan branching enzyme 1 [Source:HGNC Symbol;Acc:HGNC:4180]
MRRF	0.0139891	mitochondrial ribosome recycling factor [Source:HGNC Symbol;Acc:HGNC:7234]
NENF	0.014039	neudesin neurotrophic factor [Source:HGNC Symbol;Acc:HGNC:30384]
TSFM	0.0140835	Ts translation elongation factor, mitochondrial [Source:HGNC Symbol;Acc:HGNC:12367]
S100A2	0.0141683	S100 calcium binding protein A2 [Source:HGNC Symbol;Acc:HGNC:10492]
UQCRB	0.0142333	ubiquinol-cytochrome c reductase binding protein [Source:HGNC Symbol;Acc:HGNC:12582]
NDUFB3	0.0143013	NADH:ubiquinone oxidoreductase subunit B3 [Source:HGNC Symbol;Acc:HGNC:7698]
HOMER3-AS1	0.014377	HOMER3 antisense RNA 1 [Source:HGNC Symbol;Acc:HGNC:53775]
ADD2	0.0143905	adducin 2 [Source:HGNC Symbol;Acc:HGNC:244]
CLU	0.014405	clusterin [Source:HGNC Symbol;Acc:HGNC:2095]
SELENOW	0.0144444	selenoprotein W [Source:HGNC Symbol;Acc:HGNC:10752]
AC010997.3	0.0144777	uncharacterized LOC101929234 [Source:NCBI gene;Acc:101929234]
RAMP2	0.0145253	receptor activity modifying protein 2 [Source:HGNC Symbol;Acc:HGNC:9844]
TARBP2	0.0145376	TARBP2, RISC loading complex RNA binding subunit [Source:HGNC Symbol;Acc:HGNC:11569]
RGS17	0.0146377	regulator of G protein signaling 17 [Source:HGNC Symbol;Acc:HGNC:14088]
SDCBP	0.0147084	syndecan binding protein [Source:HGNC Symbol;Acc:HGNC:10662]
AC003101.2	0.0147351	novel transcript
BNIP3	0.0148208	BCL2 interacting protein 3 [Source:HGNC Symbol;Acc:HGNC:1084]
VWA1	0.0148792	von Willebrand factor A domain containing 1 [Source:HGNC Symbol;Acc:HGNC:30910]
HIST2H2AC	0.0149725	histone cluster 2 H2A family member c [Source:HGNC Symbol;Acc:HGNC:4738]
HCAR2	0.0150276	hydroxycarboxylic acid receptor 2 [Source:HGNC Symbol;Acc:HGNC:24827]
ELFN2	0.0151042	extracellular leucine rich repeat and fibronectin type III domain containing 2 [Source:HGNC Symbol;Acc:HGNC:29396]
AC008543.1	0.0151453	novel transcript
LIPA	0.0153753	lipase A, lysosomal acid type [Source:HGNC Symbol;Acc:HGNC:6617]
NR2F6	0.015483	nuclear receptor subfamily 2 group F member 6 [Source:HGNC Symbol;Acc:HGNC:7977]
CMPK2	0.0155248	cytidine/uridine monophosphate kinase 2 [Source:HGNC Symbol;Acc:HGNC:27015]
PRDX2	0.0155329	peroxiredoxin 2 [Source:HGNC Symbol;Acc:HGNC:9353]
LRRC75A-AS1	0.015619	LRRC75A antisense RNA 1 [Source:HGNC Symbol;Acc:HGNC:28619]
ARHGAP25	0.0156606	Rho GTPase activating protein 25 [Source:HGNC Symbol;Acc:HGNC:28951]
ZNF358	0.0156614	zinc finger protein 358 [Source:HGNC Symbol;Acc:HGNC:16838]
MTLN	0.0158232	mitoregulin [Source:HGNC Symbol;Acc:HGNC:27339]
NPFFR1	0.0159478	neuropeptide FF receptor 1 [Source:HGNC Symbol;Acc:HGNC:17425]
CYSTM1	0.0159626	cysteine rich transmembrane module containing 1 [Source:HGNC Symbol;Acc:HGNC:30239]
ARSD	0.0160518	arylsulfatase D [Source:HGNC Symbol;Acc:HGNC:717]
OSBP2	0.0161995	oxysterol binding protein 2 [Source:HGNC Symbol;Acc:HGNC:8504]
NPRL3	0.0162465	NPR3 like, GATOR1 complex subunit [Source:HGNC Symbol;Acc:HGNC:14124]
SPR	0.0162918	sepiapterin reductase [Source:HGNC Symbol;Acc:HGNC:11257]
RIPOR2	0.0164125	RHO family interacting cell polarization regulator 2 [Source:HGNC Symbol;Acc:HGNC:13872]
GLDC	0.0164741	glycine decarboxylase [Source:HGNC Symbol;Acc:HGNC:4313]
SCX	0.0164932	scleraxis bHLH transcription factor [Source:HGNC Symbol;Acc:HGNC:32322]
AC026403.1	0.0167092	60S acidic ribosomal protein (RPLP0) pseudogene
UQCC1	0.0167151	ubiquinol-cytochrome c reductase complex assembly factor 1 [Source:HGNC Symbol;Acc:HGNC:15891]
CCT7	0.0168982	chaperonin containing TCP1 subunit 7 [Source:HGNC Symbol;Acc:HGNC:1622]
UPP1	0.016909	uridine phosphorylase 1 [Source:HGNC Symbol;Acc:HGNC:12576]
MXD4	0.0169191	MAX dimerization protein 4 [Source:HGNC Symbol;Acc:HGNC:13906]
SDHAF2	0.0169241	succinate dehydrogenase complex assembly factor 2 [Source:HGNC Symbol;Acc:HGNC:26034]
SLC39A6	0.0170405	solute carrier family 39 member 6 [Source:HGNC Symbol;Acc:HGNC:18607]
DERA	0.0171228	deoxyribose-phosphate aldolase [Source:HGNC Symbol;Acc:HGNC:24269]
CDC42EP4	0.0171559	CDC42 effector protein 4 [Source:HGNC Symbol;Acc:HGNC:17147]
UQCRH	0.0172957	ubiquinol-cytochrome c reductase hinge protein [Source:HGNC Symbol;Acc:HGNC:12590]
AL109615.3	0.0173054	uncharacterized LOC101929705 [Source:NCBI gene;Acc:101929705]
CCT2	0.017308	chaperonin containing TCP1 subunit 2 [Source:HGNC Symbol;Acc:HGNC:1615]
PNMA6A	0.0173289	PNMA family member 6A [Source:HGNC Symbol;Acc:HGNC:28248]
TRIM6	0.0173712	tripartite motif containing 6 [Source:HGNC Symbol;Acc:HGNC:16277]
PPIL3	0.0174058	peptidylprolyl isomerase like 3 [Source:HGNC Symbol;Acc:HGNC:9262]
TRIM13	0.0174723	tripartite motif containing 13 [Source:HGNC Symbol;Acc:HGNC:9976]
RF00019	0.017477
ACSL4	0.0175407	acyl-CoA synthetase long chain family member 4 [Source:HGNC Symbol;Acc:HGNC:3571]
KCNN4	0.0176416	potassium calcium-activated channel subfamily N member 4 [Source:HGNC Symbol;Acc:HGNC:6293]
AC125232.2	0.0176879	anaphase promoting complex subunit 1 pseudogene [Source:NCBI gene;Acc:285074]
PTGES	0.0179073	prostaglandin E synthase [Source:HGNC Symbol;Acc:HGNC:9599]
NOMO3	0.0179836	NODAL modulator 3 [Source:HGNC Symbol;Acc:HGNC:25242]
RFLNB	0.0179996	refilin B [Source:HGNC Symbol;Acc:HGNC:28705]
TUBA4A	0.0180181	tubulin alpha 4a [Source:HGNC Symbol;Acc:HGNC:12407]
HSPA8	0.0180606	heat shock protein family A (Hsp70) member 8 [Source:HGNC Symbol;Acc:HGNC:5241]
GAMT	0.0181502	guanidinoacetate N-methyltransferase [Source:HGNC Symbol;Acc:HGNC:4136]
NNMT	0.0182182	nicotinamide N-methyltransferase [Source:HGNC Symbol;Acc:HGNC:7861]
ISG20	0.0182435	interferon stimulated exonuclease gene 20 [Source:HGNC Symbol;Acc:HGNC:6130]
PPP1CB	0.0182533	protein phosphatase 1 catalytic subunit beta [Source:HGNC Symbol;Acc:HGNC:9282]
TIPARP	0.0183922	TCDD inducible poly(ADP-ribose) polymerase [Source:HGNC Symbol;Acc:HGNC:23696]
NOS2	0.0185361	nitric oxide synthase 2 [Source:HGNC Symbol;Acc:HGNC:7873]
CDC26	0.0185838	cell division cycle 26 [Source:HGNC Symbol;Acc:HGNC:17839]
GALNT14	0.0186487	polypeptide N-acetylgalactosaminyltransferase 14 [Source:HGNC Symbol;Acc:HGNC:22946]
RPL35	0.0186507	ribosomal protein L35 [Source:HGNC Symbol;Acc:HGNC:10344]
HLA-F	0.0186706	major histocompatibility complex, class I, F [Source:HGNC Symbol;Acc:HGNC:4963]
CFAP298	0.0186956	cilia and flagella associated protein 298 [Source:HGNC Symbol;Acc:HGNC:1301]
PCLAF	0.0188561	PCNA clamp associated factor [Source:HGNC Symbol;Acc:HGNC:28961]
SNCG	0.0191096	synuclein gamma [Source:HGNC Symbol;Acc:HGNC:11141]
SUSD2	0.0191146	sushi domain containing 2 [Source:HGNC Symbol;Acc:HGNC:30667]
LRRC14	0.0191386	leucine rich repeat containing 14 [Source:HGNC Symbol;Acc:HGNC:20419]
RPL19	0.0192225	ribosomal protein L19 [Source:HGNC Symbol;Acc:HGNC:10312]
MAP2K1	0.019232	mitogen-activated protein kinase kinase 1 [Source:HGNC Symbol;Acc:HGNC:6840]
SLC47A1	0.0192652	solute carrier family 47 member 1 [Source:HGNC Symbol;Acc:HGNC:25588]
UBASH3B	0.0193447	ubiquitin associated and SH3 domain containing B [Source:HGNC Symbol;Acc:HGNC:29884]
MKRN2OS	0.0193831	MKRN2 opposite strand [Source:HGNC Symbol;Acc:HGNC:40375]
SAT1	0.0194177	spermidine/spermine N1-acetyltransferase 1 [Source:HGNC Symbol;Acc:HGNC:10540]
CENPH	0.0194548	centromere protein H [Source:HGNC Symbol;Acc:HGNC:17268]
EPHB2	0.0194617	EPH receptor B2 [Source:HGNC Symbol;Acc:HGNC:3393]
NOP10	0.0194725	NOP10 ribonucleoprotein [Source:HGNC Symbol;Acc:HGNC:14378]
NDUFA12	0.0195607	NADH:ubiquinone oxidoreductase subunit A12 [Source:HGNC Symbol;Acc:HGNC:23987]
MT1E	0.0195717	metallothionein 1E [Source:HGNC Symbol;Acc:HGNC:7397]
WDR13	0.0196399	WD repeat domain 13 [Source:HGNC Symbol;Acc:HGNC:14352]
BEST2	0.0196467	bestrophin 2 [Source:HGNC Symbol;Acc:HGNC:17107]
2021-09-10	0.0197363	septin 10 [Source:HGNC Symbol;Acc:HGNC:14349]
ATP5MC2	0.0197505	ATP synthase membrane subunit c locus 2 [Source:HGNC Symbol;Acc:HGNC:842]
PRUNE2	0.0198229	prune homolog 2 [Source:HGNC Symbol;Acc:HGNC:25209]
HAS3	0.0198267	hyaluronan synthase 3 [Source:HGNC Symbol;Acc:HGNC:4820]
SMUG1	0.0198625	single-strand-selective monofunctional uracil-DNA glycosylase 1 [Source:HGNC Symbol;Acc:HGNC:17148]
BCS1L	0.0199141	BCS1 homolog, ubiquinol-cytochrome c reductase complex chaperone [Source:HGNC Symbol;Acc:HGNC:1020]
CD14	0.0199537	CD14 molecule [Source:HGNC Symbol;Acc:HGNC:1628]
NDUFB11	0.0199629	NADH:ubiquinone oxidoreductase subunit B11 [Source:HGNC Symbol;Acc:HGNC:20372]
MFSD10	0.0202211	major facilitator superfamily domain containing 10 [Source:HGNC Symbol;Acc:HGNC:16894]
MCAM	0.0202412	melanoma cell adhesion molecule [Source:HGNC Symbol;Acc:HGNC:6934]
AC069360.1	0.020252	novel transcript
NR4A1	0.0203041	nuclear receptor subfamily 4 group A member 1 [Source:HGNC Symbol;Acc:HGNC:7980]
RNPEP	0.020359	arginyl aminopeptidase [Source:HGNC Symbol;Acc:HGNC:10078]
NSMF	0.0205678	NMDA receptor synaptonuclear signaling and neuronal migration factor [Source:HGNC Symbol;Acc:HGNC:29843]
RGL2	0.0205881	ral guanine nucleotide dissociation stimulator like 2 [Source:HGNC Symbol;Acc:HGNC:9769]
PITPNM1	0.0207721	phosphatidylinositol transfer protein membrane associated 1 [Source:HGNC Symbol;Acc:HGNC:9003]
PDCD10	0.0207948	programmed cell death 10 [Source:HGNC Symbol;Acc:HGNC:8761]
MDH2	0.0210241	malate dehydrogenase 2 [Source:HGNC Symbol;Acc:HGNC:6971]
HDDC2	0.0211724	HD domain containing 2 [Source:HGNC Symbol;Acc:HGNC:21078]
MKNK2	0.0212454	MAP kinase interacting serine/threonine kinase 2 [Source:HGNC Symbol;Acc:HGNC:7111]
CCND3	0.0213095	cyclin D3 [Source:HGNC Symbol;Acc:HGNC:1585]
CPOX	0.0215272	coproporphyrinogen oxidase [Source:HGNC Symbol;Acc:HGNC:2321]
P3H1	0.0215742	prolyl 3-hydroxylase 1 [Source:HGNC Symbol;Acc:HGNC:19316]
NFU1	0.021575	NFU1 iron-sulfur cluster scaffold [Source:HGNC Symbol;Acc:HGNC:16287]
LINC00518	0.0217257	long intergenic non-protein coding RNA 518 [Source:HGNC Symbol;Acc:HGNC:28626]
GLRX	0.0217859	glutaredoxin [Source:HGNC Symbol;Acc:HGNC:4330]
ACSS2	0.0219021	acyl-CoA synthetase short chain family member 2 [Source:HGNC Symbol;Acc:HGNC:15814]
AC110373.1	0.0219238	glycerol kinase 2 pseudogene
GALE	0.0219738	UDP-galactose-4-epimerase [Source:HGNC Symbol;Acc:HGNC:4116]
IL31RA	0.0220023	interleukin 31 receptor A [Source:HGNC Symbol;Acc:HGNC:18969]
FOXRED2	0.0220052	FAD dependent oxidoreductase domain containing 2 [Source:HGNC Symbol;Acc:HGNC:26264]
ZFP57	0.0220797	ZFP57 zinc finger protein [Source:HGNC Symbol;Acc:HGNC:18791]
SPRY4	0.0220971	sprouty RTK signaling antagonist 4 [Source:HGNC Symbol;Acc:HGNC:15533]
AL050327.1	0.0221019	novel transcript
AC082651.3	0.0221332	novel transcript
AP005019.1	0.0222056	novel transcript
ECSIT	0.0222731	ECSIT signalling integrator [Source:HGNC Symbol;Acc:HGNC:29548]
ISYNA1	0.0223321	inositol-3-phosphate synthase 1 [Source:HGNC Symbol;Acc:HGNC:29821]
POLR2K	0.0223921	RNA polymerase II subunit K [Source:HGNC Symbol;Acc:HGNC:9198]
RAB6A	0.0224474	RAB6A, member RAS oncogene family [Source:HGNC Symbol;Acc:HGNC:9786]
CXXC5	0.022596	CXXC finger protein 5 [Source:HGNC Symbol;Acc:HGNC:26943]
BAALC	0.0226893	BAALC, MAP3K1 and KLF4 binding [Source:HGNC Symbol;Acc:HGNC:14333]
CLEC7A	0.0227284	C-type lectin domain containing 7A [Source:HGNC Symbol;Acc:HGNC:14558]
SEPHS2P1	0.0228061	selenophosphate synthetase 2 pseudogene 1 [Source:HGNC Symbol;Acc:HGNC:42165]
AL356481.1	0.0228073	novel transcript
GNB5	0.0228746	G protein subunit beta 5 [Source:HGNC Symbol;Acc:HGNC:4401]
ARHGEF28	0.0231095	Rho guanine nucleotide exchange factor 28 [Source:HGNC Symbol;Acc:HGNC:30322]
DYNLT1	0.0232022	dynein light chain Tctex-type 1 [Source:HGNC Symbol;Acc:HGNC:11697]
CHAMP1	0.0233214	chromosome alignment maintaining phosphoprotein 1 [Source:HGNC Symbol;Acc:HGNC:20311]
AKR1B1	0.0233547	aldo-keto reductase family 1 member B [Source:HGNC Symbol;Acc:HGNC:381]
TMEM42	0.0234537	transmembrane protein 42 [Source:HGNC Symbol;Acc:HGNC:28444]
AL049840.4	0.0234966	novel transcript, sense intronic to KLC1
COMT	0.0235165	catechol-O-methyltransferase [Source:HGNC Symbol;Acc:HGNC:2228]
ATP5MF	0.0236076	ATP synthase membrane subunit f [Source:HGNC Symbol;Acc:HGNC:848]
FZD8	0.0237239	frizzled class receptor 8 [Source:HGNC Symbol;Acc:HGNC:4046]
NDUFB6	0.0238559	NADH:ubiquinone oxidoreductase subunit B6 [Source:HGNC Symbol;Acc:HGNC:7701]
BCL6	0.0240106	B cell CLL/lymphoma 6 [Source:HGNC Symbol;Acc:HGNC:1001]
MRPL34	0.0240496	mitochondrial ribosomal protein L34 [Source:HGNC Symbol;Acc:HGNC:14488]
SUMF2	0.0240805	sulfatase modifying factor 2 [Source:HGNC Symbol;Acc:HGNC:20415]
CMTM3	0.0241299	CKLF like MARVEL transmembrane domain containing 3 [Source:HGNC Symbol;Acc:HGNC:19174]
PRDX3	0.0241716	peroxiredoxin 3 [Source:HGNC Symbol;Acc:HGNC:9354]
COPS9	0.0241896	COP9 signalosome subunit 9 [Source:HGNC Symbol;Acc:HGNC:21314]
FOXQ1	0.0241974	forkhead box Q1 [Source:HGNC Symbol;Acc:HGNC:20951]
AHCY	0.0243897	adenosylhomocysteinase [Source:HGNC Symbol;Acc:HGNC:343]
SLC3A2	0.0243969	solute carrier family 3 member 2 [Source:HGNC Symbol;Acc:HGNC:11026]
GPER1	0.0244432	G protein-coupled estrogen receptor 1 [Source:HGNC Symbol;Acc:HGNC:4485]
PIM3	0.0247346	Pim-3 proto-oncogene, serine/threonine kinase [Source:HGNC Symbol;Acc:HGNC:19310]
CHCHD1	0.0247687	coiled-coil-helix-coiled-coil-helix domain containing 1 [Source:HGNC Symbol;Acc:HGNC:23518]
APLP1	0.0247953	amyloid beta precursor like protein 1 [Source:HGNC Symbol;Acc:HGNC:597]
CDK2AP1	0.0248652	cyclin dependent kinase 2 associated protein 1 [Source:HGNC Symbol;Acc:HGNC:14002]
MVP	0.0249073	major vault protein [Source:HGNC Symbol;Acc:HGNC:7531]
ATP5F1A	0.0250006	ATP synthase F1 subunit alpha [Source:HGNC Symbol;Acc:HGNC:823]
CHMP7	0.0250071	charged multivesicular body protein 7 [Source:HGNC Symbol;Acc:HGNC:28439]
DYRK3	0.0251088	dual specificity tyrosine phosphorylation regulated kinase 3 [Source:HGNC Symbol;Acc:HGNC:3094]
SNX17	0.0252099	sorting nexin 17 [Source:HGNC Symbol;Acc:HGNC:14979]
SLC35B2	0.0252305	solute carrier family 35 member B2 [Source:HGNC Symbol;Acc:HGNC:16872]
CD320	0.0252511	CD320 molecule [Source:HGNC Symbol;Acc:HGNC:16692]
AP1S3	0.0252584	adaptor related protein complex 1 subunit sigma 3 [Source:HGNC Symbol;Acc:HGNC:18971]
RPL18A	0.0253698	ribosomal protein L18a [Source:HGNC Symbol;Acc:HGNC:10311]
ZG16	0.0256215	zymogen granule protein 16 [Source:HGNC Symbol;Acc:HGNC:30961]
C7orf26	0.0256655	chromosome 7 open reading frame 26 [Source:HGNC Symbol;Acc:HGNC:21702]
SLC18A3	0.0257163	solute carrier family 18 member A3 [Source:HGNC Symbol;Acc:HGNC:10936]
AC060814.3	0.0257626	novel transcript
MRGBP	0.0257656	MRG domain binding protein [Source:HGNC Symbol;Acc:HGNC:15866]
IKBIP	0.0257866	IKBKB interacting protein [Source:HGNC Symbol;Acc:HGNC:26430]
VPS29	0.0258743	VPS29, retromer complex component [Source:HGNC Symbol;Acc:HGNC:14340]
NOV	0.0259896	nephroblastoma overexpressed [Source:HGNC Symbol;Acc:HGNC:7885]
RPL10P6	0.026007	ribosomal protein L10 pseudogene 6 [Source:HGNC Symbol;Acc:HGNC:52343]
EMP3	0.0260133	epithelial membrane protein 3 [Source:HGNC Symbol;Acc:HGNC:3335]
TAGLN3	0.0260188	transgelin 3 [Source:HGNC Symbol;Acc:HGNC:29868]
SLC38A4	0.026131	solute carrier family 38 member 4 [Source:HGNC Symbol;Acc:HGNC:14679]
AURKA	0.0261789	aurora kinase A [Source:HGNC Symbol;Acc:HGNC:11393]
LYN	0.0262019	LYN proto-oncogene, Src family tyrosine kinase [Source:HGNC Symbol;Acc:HGNC:6735]
ZNF488	0.0262486	zinc finger protein 488 [Source:HGNC Symbol;Acc:HGNC:23535]
RASSF5	0.0262623	Ras association domain family member 5 [Source:HGNC Symbol;Acc:HGNC:17609]
LRRC49	0.0262822	leucine rich repeat containing 49 [Source:HGNC Symbol;Acc:HGNC:25965]
PSMA1	0.0262965	proteasome subunit alpha 1 [Source:HGNC Symbol;Acc:HGNC:9530]
ALDH2	0.0263265	aldehyde dehydrogenase 2 family member [Source:HGNC Symbol;Acc:HGNC:404]
NOP14-AS1	0.0263884	NOP14 antisense RNA 1 [Source:HGNC Symbol;Acc:HGNC:20205]
RPS12	0.0264296	ribosomal protein S12 [Source:HGNC Symbol;Acc:HGNC:10385]
MICU1	0.0264688	mitochondrial calcium uptake 1 [Source:HGNC Symbol;Acc:HGNC:1530]
PADI3	0.0265448	peptidyl arginine deiminase 3 [Source:HGNC Symbol;Acc:HGNC:18337]
RUSC1	0.0265902	RUN and SH3 domain containing 1 [Source:HGNC Symbol;Acc:HGNC:17153]
ZNF48	0.026688	zinc finger protein 48 [Source:HGNC Symbol;Acc:HGNC:13114]
PNLIPRP3	0.0266894	pancreatic lipase related protein 3 [Source:HGNC Symbol;Acc:HGNC:23492]
SRGAP2D	0.0266895	SLIT-ROBO Rho GTPase activating protein 2D (pseudogene) [Source:HGNC Symbol;Acc:HGNC:43932]
NPPC	0.0267527	natriuretic peptide C [Source:HGNC Symbol;Acc:HGNC:7941]
RYK	0.0267636	receptor-like tyrosine kinase [Source:HGNC Symbol;Acc:HGNC:10481]
PARG	0.026917	poly(ADP-ribose) glycohydrolase [Source:HGNC Symbol;Acc:HGNC:8605]
ANXA11	0.0269489	annexin A11 [Source:HGNC Symbol;Acc:HGNC:535]
FOXC1	0.0269781	forkhead box C1 [Source:HGNC Symbol;Acc:HGNC:3800]
UBE2H	0.0270376	ubiquitin conjugating enzyme E2 H [Source:HGNC Symbol;Acc:HGNC:12484]
HERC5	0.0270566	HECT and RLD domain containing E3 ubiquitin protein ligase 5 [Source:HGNC Symbol;Acc:HGNC:24368]
MRPL43	0.0271776	mitochondrial ribosomal protein L43 [Source:HGNC Symbol;Acc:HGNC:14517]
DEF8	0.0272222	differentially expressed in FDCP 8 homolog [Source:HGNC Symbol;Acc:HGNC:25969]
MUC1	0.027371	mucin 1, cell surface associated [Source:HGNC Symbol;Acc:HGNC:7508]
PKN1	0.0275524	protein kinase N1 [Source:HGNC Symbol;Acc:HGNC:9405]
GOT1	0.0276405	glutamic-oxaloacetic transaminase 1 [Source:HGNC Symbol;Acc:HGNC:4432]
AL157829.1	0.0276596	Novel transcript, antisense to ASTN2
CALB1	0.0276987	calbindin 1 [Source:HGNC Symbol;Acc:HGNC:1434]
TAGLN2	0.0277542	transgelin 2 [Source:HGNC Symbol;Acc:HGNC:11554]
SP5	0.0278287	Sp5 transcription factor [Source:HGNC Symbol;Acc:HGNC:14529]
NMD3	0.0278555	NMD3 ribosome export adaptor [Source:HGNC Symbol;Acc:HGNC:24250]
CADPS2	0.0281277	calcium dependent secretion activator 2 [Source:HGNC Symbol;Acc:HGNC:16018]
AAAS	0.0281278	aladin WD repeat nucleoporin [Source:HGNC Symbol;Acc:HGNC:13666]
SLC37A4	0.0282949	solute carrier family 37 member 4 [Source:HGNC Symbol;Acc:HGNC:4061]
LRP12	0.0283358	LDL receptor related protein 12 [Source:HGNC Symbol;Acc:HGNC:31708]
DMRTA2	0.0284159	DMRT like family A2 [Source:HGNC Symbol;Acc:HGNC:13908]
SUMO1	0.0284365	small ubiquitin-like modifier 1 [Source:HGNC Symbol;Acc:HGNC:12502]
CARD19	0.0285843	caspase recruitment domain family member 19 [Source:HGNC Symbol;Acc:HGNC:28148]
SH2D2A	0.0285864	SH2 domain containing 2A [Source:HGNC Symbol;Acc:HGNC:10821]
CHCHD6	0.0287066	coiled-coil-helix-coiled-coil-helix domain containing 6 [Source:HGNC Symbol;Acc:HGNC:28184]
ACHE	0.028738	acetylcholinesterase (Cartwright blood group) [Source:HGNC Symbol;Acc:HGNC:108]
LY6K	0.0289653	lymphocyte antigen 6 family member K [Source:HGNC Symbol;Acc:HGNC:24225]
AMFR	0.0291242	autocrine motility factor receptor [Source:HGNC Symbol;Acc:HGNC:463]
CDK5R2	0.0292588	cyclin dependent kinase 5 regulatory subunit 2 [Source:HGNC Symbol;Acc:HGNC:1776]
CLDND1	0.0293244	claudin domain containing 1 [Source:HGNC Symbol;Acc:HGNC:1322]
PUDP	0.0293309	pseudouridine 5'-phosphatase [Source:HGNC Symbol;Acc:HGNC:16818]
AVPI1	0.0293463	arginine vasopressin induced 1 [Source:HGNC Symbol;Acc:HGNC:30898]
FEN1	0.0293693	flap structure-specific endonuclease 1 [Source:HGNC Symbol;Acc:HGNC:3650]
DUSP5	0.0294419	dual specificity phosphatase 5 [Source:HGNC Symbol;Acc:HGNC:3071]
AC025183.1	0.0294546	novel transcript, antisense to IRX4
FGD5-AS1	0.0294581	FGD5 antisense RNA 1 [Source:HGNC Symbol;Acc:HGNC:40410]
IRF2BP2	0.0294894	interferon regulatory factor 2 binding protein 2 [Source:HGNC Symbol;Acc:HGNC:21729]
IL18	0.0296036	interleukin 18 [Source:HGNC Symbol;Acc:HGNC:5986]
AL138976.2	0.0296089	novel transcript, antisense to EIF5
LRRC8C	0.0296767	leucine rich repeat containing 8 VRAC subunit C [Source:HGNC Symbol;Acc:HGNC:25075]
SIDT1	0.0298425	SID1 transmembrane family member 1 [Source:HGNC Symbol;Acc:HGNC:25967]
CHCHD4	0.0298537	coiled-coil-helix-coiled-coil-helix domain containing 4 [Source:HGNC Symbol;Acc:HGNC:26467]
PPA1	0.0298696	pyrophosphatase (inorganic) 1 [Source:HGNC Symbol;Acc:HGNC:9226]
DGCR5	0.0301874	DiGeorge syndrome critical region gene 5 [Source:HGNC Symbol;Acc:HGNC:16757]
AP001284.1	0.0302499	origin recognition complex, subunit 3-like (yeast) (ORC3L) pseudogene
GKAP1	0.0303462	G kinase anchoring protein 1 [Source:HGNC Symbol;Acc:HGNC:17496]
WDR89	0.0303573	WD repeat domain 89 [Source:HGNC Symbol;Acc:HGNC:20489]
RBKS	0.0303786	ribokinase [Source:HGNC Symbol;Acc:HGNC:30325]
TRPT1	0.0303959	tRNA phosphotransferase 1 [Source:HGNC Symbol;Acc:HGNC:20316]
RHBDD2	0.0304559	rhomboid domain containing 2 [Source:HGNC Symbol;Acc:HGNC:23082]
NBL1	0.0304743	NBL1, DAN family BMP antagonist [Source:HGNC Symbol;Acc:HGNC:7650]
GDA	0.030554	guanine deaminase [Source:HGNC Symbol;Acc:HGNC:4212]
PITX2	0.0305683	paired like homeodomain 2 [Source:HGNC Symbol;Acc:HGNC:9005]
PNPLA2	0.0306629	patatin like phospholipase domain containing 2 [Source:HGNC Symbol;Acc:HGNC:30802]
AVEN	0.0307175	apoptosis and caspase activation inhibitor [Source:HGNC Symbol;Acc:HGNC:13509]
METTL23	0.0307232	methyltransferase like 23 [Source:HGNC Symbol;Acc:HGNC:26988]
FOXL1	0.0307941	forkhead box L1 [Source:HGNC Symbol;Acc:HGNC:3817]
COL12A1	0.0308212	collagen type XII alpha 1 chain [Source:HGNC Symbol;Acc:HGNC:2188]
PYCARD	0.0308424	PYD and CARD domain containing [Source:HGNC Symbol;Acc:HGNC:16608]
SMAD5	0.0311177	SMAD family member 5 [Source:HGNC Symbol;Acc:HGNC:6771]
KLF6	0.0311418	Kruppel like factor 6 [Source:HGNC Symbol;Acc:HGNC:2235]
PPT2	0.0311974	palmitoyl-protein thioesterase 2 [Source:HGNC Symbol;Acc:HGNC:9326]
NELFB	0.0312437	negative elongation factor complex member B [Source:HGNC Symbol;Acc:HGNC:24324]
LINC02580	0.0314411	long intergenic non-protein coding RNA 2580 [Source:HGNC Symbol;Acc:HGNC:53751]
MT2A	0.031481	metallothionein 2A [Source:HGNC Symbol;Acc:HGNC:7406]
EIF2B4	0.0315982	eukaryotic translation initiation factor 2B subunit delta [Source:HGNC Symbol;Acc:HGNC:3260]
PSTPIP2	0.0316747	proline-serine-threonine phosphatase interacting protein 2 [Source:HGNC Symbol;Acc:HGNC:9581]
ALPG	0.0317688	alkaline phosphatase, germ cell [Source:HGNC Symbol;Acc:HGNC:441]
FUT11	0.0317802	fucosyltransferase 11 [Source:HGNC Symbol;Acc:HGNC:19233]
SLC36A4	0.0318021	solute carrier family 36 member 4 [Source:HGNC Symbol;Acc:HGNC:19660]
RPS2	0.031846	ribosomal protein S2 [Source:HGNC Symbol;Acc:HGNC:10404]
VSIG1	0.0318811	V-set and immunoglobulin domain containing 1 [Source:HGNC Symbol;Acc:HGNC:28675]
DDX60	0.0319031	DExD/H-box helicase 60 [Source:HGNC Symbol;Acc:HGNC:25942]
PSMB8	0.0320595	proteasome subunit beta 8 [Source:HGNC Symbol;Acc:HGNC:9545]
MAP1LC3A	0.0324192	microtubule associated protein 1 light chain 3 alpha [Source:HGNC Symbol;Acc:HGNC:6838]
SLC2A3	0.0324329	solute carrier family 2 member 3 [Source:HGNC Symbol;Acc:HGNC:11007]
TTC39C-AS1	0.0324903	TTC39C antisense RNA 1 [Source:HGNC Symbol;Acc:HGNC:51321]
S100A8	0.0325777	S100 calcium binding protein A8 [Source:HGNC Symbol;Acc:HGNC:10498]
AC009414.2	0.0327349	novel transcript
FIS1	0.0327667	fission, mitochondrial 1 [Source:HGNC Symbol;Acc:HGNC:21689]
TMEM183A	0.0327791	transmembrane protein 183A [Source:HGNC Symbol;Acc:HGNC:20173]
GDF6	0.032957	growth differentiation factor 6 [Source:HGNC Symbol;Acc:HGNC:4221]
TBX1	0.0329636	T-box 1 [Source:HGNC Symbol;Acc:HGNC:11592]
MYL12A	0.0331734	myosin light chain 12A [Source:HGNC Symbol;Acc:HGNC:16701]
FHL2	0.0332759	four and a half LIM domains 2 [Source:HGNC Symbol;Acc:HGNC:3703]
LRR1	0.0333089	leucine rich repeat protein 1 [Source:HGNC Symbol;Acc:HGNC:19742]
LINC01704	0.033351	long intergenic non-protein coding RNA 1704 [Source:HGNC Symbol;Acc:HGNC:52492]
CIB1	0.0336511	calcium and integrin binding 1 [Source:HGNC Symbol;Acc:HGNC:16920]
AC005104.1	0.0336718	novel transcript
SMIM7	0.0337497	small integral membrane protein 7 [Source:HGNC Symbol;Acc:HGNC:28419]
CEBPB	0.0338512	CCAAT enhancer binding protein beta [Source:HGNC Symbol;Acc:HGNC:1834]
EED	0.0338659	embryonic ectoderm development [Source:HGNC Symbol;Acc:HGNC:3188]
TMEM38A	0.0339107	transmembrane protein 38A [Source:HGNC Symbol;Acc:HGNC:28462]
AL161452.1	0.0339266	uncharacterized LOC101928525 [Source:NCBI gene;Acc:101928525]
MIR4786	0.0339266	microRNA 4786 [Source:HGNC Symbol;Acc:HGNC:41751]
PGK1	0.0339921	phosphoglycerate kinase 1 [Source:HGNC Symbol;Acc:HGNC:8896]
TSG101	0.0339988	tumor susceptibility 101 [Source:HGNC Symbol;Acc:HGNC:15971]
ATP6V1F	0.0340407	ATPase H+ transporting V1 subunit F [Source:HGNC Symbol;Acc:HGNC:16832]
RPL39P3	0.0341513	ribosomal protein L39 pseudogene 3 [Source:HGNC Symbol;Acc:HGNC:21383]
ANAPC13	0.0342573	anaphase promoting complex subunit 13 [Source:HGNC Symbol;Acc:HGNC:24540]
UBE2F	0.0342716	ubiquitin conjugating enzyme E2 F (putative) [Source:HGNC Symbol;Acc:HGNC:12480]
XKR8	0.0342771	XK related 8 [Source:HGNC Symbol;Acc:HGNC:25508]
MSLN	0.0342896	mesothelin [Source:HGNC Symbol;Acc:HGNC:7371]
SSSCA1	0.0342906	Sjogren syndrome/scleroderma autoantigen 1 [Source:HGNC Symbol;Acc:HGNC:11328]
FIBP	0.0343402	FGF1 intracellular binding protein [Source:HGNC Symbol;Acc:HGNC:3705]
TLR2	0.0344489	toll like receptor 2 [Source:HGNC Symbol;Acc:HGNC:11848]
ANTXR1	0.0345275	ANTXR cell adhesion molecule 1 [Source:HGNC Symbol;Acc:HGNC:21014]
PSPC1	0.0345767	paraspeckle component 1 [Source:HGNC Symbol;Acc:HGNC:20320]
ANO7	0.0346329	anoctamin 7 [Source:HGNC Symbol;Acc:HGNC:31677]
TRIM55	0.0347095	tripartite motif containing 55 [Source:HGNC Symbol;Acc:HGNC:14215]
HMMR	0.0348306	hyaluronan mediated motility receptor [Source:HGNC Symbol;Acc:HGNC:5012]
SLITRK6	0.0349435	SLIT and NTRK like family member 6 [Source:HGNC Symbol;Acc:HGNC:23503]
ELL2P1	0.0349565	elongation factor for RNA polymerase II 2 pseudogene 1 [Source:HGNC Symbol;Acc:HGNC:39343]
ERGIC1	0.0350976	endoplasmic reticulum-golgi intermediate compartment 1 [Source:HGNC Symbol;Acc:HGNC:29205]
AC005912.1	0.0351101	ribosomal protein S27 (RPS27) pseudogene
NMUR1	0.0351215	neuromedin U receptor 1 [Source:HGNC Symbol;Acc:HGNC:4518]
HEG1	0.0351244	heart development protein with EGF like domains 1 [Source:HGNC Symbol;Acc:HGNC:29227]
AL592494.3	0.0353271	novel transcript
CITED2	0.0353547	Cbp/p300 interacting transactivator with Glu/Asp rich carboxy-terminal domain 2 [Source:HGNC Symbol;Acc:HGNC:1987]
RBM45	0.0354876	RNA binding motif protein 45 [Source:HGNC Symbol;Acc:HGNC:24468]
S100A4	0.0355086	S100 calcium binding protein A4 [Source:HGNC Symbol;Acc:HGNC:10494]
RHNO1	0.0355236	RAD9-HUS1-RAD1 interacting nuclear orphan 1 [Source:HGNC Symbol;Acc:HGNC:28206]
LYNX1	0.0355419	Ly6/neurotoxin 1 [Source:HGNC Symbol;Acc:HGNC:29604]
CCNE2	0.0356371	cyclin E2 [Source:HGNC Symbol;Acc:HGNC:1590]
CDC42EP3	0.035787	CDC42 effector protein 3 [Source:HGNC Symbol;Acc:HGNC:16943]
TAP1	0.0358253	transporter 1, ATP binding cassette subfamily B member [Source:HGNC Symbol;Acc:HGNC:43]
LGMN	0.0358514	legumain [Source:HGNC Symbol;Acc:HGNC:9472]
GALK1	0.0359414	galactokinase 1 [Source:HGNC Symbol;Acc:HGNC:4118]
CHST1	0.0361071	carbohydrate sulfotransferase 1 [Source:HGNC Symbol;Acc:HGNC:1969]
NR0B2	0.0361461	nuclear receptor subfamily 0 group B member 2 [Source:HGNC Symbol;Acc:HGNC:7961]
DYNC2LI1	0.0361849	dynein cytoplasmic 2 light intermediate chain 1 [Source:HGNC Symbol;Acc:HGNC:24595]
S100A11	0.0362113	S100 calcium binding protein A11 [Source:HGNC Symbol;Acc:HGNC:10488]
AREG	0.036261	amphiregulin [Source:HGNC Symbol;Acc:HGNC:651]
CHPT1	0.0362949	choline phosphotransferase 1 [Source:HGNC Symbol;Acc:HGNC:17852]
GNB1	0.0363242	G protein subunit beta 1 [Source:HGNC Symbol;Acc:HGNC:4396]
OAS1	0.0363333	2'-5'-oligoadenylate synthetase 1 [Source:HGNC Symbol;Acc:HGNC:8086]
CENPW	0.0363355	centromere protein W [Source:HGNC Symbol;Acc:HGNC:21488]
NSMCE2	0.0364196	NSE2 (MMS21) homolog, SMC5-SMC6 complex SUMO ligase [Source:HGNC Symbol;Acc:HGNC:26513]
RASA3	0.0364385	RAS p21 protein activator 3 [Source:HGNC Symbol;Acc:HGNC:20331]
CCDC50	0.0367301	coiled-coil domain containing 50 [Source:HGNC Symbol;Acc:HGNC:18111]
H2AFY	0.0367982	H2A histone family member Y [Source:HGNC Symbol;Acc:HGNC:4740]
ZMYND8	0.0368752	zinc finger MYND-type containing 8 [Source:HGNC Symbol;Acc:HGNC:9397]
LAPTM4B	0.0369653	lysosomal protein transmembrane 4 beta [Source:HGNC Symbol;Acc:HGNC:13646]
IFT46	0.0370506	intraflagellar transport 46 [Source:HGNC Symbol;Acc:HGNC:26146]
SLC52A2	0.0372183	solute carrier family 52 member 2 [Source:HGNC Symbol;Acc:HGNC:30224]
DOK7	0.0372228	docking protein 7 [Source:HGNC Symbol;Acc:HGNC:26594]
UROS	0.0373195	uroporphyrinogen III synthase [Source:HGNC Symbol;Acc:HGNC:12592]
MRPL58	0.0373601	mitochondrial ribosomal protein L58 [Source:HGNC Symbol;Acc:HGNC:5359]
MICB	0.0373846	MHC class I polypeptide-related sequence B [Source:HGNC Symbol;Acc:HGNC:7091]
CGRRF1	0.0373896	cell growth regulator with ring finger domain 1 [Source:HGNC Symbol;Acc:HGNC:15528]
DCBLD2	0.0374468	discoidin, CUB and LCCL domain containing 2 [Source:HGNC Symbol;Acc:HGNC:24627]
CAVIN3	0.0375871	caveolae associated protein 3 [Source:HGNC Symbol;Acc:HGNC:9400]
GBP2	0.0377003	guanylate binding protein 2 [Source:HGNC Symbol;Acc:HGNC:4183]
GADD45GIP1	0.0377008	GADD45G interacting protein 1 [Source:HGNC Symbol;Acc:HGNC:29996]
DENND5B	0.0377159	DENN domain containing 5B [Source:HGNC Symbol;Acc:HGNC:28338]
PRR34-AS1	0.0378082	PRR34 antisense RNA 1 [Source:HGNC Symbol;Acc:HGNC:50499]
CYTH3	0.0379018	cytohesin 3 [Source:HGNC Symbol;Acc:HGNC:9504]
CCDC24	0.0379316	coiled-coil domain containing 24 [Source:HGNC Symbol;Acc:HGNC:28688]
MTFMT	0.0379356	mitochondrial methionyl-tRNA formyltransferase [Source:HGNC Symbol;Acc:HGNC:29666]
STOM	0.0380432	stomatin [Source:HGNC Symbol;Acc:HGNC:3383]
VARS2	0.0381915	valyl-tRNA synthetase 2, mitochondrial [Source:HGNC Symbol;Acc:HGNC:21642]
ZDHHC4	0.0381961	zinc finger DHHC-type containing 4 [Source:HGNC Symbol;Acc:HGNC:18471]
ARL4D	0.0382906	ADP ribosylation factor like GTPase 4D [Source:HGNC Symbol;Acc:HGNC:656]
MTTP	0.0384465	microsomal triglyceride transfer protein [Source:HGNC Symbol;Acc:HGNC:7467]
TPBG	0.0384871	trophoblast glycoprotein [Source:HGNC Symbol;Acc:HGNC:12004]
DLL3	0.0386582	delta like canonical Notch ligand 3 [Source:HGNC Symbol;Acc:HGNC:2909]
AGMAT	0.0386877	agmatinase [Source:HGNC Symbol;Acc:HGNC:18407]
PGPEP1	0.0387243	pyroglutamyl-peptidase I [Source:HGNC Symbol;Acc:HGNC:13568]
BAD	0.0387646	BCL2 associated agonist of cell death [Source:HGNC Symbol;Acc:HGNC:936]
POMP	0.038768	proteasome maturation protein [Source:HGNC Symbol;Acc:HGNC:20330]
WDR77	0.0389206	WD repeat domain 77 [Source:HGNC Symbol;Acc:HGNC:29652]
FAM126A	0.0389229	family with sequence similarity 126 member A [Source:HGNC Symbol;Acc:HGNC:24587]
EIF3E	0.0389805	eukaryotic translation initiation factor 3 subunit E [Source:HGNC Symbol;Acc:HGNC:3277]
EMC8	0.0390941	ER membrane protein complex subunit 8 [Source:HGNC Symbol;Acc:HGNC:7864]
HLA-E	0.0392033	major histocompatibility complex, class I, E [Source:HGNC Symbol;Acc:HGNC:4962]
ACOT9	0.0392307	acyl-CoA thioesterase 9 [Source:HGNC Symbol;Acc:HGNC:17152]
RRAGA	0.0392887	Ras related GTP binding A [Source:HGNC Symbol;Acc:HGNC:16963]
LY6E	0.0393097	lymphocyte antigen 6 family member E [Source:HGNC Symbol;Acc:HGNC:6727]
AC112206.2	0.0393768	uncharacterized LOC101928858 [Source:NCBI gene;Acc:101928858]
PPIC	0.0395149	peptidylprolyl isomerase C [Source:HGNC Symbol;Acc:HGNC:9256]
SQOR	0.0397685	sulfide quinone oxidoreductase [Source:HGNC Symbol;Acc:HGNC:20390]
GLRX3	0.0398036	glutaredoxin 3 [Source:HGNC Symbol;Acc:HGNC:15987]
ZFAND2B	0.0398896	zinc finger AN1-type containing 2B [Source:HGNC Symbol;Acc:HGNC:25206]
BFAR	0.0399152	bifunctional apoptosis regulator [Source:HGNC Symbol;Acc:HGNC:17613]
COX8A	0.0400517	cytochrome c oxidase subunit 8A [Source:HGNC Symbol;Acc:HGNC:2294]
MTCH2	0.0400964	mitochondrial carrier 2 [Source:HGNC Symbol;Acc:HGNC:17587]
NR4A2	0.0401117	nuclear receptor subfamily 4 group A member 2 [Source:HGNC Symbol;Acc:HGNC:7981]
SNAPC2	0.0401663	small nuclear RNA activating complex polypeptide 2 [Source:HGNC Symbol;Acc:HGNC:11135]
TPRG1	0.0401822	tumor protein p63 regulated 1 [Source:HGNC Symbol;Acc:HGNC:24759]
FAM83A	0.0402168	family with sequence similarity 83 member A [Source:HGNC Symbol;Acc:HGNC:28210]
TUBGCP4	0.040333	tubulin gamma complex associated protein 4 [Source:HGNC Symbol;Acc:HGNC:16691]
PAFAH1B2	0.0404746	platelet activating factor acetylhydrolase 1b catalytic subunit 2 [Source:HGNC Symbol;Acc:HGNC:8575]
B3GNT5	0.0406848	UDP-GlcNAc:betaGal beta-1,3-N-acetylglucosaminyltransferase 5 [Source:HGNC Symbol;Acc:HGNC:15684]
LIX1L	0.0407005	limb and CNS expressed 1 like [Source:HGNC Symbol;Acc:HGNC:28715]
SLC35A5	0.0409363	solute carrier family 35 member A5 [Source:HGNC Symbol;Acc:HGNC:20792]
FAM81A	0.041021	family with sequence similarity 81 member A [Source:HGNC Symbol;Acc:HGNC:28379]
FBXL2	0.0410733	F-box and leucine rich repeat protein 2 [Source:HGNC Symbol;Acc:HGNC:13598]
RBL2	0.0410955	RB transcriptional corepressor like 2 [Source:HGNC Symbol;Acc:HGNC:9894]
SEMA6B	0.041196	semaphorin 6B [Source:HGNC Symbol;Acc:HGNC:10739]
CDCA4	0.0412056	cell division cycle associated 4 [Source:HGNC Symbol;Acc:HGNC:14625]
EXT2	0.0412596	exostosin glycosyltransferase 2 [Source:HGNC Symbol;Acc:HGNC:3513]
OLR1	0.0413778	oxidized low density lipoprotein receptor 1 [Source:HGNC Symbol;Acc:HGNC:8133]
GPI	0.0413856	glucose-6-phosphate isomerase [Source:HGNC Symbol;Acc:HGNC:4458]
MGST2	0.0414267	microsomal glutathione S-transferase 2 [Source:HGNC Symbol;Acc:HGNC:7063]
PRXL2C	0.0414337	peroxiredoxin like 2C [Source:HGNC Symbol;Acc:HGNC:16881]
RBM22	0.0415012	RNA binding motif protein 22 [Source:HGNC Symbol;Acc:HGNC:25503]
SLC35B1	0.0416188	solute carrier family 35 member B1 [Source:HGNC Symbol;Acc:HGNC:20798]
TMEM102	0.0419856	transmembrane protein 102 [Source:HGNC Symbol;Acc:HGNC:26722]
UXT	0.0420511	ubiquitously expressed prefoldin like chaperone [Source:HGNC Symbol;Acc:HGNC:12641]
NOX5	0.0423172	NADPH oxidase 5 [Source:HGNC Symbol;Acc:HGNC:14874]
TUBG2	0.0425123	tubulin gamma 2 [Source:HGNC Symbol;Acc:HGNC:12419]
PNP	0.0425814	purine nucleoside phosphorylase [Source:HGNC Symbol;Acc:HGNC:7892]
AC092117.1	0.0426234	novel transcript
RRM2	0.0427709	ribonucleotide reductase regulatory subunit M2 [Source:HGNC Symbol;Acc:HGNC:10452]
AP002449.1	0.0428471	novel transcript, antisense SEH1L
AC147067.1	0.0429466	novel transcript
CAMLG	0.0430029	calcium modulating ligand [Source:HGNC Symbol;Acc:HGNC:1471]
AP002761.4	0.0432805	novel transcript, overlapping to P2RY2
LINC00543	0.0433807	long intergenic non-protein coding RNA 543 [Source:HGNC Symbol;Acc:HGNC:43678]
CABCOCO1	0.0435036	ciliary associated calcium binding coiled-coil 1 [Source:HGNC Symbol;Acc:HGNC:28678]
TLCD1	0.0435531	TLC domain containing 1 [Source:HGNC Symbol;Acc:HGNC:25177]
HUS1	0.0437098	HUS1 checkpoint clamp component [Source:HGNC Symbol;Acc:HGNC:5309]
ZNF425	0.0438407	zinc finger protein 425 [Source:HGNC Symbol;Acc:HGNC:20690]
TK1	0.0439716	thymidine kinase 1 [Source:HGNC Symbol;Acc:HGNC:11830]
SMTN	0.044	smoothelin [Source:HGNC Symbol;Acc:HGNC:11126]
ZNF584	0.0440314	zinc finger protein 584 [Source:HGNC Symbol;Acc:HGNC:27318]
DUSP4	0.0440809	dual specificity phosphatase 4 [Source:HGNC Symbol;Acc:HGNC:3070]
TMEM184B	0.0441703	transmembrane protein 184B [Source:HGNC Symbol;Acc:HGNC:1310]
SLC25A48	0.0442038	solute carrier family 25 member 48 [Source:HGNC Symbol;Acc:HGNC:30451]
DNAJC1	0.0442866	DnaJ heat shock protein family (Hsp40) member C1 [Source:HGNC Symbol;Acc:HGNC:20090]
ANKRD42	0.044382	ankyrin repeat domain 42 [Source:HGNC Symbol;Acc:HGNC:26752]
STAMBP	0.0445618	STAM binding protein [Source:HGNC Symbol;Acc:HGNC:16950]
EPHA2	0.0446729	EPH receptor A2 [Source:HGNC Symbol;Acc:HGNC:3386]
SUCLG2	0.0447514	succinate-CoA ligase GDP-forming beta subunit [Source:HGNC Symbol;Acc:HGNC:11450]
FBP1	0.0448097	fructose-bisphosphatase 1 [Source:HGNC Symbol;Acc:HGNC:3606]
GCSH	0.0448754	glycine cleavage system protein H [Source:HGNC Symbol;Acc:HGNC:4208]
LSM7	0.0449681	LSM7 homolog, U6 small nuclear RNA and mRNA degradation associated [Source:HGNC Symbol;Acc:HGNC:20470]
SCIN	0.0450234	scinderin [Source:HGNC Symbol;Acc:HGNC:21695]
NDUFAF2	0.0450237	NADH:ubiquinone oxidoreductase complex assembly factor 2 [Source:HGNC Symbol;Acc:HGNC:28086]
NPTX2	0.0450471	neuronal pentraxin 2 [Source:HGNC Symbol;Acc:HGNC:7953]
LIMA1	0.045063	LIM domain and actin binding 1 [Source:HGNC Symbol;Acc:HGNC:24636]
CAMK2B	0.0451213	calcium/calmodulin dependent protein kinase II beta [Source:HGNC Symbol;Acc:HGNC:1461]
QRSL1	0.0452785	QRSL1, glutaminyl-tRNA amidotransferase subunit A [Source:HGNC Symbol;Acc:HGNC:21020]
PCGF6	0.0453048	polycomb group ring finger 6 [Source:HGNC Symbol;Acc:HGNC:21156]
STEAP1	0.0454948	STEAP family member 1 [Source:HGNC Symbol;Acc:HGNC:11378]
KIFC3	0.0455655	kinesin family member C3 [Source:HGNC Symbol;Acc:HGNC:6326]
GCAT	0.0455672	glycine C-acetyltransferase [Source:HGNC Symbol;Acc:HGNC:4188]
FCGRT	0.0455868	Fc fragment of IgG receptor and transporter [Source:HGNC Symbol;Acc:HGNC:3621]
PRR5	0.0456424	proline rich 5 [Source:HGNC Symbol;Acc:HGNC:31682]
AC108136.1	0.0456522	novel transcript
LCE3E	0.0457062	late cornified envelope 3E [Source:HGNC Symbol;Acc:HGNC:29463]
CDK2AP2	0.0457325	cyclin dependent kinase 2 associated protein 2 [Source:HGNC Symbol;Acc:HGNC:30833]
NCAN	0.0458381	neurocan [Source:HGNC Symbol;Acc:HGNC:2465]
MRPS10	0.0458458	mitochondrial ribosomal protein S10 [Source:HGNC Symbol;Acc:HGNC:14502]
RPA3	0.0460338	replication protein A3 [Source:HGNC Symbol;Acc:HGNC:10291]
STX17	0.0461212	syntaxin 17 [Source:HGNC Symbol;Acc:HGNC:11432]
PNRC1	0.0462915	proline rich nuclear receptor coactivator 1 [Source:HGNC Symbol;Acc:HGNC:17278]
GAL	0.0463001	galanin and GMAP prepropeptide [Source:HGNC Symbol;Acc:HGNC:4114]
CENPJ	0.0463911	centromere protein J [Source:HGNC Symbol;Acc:HGNC:17272]
BDH2	0.0465384	3-hydroxybutyrate dehydrogenase 2 [Source:HGNC Symbol;Acc:HGNC:32389]
PFDN4	0.0467414	prefoldin subunit 4 [Source:HGNC Symbol;Acc:HGNC:8868]
RNF14	0.0467762	ring finger protein 14 [Source:HGNC Symbol;Acc:HGNC:10058]
DNAJC13	0.0470967	DnaJ heat shock protein family (Hsp40) member C13 [Source:HGNC Symbol;Acc:HGNC:30343]
AP000769.1	0.0471265	Finkel-Biskis-Reilly murine sarcoma virus (FBR-MuSV) ubiquitously expressed (FAU) pseudogene
AC110619.1	0.0472132	uncharacterized LOC100130449 [Source:NCBI gene;Acc:100130449]
LINC00937	0.0473397	long intergenic non-protein coding RNA 937 [Source:HGNC Symbol;Acc:HGNC:48629]
TRMT1L	0.0475859	tRNA methyltransferase 1 like [Source:HGNC Symbol;Acc:HGNC:16782]
2021-09-02	0.0477427	septin 2 [Source:HGNC Symbol;Acc:HGNC:7729]
POLR2M	0.0478679	RNA polymerase II subunit M [Source:HGNC Symbol;Acc:HGNC:14862]
COPB1	0.0480025	coatomer protein complex subunit beta 1 [Source:HGNC Symbol;Acc:HGNC:2231]
CD36	0.0480403	CD36 molecule [Source:HGNC Symbol;Acc:HGNC:1663]
LRP3	0.0481048	LDL receptor related protein 3 [Source:HGNC Symbol;Acc:HGNC:6695]
NT5C3B	0.0482806	5'-nucleotidase, cytosolic IIIB [Source:HGNC Symbol;Acc:HGNC:28300]
MYL12B	0.0482943	myosin light chain 12B [Source:HGNC Symbol;Acc:HGNC:29827]
ABHD10	0.0483444	abhydrolase domain containing 10 [Source:HGNC Symbol;Acc:HGNC:25656]
CNIH1	0.0483686	cornichon family AMPA receptor auxiliary protein 1 [Source:HGNC Symbol;Acc:HGNC:19431]
OCIAD2	0.0484336	OCIA domain containing 2 [Source:HGNC Symbol;Acc:HGNC:28685]
BCKDK	0.0484843	branched chain ketoacid dehydrogenase kinase [Source:HGNC Symbol;Acc:HGNC:16902]
CCNI	0.0484845	cyclin I [Source:HGNC Symbol;Acc:HGNC:1595]
RAB32	0.0485889	RAB32, member RAS oncogene family [Source:HGNC Symbol;Acc:HGNC:9772]
KIF3C	0.0487586	kinesin family member 3C [Source:HGNC Symbol;Acc:HGNC:6321]
CLTA	0.0489947	clathrin light chain A [Source:HGNC Symbol;Acc:HGNC:2090]
GMPPA	0.0491216	GDP-mannose pyrophosphorylase A [Source:HGNC Symbol;Acc:HGNC:22923]
ENTR1	0.0491618	endosome associated trafficking regulator 1 [Source:HGNC Symbol;Acc:HGNC:10667]
CKS2	0.0492033	CDC28 protein kinase regulatory subunit 2 [Source:HGNC Symbol;Acc:HGNC:2000]
AURKAIP1	0.0496666	aurora kinase A interacting protein 1 [Source:HGNC Symbol;Acc:HGNC:24114]
ANKRD13A	0.0496707	ankyrin repeat domain 13A [Source:HGNC Symbol;Acc:HGNC:21268]
TAF7L	0.0496762	TATA-box binding protein associated factor 7 like [Source:HGNC Symbol;Acc:HGNC:11548]
ETFA	0.049703	electron transfer flavoprotein subunit alpha [Source:HGNC Symbol;Acc:HGNC:3481]
NCF2	0.0497242	neutrophil cytosolic factor 2 [Source:HGNC Symbol;Acc:HGNC:7661]
BIRC3	0.0497424	baculoviral IAP repeat containing 3 [Source:HGNC Symbol;Acc:HGNC:591]
METTL4	0.0498539	methyltransferase like 4 [Source:HGNC Symbol;Acc:HGNC:24726]
AOX1	0.0499487	aldehyde oxidase 1 [Source:HGNC Symbol;Acc:HGNC:553]
SLC2A6	0.0499667	solute carrier family 2 member 6 [Source:HGNC Symbol;Acc:HGNC:11011]
AP5S1	0.049973	adaptor related protein complex 5 subunit sigma 1 [Source:HGNC Symbol;Acc:HGNC:15875]
