# Supplementary material for: L-Arginine Enhances Oral Keratinocyte Proliferation under High-Glucose Conditions via Upregulation of CYP1A1, SKP2, and SRSF5
Source: Molecules. 2023 Oct 10;28(20):7020. doi: 10.3390/molecules28207020 (PMC10609441; doi:10.3390/molecules28207020)
Supplement: Supplementary file 1 [file molecules-28-07020-s001.zip › Suppl/Suppl Table 6 Venn UP.xlsx]

## Sheet: ArgH Venn UP
Arg H 48h up	Arg H 24h up	Arg H 24h up:Arg H 48h up
TNKS1BP1	HMGB2	CYP1A1
ARHGEF12	TPM1	CYP1B1
TNS3	IGFBP3	TRNP1
CHML	TRIM16	HMGCS1
KMT2D	OXCT1	PTBP2
SPTBN2	KIF22	JPH2
FUBP3	TAGLN	STAG3
RPL17	GPC1	CNDP2
SMG1	FDPS	LMNB1
COL7A1	NDC80	HNRNPH1
TET3	GCLC	KRT8
CHD3	RIPK4	SKP2
GATD1	E2F2	TSC22D3
MYH14	NUDT16	TRIM16L
QTRT1	PCK2	TUG1
BAHCC1	CSF1R	SRSF5
NEAT1	BAIAP2	STC2
UGGT1	CDCA2	NUP210
RAB11FIP1	AJUBA	DYNC1LI2
TULP4	44447	HMGB3
PYCR1	PRPF6	NQO1
COL18A1	KIF4A	MYH9
AP002360.1	TOP2A	TCEAL4
POLR2A	CDCA8	PURB
WDR3	FGFBP1	DKK3
DYNC1H1	NOL8	SLC7A11
NAB2	TPX2	IGF2BP1
ATRN	KIFC1	DCAF16
HUWE1	RUNX2	PRR11
SRRM2	SRRM1	ESRP2
UBR5	MIR205HG	THRAP3
PTCH1	FAM13B	IGF2BP3
LRP6	ITGB2	MYBBP1A
MSN	KIF11	SETD5
PSME4	RBM3	GCNT1
POLD1	PIMREG	SCARA3
PTPRF	UNC13D	FLNA
TNPO2	MVD	AMOTL2
PRPF31	CKAP2L	EIF5
TERF1	ELOVL6	ZHX2
MARVELD3	CDCA3	TMEM97
TSPY26P	ASPM	PPP1R10
ZNF512B	CACNG4	FN1
NAT9	HMGB1P5	DYNLL2
YWHAG	ZFYVE26	STAT2
DSP	FBXO32	WWC3
LRP8	KIF20A	ZNF738
CALR	BUB1B	OS9
DNAJC11	NIPSNAP1	C6orf62
LSM14A	EIF3C	HACD2
C1S	CAV1	MARVELD1
OSBPL1A	TCTN3	HP1BP3
FBXO10	CNTRL	ZP3
ZBTB24	ALDH1L2	CENPF
SLC1A5	MKI67	THAP9-AS1
RHBDD3	SMC4	NUP214
PFDN6	NRM	ANAPC2
ELOA	CAVIN1	MBOAT1
SHC1	CCDC80	ARHGAP23
CCDC137	LDOC1	DCAF11
EIF4G1	PEX6	GRHL2
SPEN	PKMYT1	KIAA0040
ZNF506	HINT3	PGRMC2
RRP1	LMNA	DNAJC6
XPO4	ALDH6A1	TTC22
NACC1	MVK	ASCC2
CYP2W1	GAS2L3	ZKSCAN1
AC067750.1	ZNF329	ATF5
PIK3C2B	KIF23	SPTBN1
STAG3L5P	PTPRA	SPARC
HSPB6	EPSTI1	YLPM1
MRPS18C	SCFD2	ACTN4
HERC2	RNF26	NORAD
USP9X	GBA	BSDC1
SYT15	POLD2	TRIO
CHD6	EEFSEC	HNRNPU
ATXN1L	BACE1	ZNF677
CDH15	CDCA5	TRIM59
GOLGA3	KIF2C	MAP3K11
CRELD2	NASP	DHX38
TNRC18	LSS	U2SURP
ZNRF3	IGF2	IFNAR1
DDX19A	HNRNPH2	ZBTB7B
RRP12	RACGAP1	FOXD2-AS1
IFT140	CIT	SEL1L3
C12orf45	FP671120.4	EXPH5
FAM117B	STIL	HOXC13-AS
ISOC2	IRS2	NBPF26
ZSCAN25	ILF3	ANXA8L1
HELB	WDHD1	DNMT3B
MED13	HNRNPA2B1	HNRNPD
FOXD2	AC115223.1	BORA
HYPK	APCDD1	ACACA
KCNAB3	ALDH3B1	MAP3K6
FKBP3	IVD	KRT14
ZZEF1	MYLK2	SMCR8
MAFG	UBE2C	IQCJ-SCHIP1
URB1	RMDN3	USP47
DLL1	ANXA8	PDGFA
KLRG2	CCNF	GAK
PITPNM3	NUP62	PCF11
ANKRD33B	NCAPD2	DDX42
FAM227A	LAP3	PRKAR1B
SFT2D2	SNRNP200	ALYREF
TAF11L11	MYCL	POLR1A
KLF7	BRCC3	SEC61A1
GNAQ	REXO5	C7orf50
PRRC2B	KIF20B	SDK1
PFKL	HMGN2	DDX6
AKAP17A	TACC3	MAPK8IP3
WAC	ACAT2	MPHOSPH10
SRSF6	SYCE2	RFC1
MYO9B	CHKA	CEP170B
MDN1	DARS2	KLHDC4
SPTAN1	TMEM63C	DROSHA
LINC01836	FCF1	TAF15
AKAP12	ITPKC	TSSK5P
RREB1	PCYT2	OSGIN1
ASH1L	EPRS	ZC3H7B
TOB2	CYP4F3	RAB3GAP2
GABPB1-AS1	AP001000.1	RAB8A
ATP13A3	AL596244.1	VAC14
MTA1	PSRC1	QSER1
FAM160B1	RN7SL3	POLE3
FAT4	ZNF468	ZNF473
PTOV1-AS2	SUPT5H	NOLC1
CLTC	HSP90AB1	ARID1A
RLIM	TRA2B	UBXN11
POLE	PLK2	TELO2
LINC00514	NPM1P27	USP5
SEC14L6	BCAT2	C22orf46
EGFR	GARS-DT	EDF1
AC239600.1	ABHD4	EPHB3
ANK2	SPAG5	AC015712.2
NOP14	CHST3	FO681492.1
FAT1	GADD45B	LSM14B
ATM	ZWINT	NUMBL
ANP32A	NGRN	NKIRAS2
PIEZO1	EXOC4	AP5Z1
SLC38A10	HMGCL	CRY2
PPARGC1B	CWF19L1	IFITM10
ATF6B	PTPN14	ZNF702P
VPS13D	RPL10P16	ZSWIM9
FAHD2CP	DIAPH3	KDM2A
SBSN	USP10	TSR2
ARHGEF35	MYOF	C19orf57
ANAPC15	ARL6IP5	WASHC5
APOB	EMP1	AKT1S1
RALGAPA1	FAM111A	VCL
UBR4	UBN1	IFT122
VPS13B	PRAG1	CH17-340M24.3
ZNF100	GSR	SETD1B
RAPGEF1	KRT19	AFG3L1P
BOC	TMEM202-AS1	CRCP
GOLIM4	LBR	CLN6
LINC01012	CENPL	CIRBP
AKAP13	NAXD	VPS11
CGB7	ZIK1	MBNL3
CELSR2	TMEM167B	PRPF8
NBEAL2	IL6R	PXDC1
LINC01291	ZNF268	NCOA2
PEAK1	ARL6IP1	TNNT2
SOX4	IQGAP3	ADGRL2
PNPLA1	UCP2	KCNC3
FIGN	HNRNPM	MRTO4
ACSS1	TENT5B	NFATC2IP
HNRNPA1P33	GNB1L	SCD
ATAD2B	ARHGEF37	BCL9L
RC3H1	SMG5	TUBA1B
AC012360.3	RRM1	KCTD1
IL1RL2	ZNF791	UBE2G2
APBB2	ASF1B	AL161431.1
ZNF90	TCAF1	CSNK1G1
GOLGA2	TXNRD1	AC102953.2
PLXNA1	ZNF26	AHNAK
COA7	LINC00511	ARHGEF17
VAMP2	SMC2	WASF2
BCL9	AC006538.1	TRIM14
GBF1	SUPT16H	UTRN
ABCA17P	SULT1E1	LETMD1
CDK15	DLGAP5	CDC37
CGN	C19orf48	PRKRIP1
ACCS	PLEKHG4	ATF7IP
RERE	INCENP	CD109
GOLGA4	MTUS1	DUSP16
SYN1	TTF2	GADD45A
TNPO1	AC067930.5	ZMIZ2
AVIL	PFAS	CLIC3
H6PD	MCM8	MTX1P1
NHP2	KRT16P3	MAPK13
MBD6	COMMD4	H19
AL358472.5	VPS52	EIF3A
ERVMER34-1	CDCA7	PEG10
OAF	GMPR	ELF4
AC106779.1	HSPB3	NCL
SECISBP2	MDC1	DYRK2
ZNF500	BUB1	ATP5IF1
ADGRF3	TMPO	ZNF251
CRAMP1	NALCN	ARHGAP26
MLLT6	CCDC115	KDM5A
ATP9A	CD2BP2	XPNPEP3
PRR14L	FYCO1	ANKRD18B
NSD1	DHODH	SYBU
MYH10	OXTR	KRI1
PSMC1	HSD17B7	ABCC3
PCSK7	LINC00467	SDC3
NPY4R	UBTF	ZNF300
SYNCRIP	LONP2	TAOK2
DNASE2	FLII	CYB5R1
RIPK3	SEPHS2	CSTF2T
DDX12P	GTF2H3	NBPF11
SPATA5	ZNF790-AS1	OIP5-AS1
RPS6KB2	CCNA2	AL391244.1
AP002360.3	COG4	PDCD11
PPIB	PNN	MAP1B
FAM225B	NYNRIN	PPL
PANX2	ZNF75A	ITPR3
DDX39B	NUP155	GPR107
TMEM131L	EIF2B1	COX19
AL157932.1	POLR2B	ABHD2
AL021578.1	KIF18B	SLC20A2
FAM184B	FAM83D	CBX7
LARP1	ZNF431	DNMT3A
PPP6R2	PER3	MAVS
AC016877.3	VPS36	LRPPRC
SMG7	PMS2	ZNF562
WASL	C16orf72	NFE2L1
R3HCC1L	RBBP8NL	EPS8L1
CEP85L	DDX46	WRN
HNRNPA0	LHFPL6	SLC6A11
SSBP2	HDGFL2	RBM10
SERPING1	TMCO4	BRF2
SNAPC4	ZNF185	LMNB2
RRAGB	PIK3R3	CRIM1
PRRC2C	EXOSC6	UTP20
ADCY7	OFD1	ANKRD11
PCDH7	ACVR2B	ZNF266
SGPP2	SEC14L1P1	WDR81
C9orf3	SUN2	CTDSP2
SEC1P	OSBPL5	CEP250
ZNF880	KCNAB2	TEAD4
CEP350	MTCL1	SLC9A7P1
PCNX3	ZNF286B	MAP4
CCS	HNRNPH3	ICE1
GADD45G	ZNF788P	ME1
LINC00843	NUDCD3	ZNF85
CCDC9	ARFGAP2	PKP3
MRPS18A	ZNF510	TMEM80
FRAS1	ARPIN	CD2AP
ZNF525	ERBB2	NDUFV1
PSMD3	YTHDC1	ZNF426
PRKAB2	CEP152	STON2
FNDC1	DNAJC15	SCAF11
LENG8	GTF3C3	PPIEL
BIN3	SMC3	RTCA
KCTD13	RNF20	CFDP1
GAS6	BCL2L2	HGS
MAN1B1	ZFP41	USP36
LINC00963	TMEM79	ODF2
TRIM61	ESRP1	HIC2
GABARAPL1	NEMP1	PMVK
IFIT2	TAF12	BRD2
LRRC8B	L3MBTL2	LINC01547
PAQR6	RTL6	EVPL
GALNT6	BARD1	TSR3
NLRP10	TM7SF2	CHD2
TNRC6A	HAUS5	RANBP10
HNRNPA1L2	HMGB1P6	EEA1
AL031123.3	MROH6	STXBP5L
NR0B1	UBB	NA
LAMA5	AC026401.3	NA
KIDINS220	PMM2	NA
BIRC6	ZCWPW1	NA
FOXG1-AS1	SRSF1	NA
WASH2P	KPNB1	NA
LINC02437	ARHGEF1	NA
LRRC58	IFT27	NA
SVEP1	SMARCD2	NA
SMURF1	PPWD1	NA
CHRNE	RNF40	NA
BTBD11	NAT10	NA
COX10	TFIP11	NA
WDR74	CUTA	NA
KIAA0319	ZNF304	NA
MSL2	ZNF480	NA
ANKRD20A18P	ST14	NA
KTN1	SH3D19	NA
TRMT61A	CEP295	NA
RRS1	KIF18A	NA
SMARCC1	ZDHHC5	NA
CLEC18B	RAD9A	NA
GOLGB1	ZMAT2	NA
WDYHV1	SUPT6H	NA
AC012360.1	HNRNPCP2	NA
AC244669.1	TUBB	NA
AC010980.1	FJX1	NA
SH2D3A	SPAG16	NA
NSD3	DEK	NA
CCDC186	ZNF367	NA
RHBDF2	SCD5	NA
AL161891.1	SHISA9	NA
MTX3	GLB1L	NA
LMF1	FKBP15	NA
CYP4A22-AS1	FADS2	NA
MIR596	UBOX5	NA
NBEAL1	CAMKK1	NA
GXYLT1	CDKN2C	NA
MEGF11	CCNB1	NA
AC004980.1	HDAC7	NA
ZNF101	EPM2AIP1	NA
ZFAND3	H2AFY2	NA
BOD1L1	AC015813.6	NA
SLC7A1	H1FX	NA
NFRKB	RAET1E-AS1	NA
AL161729.4	TICRR	NA
ANKRD17	EZH2	NA
CLUH	RAP2B	NA
KIAA0556	SPRR2G	NA
AL136368.1	IARS	NA
AC009242.1	ALG1L8P	NA
ZBED1	MPHOSPH9	NA
MGA	ALDH4A1	NA
FTL	NBPF10	NA
ALOX15	SF3B2	NA
KHNYN	LRRC6	NA
AC009237.3	NUP107	NA
NFAT5	AC022613.2	NA
PAN3	BAP1	NA
C3orf70	MCM2	NA
ASXL1	TCERG1	NA
HECTD1	HNRNPA3	NA
FAM168A	BRK1	NA
TRMT44	TMEM107	NA
SEC22B	FN3KRP	NA
CAP2	CDT1	NA
MLXIP	SF3A2	NA
AP001046.1	AL079303.1	NA
ARPC5L	ZNF750	NA
LAMC1	SYMPK	NA
AC044810.2	ZNF780B	NA
GAPDH	TBX19	NA
FEM1C	RBM42	NA
PTP4A3	MAGOH	NA
CPT1A	ANP32B	NA
C1R	ZNF528	NA
EFNB2	LNP1	NA
ARHGAP33	LCP1	NA
ADAD2	SLC47A2	NA
DYRK1A	CROT	NA
PLAA	TKT	NA
RF00017	SF3A1	NA
PLAGL2	NIPBL	NA
CDK18	CCDC85C	NA
SPSB4	AHNAK2	NA
PDE7A	YIPF3	NA
SLC25A23	DSG2	NA
HNRNPK	TPP2	NA
JUP	RASSF1	NA
FUS	SMC1B	NA
AC137932.3	FKBPL	NA
DDX3Y	IK	NA
ANKRD18A	HTR7P1	NA
TTC41P	DMPK	NA
MAK16	STMN1	NA
IL17D	ZNF793	NA
MAP4K5	FDFT1	NA
GALNS	APOL6	NA
C8orf59	INAVA	NA
ATP2A2	CDKN1B	NA
KIF1B	PSAPL1	NA
MOB1B	ERG28	NA
ZCCHC14	ZNF16	NA
APC2	CHAC1	NA
MEGF8	FAM111B	NA
RBM33	SCP2	NA
WBP1	HMGCR	NA
POM121C	POM121	NA
FBXW2	TMPO-AS1	NA
MOV10	NUMA1	NA
RANBP2	CEP131	NA
MFSD14A	PIK3R1	NA
DDX31	DLX3	NA
PRSS53	HOXC-AS3	NA
ARAP1	HNRNPA1P10	NA
LAMB2	KIF15	NA
SS18L1	IKBKB	NA
HTT	CCNB2	NA
NTNG2	AL139385.1	NA
Z99943.2	FOXO3B	NA
TRRAP	LOXL1	NA
GIT2	FAH	NA
SETX	DCTN1	NA
INF2	AARS2	NA
FAM222B	AZIN1	NA
C1orf198	CNKSR1	NA
TNFRSF10A	IPCEF1	NA
STXBP6	PDLIM1	NA
AOC2	PRKACB	NA
ZFHX3	ZNF614	NA
TUT7	PCM1	NA
AL662907.1	RAB11FIP3	NA
KRT71	TCTN1	NA
SYNJ2	TTK	NA
ZFP3	CANT1	NA
SNORA5A	BRWD1	NA
SEPT14P12	SFTA1P	NA
ZBTB4	CTPS2	NA
PTGFRN	NDN	NA
SNHG7	ANKRD24	NA
APOM	PGRMC1	NA
AC099518.6	CYHR1	NA
CLN8	TJP1	NA
DHCR24-DT	RAB7B	NA
CDHR2	DSG1	NA
KRT8P33	RGS3	NA
AC073107.1	PHACTR3	NA
PRKCH	VGLL1	NA
ZNF3	CKAP2	NA
PRKDC	FAAP24	NA
ZNF253	LINC00910	NA
TP53BP1	ZC3H4	NA
MUC20-OT1	DYSF	NA
SBDSP1	DDX23	NA
PPP1R12B	DHRS2	NA
NFIB	MAT1A	NA
MCCC1	HIST1H2BF	NA
TRPM4	PRPF40A	NA
SNORD104	EEF1A1P6	NA
CRYBG3	ZNF429	NA
VPS9D1-AS1	VN1R1	NA
HSD17B7P2	GINS4	NA
E2F8	SPIDR	NA
ZNF37A	MFSD14C	NA
CCDC86	PPP1R7	NA
HSPB8	SLC24A1	NA
SEC16A	BRD9	NA
AC092070.2	TOR3A	NA
CLUHP3	LTB4R	NA
SYNJ2BP	ZNF430	NA
AC090152.1	ZNF714	NA
SH3TC2-DT	OLFML3	NA
HEBP1	EIF3CL	NA
TSN	SERPINH1	NA
ZYG11A	COQ8B	NA
PHF3	SOGA1	NA
FAM207A	TIGD1	NA
RPS23	SNAI3-AS1	NA
ENTPD2	PSMC1P1	NA
TNFAIP8L1	CEP89	NA
LRP5L	FAM120A	NA
PHF10	ARMC7	NA
RFFL	TAF7	NA
ILK	BCL11B	NA
SMAD9	ACSL3	NA
CAPSL	MANEAL	NA
AL355075.2	PIGM	NA
ISLR2	FZR1	NA
LSG1	PARP1	NA
AC026471.4	EXOSC5	NA
DRD4	NXPH3	NA
AJM1	PAK6	NA
WNK1	TOX4	NA
LY6G5B	CPNE2	NA
SRXN1	AMMECR1	NA
EIF2D	SEMA3E	NA
CASD1	IPP	NA
TCF20	CRYBG2	NA
TTC17	CYB5RL	NA
SLC16A6	FGFR2	NA
CTAGE15	AC097359.2	NA
AGRN	AC008038.1	NA
SIM2	LAS1L	NA
FOPNL	PSAT1	NA
RALGDS	ACIN1	NA
NCBP2	FNTB	NA
CDV3	SORCS2	NA
CHD7	VCPIP1	NA
ZC3H18	BPTF	NA
POLR3A	CD82	NA
ZNF764	LINC00957	NA
RPL30	SRSF2	NA
AC046168.1	PRPF3	NA
AC138932.5	ZMYM4	NA
TMEM87B	KIF14	NA
PILRB	CDAN1	NA
DERL3	ADAR	NA
SENP6	PHKA2	NA
CHTF18	DHX57	NA
AC009878.1	RAB40C	NA
UBXN4	LMAN2L	NA
CC2D1A	TAF9B	NA
RUBCN	PCBD1	NA
SIAH1	TBL2	NA
NA	H3F3AP6	NA
NA	ARHGAP11A	NA
NA	FAM86EP	NA
NA	MAP3K14	NA
NA	CIZ1	NA
NA	ARRDC3	NA
NA	TEX21P	NA
NA	BST2	NA
NA	C12orf65	NA
NA	GPR27	NA
NA	HMGN2P5	NA
NA	MCM5	NA
NA	NPIPB2	NA
NA	MINDY2	NA
NA	PHKG2	NA
NA	CENPC	NA
NA	VPS45	NA
NA	POM121B	NA
NA	ARMCX4	NA
NA	MMAB	NA
NA	PTPN21	NA
NA	GSTZ1	NA
NA	SLFN13	NA
NA	ZNF559	NA
NA	KLHL34	NA
NA	ZFPL1	NA
NA	HJURP	NA
NA	PKP1	NA
NA	MED4	NA
NA	ZNF726	NA
NA	ZNF234	NA
NA	ZNF229	NA
NA	LRTOMT	NA
NA	RPSAP12	NA
NA	CENPBD1	NA
NA	DBIL5P	NA
NA	HSD17B8	NA
NA	AL109936.6	NA
NA	LINC01597	NA
NA	HOXC9	NA
NA	LINC00909	NA
NA	KIAA0586	NA
NA	ESPNL	NA
NA	PRPF19	NA
NA	ACKR3	NA
NA	DPH2	NA
NA	PDRG1	NA
NA	AC021078.1	NA
NA	AC015813.5	NA
NA	ADIRF-AS1	NA
NA	PSMG4	NA
NA	PITPNM2	NA
NA	UPF2	NA
NA	PBLD	NA
NA	UTP14A	NA
NA	AC138819.1	NA
NA	RGS12	NA
NA	PSMD4	NA
NA	SNAPC5	NA
NA	DIS3L	NA
NA	AL158211.5	NA
NA	APOLD1	NA
NA	ZNF17	NA
NA	ZNF471	NA
NA	TSPYL4	NA
NA	RBAK	NA
NA	SRP9P1	NA
NA	STARD4	NA
NA	CENPI	NA
NA	WASH8P	NA
NA	XIAP	NA
NA	AL353625.1	NA
NA	NEDD4	NA
NA	ASPSCR1	NA
NA	EIF3G	NA
NA	TGS1	NA
NA	DHCR24	NA
NA	KMT5A	NA
NA	AC018647.2	NA
NA	DNAJC4	NA
NA	FSTL1	NA
NA	CCDC113	NA
NA	LRRC23	NA
NA	POLR3C	NA
NA	CENPE	NA
NA	VPS4B	NA
NA	FOXN3-AS1	NA
NA	RPL23P2	NA
NA	TMEM147-AS1	NA
NA	GABPB1	NA
NA	TMEM144	NA
NA	M6PR	NA
NA	GSEC	NA
NA	INTS4	NA
NA	INTS11	NA
NA	XAB2	NA
NA	SMARCC2	NA
NA	NRG1	NA
NA	NISCH	NA
NA	DNAJC17	NA
NA	BRCA1	NA
NA	ASAP3	NA
NA	HMGB1P10	NA
NA	TRIP11	NA
NA	ARMC8	NA
NA	CSNK1A1	NA
NA	NEMF	NA
NA	PPIP5K2	NA
NA	EVI5L	NA
NA	TRAPPC12-AS1	NA
NA	C21orf58	NA
NA	HNRNPA1	NA
NA	EPS8L2	NA
NA	TEAD3	NA
NA	ZNF263	NA
NA	SLC39A11	NA
NA	OARD1	NA
NA	KAT8	NA
NA	ANKFY1	NA
NA	GANC	NA
NA	GOLGA2P8	NA
NA	LGALSL	NA
NA	SRSF7	NA
NA	PLXDC2	NA
NA	BDKRB2	NA
NA	DDX17	NA
NA	H2AFX	NA
NA	PHGDH	NA
NA	TTC23	NA
NA	ZNF813	NA
NA	MID1	NA
NA	CCHCR1	NA
NA	KPNA2	NA
NA	ARHGAP22	NA
NA	SART1	NA
NA	GALNT10	NA
NA	SPOUT1	NA
NA	PCNT	NA
NA	KRT5	NA
NA	GON4L	NA
NA	SQLE	NA
NA	WDR78	NA
NA	PKN3	NA
NA	TFAP4	NA
NA	ZNF548	NA
NA	AC004057.1	NA
NA	POLD3	NA
NA	FUBP1	NA
NA	ZNF200	NA
NA	TRAPPC11	NA
NA	MYBL2	NA
NA	ZNF93	NA
NA	PIGS	NA
NA	FAHD1	NA
NA	SPCS2P4	NA
NA	TRERF1	NA
NA	VEZT	NA
NA	LEMD2	NA
NA	ZNF704	NA
NA	TMEM209	NA
NA	TRIQK	NA
NA	MYL9	NA
NA	EEF1A1P5	NA
NA	KLF9	NA
NA	SPC25	NA
NA	SSH2	NA
NA	AL450405.1	NA
NA	RPL7AP6	NA
NA	HOMEZ	NA
NA	ZCCHC8	NA
NA	TENM3	NA
NA	LINC00842	NA
NA	LASP1	NA
NA	B4GALT2	NA
NA	LMTK3	NA
NA	BIRC5	NA
NA	AC078846.1	NA
NA	BAZ1B	NA
NA	CASC3	NA
NA	GRHL3	NA
NA	CERS6	NA
NA	TSC2	NA
NA	PHRF1	NA
NA	PARN	NA
NA	RNFT2	NA
NA	NSUN5	NA
NA	SLC25A42	NA
NA	HNRNPUL1	NA
NA	GTF2A1	NA
NA	SLC3A2	NA
NA	RBMS1	NA
NA	NSG1	NA
NA	KRBOX4	NA
NA	SPEF2	NA
NA	ASMTL	NA
NA	CEP41	NA
NA	GINS1	NA
NA	KRT78	NA
NA	NHLRC3	NA
NA	HNRNPC	NA
NA	CIC	NA
NA	CDC25C	NA
NA	ITPRIPL2	NA
NA	CATSPER1	NA
NA	ZNF395	NA
NA	ZNF436	NA
NA	ZNF317	NA
NA	DDX54	NA
NA	ZNF254	NA
NA	AC012640.2	NA
NA	AC010618.3	NA
NA	AC002401.4	NA
NA	CU638689.4	NA
NA	AL139384.1	NA
NA	GPR156	NA
NA	HMGN5	NA
NA	AC097376.2	NA
NA	SLC26A2	NA
NA	AC021054.1	NA
NA	HNRNPA1P7	NA
NA	ZNF322	NA
NA	ACAD9	NA
NA	RNU6-1238P	NA
NA	USP20	NA
NA	NEK9	NA
NA	IQCG	NA
NA	ASS1P12	NA
NA	CATSPER2P1	NA
NA	KMT2E	NA
NA	WEE1	NA
NA	TP53	NA
NA	FAT3	NA
NA	SLC25A16	NA
NA	MTMR12	NA
NA	MLH1	NA
NA	PANK1	NA
NA	TMEM237	NA
NA	GCDH	NA
NA	PKNOX2	NA
NA	HEYL	NA
NA	GGCT	NA
NA	BORCS6	NA
NA	MAGOHB	NA
NA	MST1P2	NA
NA	SERHL	NA
NA	GPX3	NA
NA	EIF3J-DT	NA
NA	TARS2	NA
NA	PRKCSH	NA
NA	RAD51AP1	NA
NA	ZNF662	NA
NA	NR1H3	NA
NA	BCAM	NA
NA	ZBED9	NA
NA	IPO5P1	NA
NA	MLLT1	NA
NA	DDX41	NA
NA	REV3L	NA
NA	LCA5	NA
NA	ZNF667-AS1	NA
NA	ZNF346-IT1	NA
NA	CLIP3	NA
NA	FLRT2	NA
NA	AL391684.1	NA
NA	AC092747.4	NA
NA	AL590867.2	NA
NA	AC012456.2	NA
NA	ZCCHC2	NA
NA	FASTK	NA
NA	EXOC3	NA
NA	MAN2B2	NA
NA	AGGF1	NA
NA	ASCC3	NA
NA	ZNF550	NA
NA	NVL	NA
NA	KANSL2	NA
NA	MRAS	NA
NA	LRRC56	NA
NA	PSMC3	NA
NA	TM9SF4	NA
NA	ARSI	NA
NA	NCSTN	NA
NA	ATP7B	NA
NA	ELP4	NA
NA	AF241728.1	NA
NA	GTF3C5	NA
NA	PRR13P5	NA
NA	SP2	NA
NA	CASP8	NA
NA	MUM1	NA
NA	SCN4B	NA
NA	RPL18AP3	NA
NA	YBX1P1	NA
NA	NCAM1	NA
NA	PLEKHF2	NA
NA	PPP1R3D	NA
NA	MAP10	NA
NA	NCAPG	NA
NA	ACYP2	NA
NA	PCYOX1L	NA
NA	TBCEL	NA
NA	AP006621.3	NA
NA	SNX11	NA
NA	KIAA1211L	NA
NA	AL132780.2	NA
NA	LAD1	NA
NA	ZNF28	NA
NA	AL358777.1	NA
NA	PKP2	NA
NA	LINC01399	NA
NA	C1orf122	NA
NA	NECTIN4	NA
NA	TMEM217	NA
NA	AC011503.2	NA
NA	SNTA1	NA
NA	PPP1R13L	NA
NA	MYO1D	NA
NA	CSTF1	NA
NA	ALDH5A1	NA
NA	DGCR2	NA
NA	ZRANB3	NA
NA	RANBP17	NA
NA	AC138207.2	NA
NA	BLOC1S3	NA
NA	GAB2	NA
NA	DHRS1	NA
NA	ZNF649-AS1	NA
NA	ZNF766	NA
NA	UBXN8	NA
NA	BBS1	NA
NA	ZFP90	NA
NA	KLK5	NA
NA	TMCC2	NA
NA	WASHC2A	NA
NA	MIR4453HG	NA
NA	ATXN1	NA
NA	AC009119.2	NA
NA	AC009123.1	NA
NA	EFNA5	NA
NA	CXorf56	NA
NA	ZNF532	NA
NA	ST20-AS1	NA
NA	DSC2	NA
NA	AC110079.1	NA
NA	INPP5K	NA
NA	TEF	NA
NA	ZSCAN30	NA
NA	RN7SL2	NA
NA	ZMYM1	NA
NA	AFG1L	NA
NA	TIMM44	NA
NA	PPP1R14C	NA
NA	LINC01521	NA
NA	SCAMP3	NA
NA	EBLN2	NA
NA	RNPEPL1	NA
NA	SLF2	NA
NA	LBHD1	NA
NA	SH3GL1	NA
NA	SMAD3	NA
NA	AURKC	NA
NA	ENDOV	NA
NA	SCAMP2	NA
NA	AL138762.1	NA
NA	AC006277.1	NA
NA	AC012085.1	NA
NA	AC079467.1	NA
NA	FRMD4B	NA
NA	AC116913.1	NA
NA	TYK2	NA
NA	AC007448.4	NA
NA	SET	NA
NA	DDX56	NA
NA	VAV3	NA
NA	SHCBP1	NA
NA	KRTAP3-1	NA
NA	PEX11B	NA
NA	ZNF213-AS1	NA
NA	RPL39P3	NA
NA	NPAT	NA
NA	COG3	NA
NA	MOCOS	NA
NA	RNF227	NA
NA	FAM217B	NA
NA	ADORA1	NA
NA	SGO2	NA
NA	AC115618.2	NA
NA	IGF2-AS	NA
NA	RAB36	NA
NA	TET1	NA
NA	SCEL	NA
NA	MYL5	NA
NA	BRPF1	NA
NA	RPS28P7	NA
NA	IL17RE	NA
NA	ADGRF2	NA
NA	PCCB	NA
NA	TRMT1	NA
NA	ERLIN1	NA
NA	LIG1	NA
NA	DDX18	NA
NA	CCDC192	NA
NA	ZNF689	NA
NA	KLLN	NA
NA	PTK6	NA
NA	PODXL2	NA
NA	FAM201A	NA
NA	CST6	NA
NA	WDR76	NA
NA	OPN3	NA
NA	IDNK	NA
NA	FAM120AOS	NA
NA	PPID	NA
NA	ATP2A1-AS1	NA
NA	AC002310.6	NA
NA	RAB33B	NA
NA	MSH2	NA
NA	VTI1A	NA
NA	SETD4	NA
NA	ERI2	NA
NA	LINC01305	NA
NA	EPN3	NA
NA	NUDT16L1	NA
NA	STOML1	NA
NA	ATP2B4	NA
NA	FP565260.3	NA
NA	RDH13	NA
NA	ARRDC3-AS1	NA
NA	KIAA1024	NA
NA	ABHD8	NA
NA	ADM2	NA
NA	WDR53	NA
NA	CTNND1	NA
NA	AC113410.3	NA
NA	AC062029.1	NA
NA	MTSS1L	NA
NA	HOXA11-AS	NA
NA	XRCC3	NA
NA	CES3	NA
NA	ALPK1	NA
NA	KIAA1143	NA
NA	KMT2A	NA
NA	TONSL-AS1	NA
NA	EIF4EBP2	NA
NA	IGHMBP2	NA
NA	TOM1	NA
NA	KIF21A	NA
NA	RTKN	NA
NA	P4HTM	NA
NA	PHIP	NA
NA	MED29	NA
NA	EIF3FP3	NA
NA	C10orf88	NA
NA	RPL12P10	NA
NA	RAE1	NA
NA	INAFM1	NA
NA	TMEM175	NA
NA	KCNJ14	NA
NA	MSANTD2	NA
NA	FOXO3	NA
NA	CRTC1	NA
NA	BAIAP2-DT	NA
NA	DERL2	NA
NA	NAPEPLD	NA
NA	YWHAZ	NA
NA	MYLK3	NA
NA	AC096719.1	NA
NA	FBXL17	NA
NA	ZNF568	NA
NA	BMS1	NA
NA	C7orf31	NA
NA	PGAP2	NA
NA	SURF6	NA
NA	CD46	NA
NA	ABAT	NA
NA	BBS5	NA
NA	WDR62	NA
NA	WDR11	NA
NA	AUTS2	NA
NA	TMEM254-AS1	NA
NA	POLR2J4	NA
NA	PARP3	NA
NA	INTS1	NA
NA	FAM156A	NA
NA	FECH	NA
NA	USP8	NA
NA	SSTR5	NA
NA	FOXP3	NA
NA	FAM172A	NA
NA	MTF2	NA
NA	EXOC6B	NA
NA	MBNL1-AS1	NA
NA	NOP9	NA
NA	AL096865.1	NA
NA	44448	NA
NA	WDR73	NA
NA	TRIL	NA
NA	RRM2P3	NA
NA	FCHO2	NA
NA	HNRNPA3P6	NA
NA	RBM25	NA
NA	ZNF362	NA
NA	ARID2	NA
NA	ZNF217	NA
NA	ZNF783	NA
NA	CDC25B	NA
NA	KLHL31	NA
NA	LINC00265	NA
NA	PPP4R3B	NA
NA	MTFR2	NA
NA	KHDRBS1	NA
NA	GCSHP5	NA
NA	FOXRED1	NA
NA	VPS35L	NA
NA	LRRC47	NA
NA	PML	NA
NA	BSPRY	NA
NA	TUBA1C	NA
NA	ZNF721	NA
NA	NBPF14	NA
NA	DHX8	NA
NA	POLR2L	NA
NA	TRAPPC6A	NA
NA	RPLP0P6	NA
NA	PAN2	NA
NA	SMARCE1	NA
NA	ZSCAN18	NA
NA	RPS6KB1	NA
NA	RBM26	NA
NA	CDK4	NA
NA	KLHL13	NA
NA	ZNF674	NA
NA	COG8	NA
NA	SH3PXD2A	NA
NA	EME1	NA
NA	RBMX	NA
NA	AL158206.1	NA
NA	AC019080.1	NA
NA	FAM72D	NA
NA	RPL7P1	NA
NA	CENPU	NA
NA	RPL6P27	NA
NA	DLG3	NA
NA	NFS1	NA
NA	DIDO1	NA
NA	HFE	NA
NA	AC026979.3	NA
NA	HERC2P2	NA
NA	SGCE	NA
NA	SORBS3	NA
NA	ZBTB16	NA
NA	TMEM131	NA
NA	GINS3	NA
NA	IFT57	NA
NA	GPKOW	NA
NA	YIF1A	NA
NA	ZNF708	NA
NA	ANKRD2	NA
NA	SFN	NA
NA	PNLIPRP1	NA
NA	AL139398.1	NA
NA	SDSL	NA
NA	IL34	NA
NA	FZD2	NA
NA	TRA2A	NA
NA	BUB3	NA
NA	TPR	NA
NA	KLHL6	NA
NA	TMEM140	NA
NA	LINC01775	NA
NA	FBXO5	NA
NA	AP002761.3	NA
NA	LCAT	NA
NA	TMPOP1	NA
NA	CDK2	NA
NA	PKP4	NA
NA	HIP1	NA
NA	NKTR	NA
NA	RTN4RL2	NA
NA	TFE3	NA
NA	TRIP6	NA
NA	NCOR1	NA
NA	CDK12	NA
NA	AL049840.1	NA
NA	SLC25A28	NA
NA	PRKCZ	NA
NA	YJEFN3	NA
NA	TTC36	NA
NA	TLK1	NA
NA	ASPA	NA
NA	TTTY15	NA
NA	C5orf34	NA
NA	PLEKHG3	NA
NA	JAG2	NA
NA	RFT1	NA
NA	ACKR4	NA
NA	CCDC183-AS1	NA
NA	CYP2U1	NA
NA	AC005000.1	NA
NA	SOX15	NA
NA	ATP2A3	NA
NA	C1orf109	NA
NA	LINC01475	NA
NA	ZNF518A	NA
NA	ZNF530	NA
