# Supplementary material for: L-Arginine Enhances Oral Keratinocyte Proliferation under High-Glucose Conditions via Upregulation of CYP1A1, SKP2, and SRSF5
Source: Molecules. 2023 Oct 10;28(20):7020. doi: 10.3390/molecules28207020 (PMC10609441; doi:10.3390/molecules28207020)
Supplement: Supplementary file 1 [file molecules-28-07020-s001.zip › Suppl/Suppl Table 7 Venn DOWN.xlsx]

## Sheet: ArgH Venn DOWN
Arg H 48h down	Arg H 24h down	Arg H 24h down:Arg H 48h down
LDHB	TXNIP	AQP3
RPS15A	MT-RNR1	FOS
RPS29	MT-ND1	HAS3
RPS21	MT-CO2	OSBP2
NDUFC2	MT-ATP6	DUSP1
HSPE1	MT-CO1	CDKN1C
CSNK2B	MT-RNR2	GPX1
RPS27A	MT-CYB	PTGES
POLR2I	MT-ND4	SFRP1
NME1	SERINC2	MAOA
BLOC1S1	FOSB	CPM
SLC30A1	SLC16A3	NPTX1
HINT1	MT-CO3	SLC7A2
NDUFA11	LUC7L	AVPI1
ATP5MG	MT-ND2	VEGFA
TPT1	THBS2	CASC19
SNHG8	ATF3	SMOC1
RPLP1	MT-TN	PHLDA1
CTSH	CKB	THBD
RPLP2	IRS1	THOC6
RHOC	ANXA10	UCA1
SKP1	APCDD1L	TIMP3
TMA7	SYNE2	GJB5
COX6A1	P4HA1	SLC25A4
CD59	SLC4A7	CYP24A1
EREG	ETV5	MARCKSL1
CALML3	EPAS1	MCU
ARPC3	CASP4	RHOB
SPRR3	ANKRD50	S100A4
RPS27L	ETV4	STK17A
SELENOH	ASPH	BCAR3
PADI4	ARHGDIB	CD55
GSTO1	SLCO4A1	MFSD10
NT5E	RSAD2	TPBG
RBX1	PLPPR2	ADAM8
ARL4C	UAP1	FZD8
VSIR	MT-ND5	LINC00707
PSMB9	SEC14L1	LPCAT2
TTC33	MMP10	SELENOW
ANAPC11	MT-TC	SAT1
RPL36	PMEPA1	PNLIPRP3
H2AFZ	SOX9	TNS4
APOBEC3C	VEGFC	ANKRD10
IL4R	C16orf74	MYOSLID
TMEM256	IL7R	NAP1L1
VOPP1	SLC5A3	GRINA
UBL5	KRT81	BNIP3
MINPP1	SPHK1	COL12A1
PGP	GPRC5A	CYC1
EBP	MIR100HG	DCBLD2
MAD2L2	PHLDA2	CTSB
ECM1	EEF1AKMT4	CITED4
COQ5	CHRNA9	TINAGL1
PARL	NKX1-2	LDHA
SEMA4B	GNG4	ARNT2
TBCB	PAQR5	GLRX
PSAP	INTS8	CDH24
AMZ2	PDE9A	P2RY2
MRPL23	JUN	KYNU
DLK2	LPCAT1	UGP2
HLA-H	PITPNC1	TFPI2
LSM3	NEFL	NID2
NRGN	SMOC2	ADRB2
GDNF	PELI1	ATP5PO
SLC25A5	WWTR1	DUSP10
ST3GAL2	GDF11	SNAI2
EXOSC4	CASP1	FAM83A
GNAO1	TMEM8A	FBLIM1
COX6B1	CLDN1	ARG2
UFC1	YDJC	MT2A
CDIPT	MT-ND6	SLC6A8
EMC7	AP5B1	MMP1
FAM89B	TNFRSF1B	ITGA5
NDUFAF3	FBXO7	CITED2
RPL32	HSPA4L	HPCAL1
MYC	ELL2	GSDME
INPP5D	NDUFB10	DENND5B
ADAMTSL4	GEM	ITGA6
SMPD2	HTATIP2	TMEM183A
CAPZA2	IDE	SLC2A5
ETV1	SLC25A22	FHL1
CHADL	KLF4	IGFBP4
PFDN5	ITGA2	SCOC
RPL35A	GCH1	ATP1B3
ALDOC	AL354719.2	MAP2K1
PRADC1	FMNL2	NPW
LAMTOR5	NGFR	B3GNT5
IDH1	ISCA1	HCFC1R1
CENPX	NRIP3	S100A9
GFPT2	PAG1	GPER1
UBC	MT-ND4L	CSNK1E
IFI6	ZSWIM6	ACADVL
MRPS33	TSC22D1	HLA-E
PPP1R16B	FZD9	IRF7
COCH	PFKFB3	NME4
C1QTNF6	IMPA2	GSTP1
MFAP3L	AKR1C1	SLC37A2
SYDE1	DHRS3	SH3BGRL3
G6PC3	COQ10A	OAT
STX5	CEPT1	PNP
RPL5	TRIB1	HSPA2
TIMP1	CDC14B	SLC36A4
ESCO2	SLC6A15	44449
RHOD	SLC39A10	HSPA6
SPANXC	HES6	CLEC7A
MKKS	ARNTL	DNER
UQCRQ	CREB5	ERGIC1
ATP5F1E	PLTP	ISG20
INTS5	PPP1R2	UBE2F
AZIN2	CA12	TGFB1
RPL9P9	NETO2	GSDMC
RFC4	MRPL42	PPT2
DRG1	MPZL2	TMEM184B
TMEM54	FAT1	COX7B
NPBWR1	BORCS8	EPHA2
AC040169.3	MELTF	TNC
MUT	RASSF10	NUDT15
HSPA1B	CHRAC1	CENPV
TGFB1I1	CMTM6	MRPS6
RPS4X	DOCK4	DLL3
OAZ1	SLC9A3R2	PINK1
RPL8	SLC7A8	B2M
FAM45A	TNFAIP3	NAXE
ASPRV1	B4GALT1	PDLIM7
CAPNS1	B3GNT2	SLITRK6
RNF223	GNAI2	PFDN4
NDUFAF1	SLAMF9	FBXO27
RPL18	MACF1	HES7
FUOM	NDRG3	SELENOT
SPAG7	GTPBP8	VAT1
TMSB10	HOMER3	FAM107B
RPL28	CBR4	NET1
UEVLD	IMPA1	FDX1
RPUSD1	LPCAT4	TMEM154
AQP7	TMEM132A	JUND
RAB34	PC	ARL2
C1orf43	ADIPOR1	PAFAH1B2
IFT81	SRRT	KIFC3
FLOT1	FGFR1	SLC37A4
PSCA	METRNL	GPX4
VPS25	ADI1	PITPNM1
MOCS2	TDRP	FOXC2
DNAJB1	KLC2	GNB1
BORCS7	HTRA1	MKNK2
SCCPDH	ARRDC4	CCNI
SUB1	PTPRE	ANO7
DARS	SLC27A4	DDX60
MIR1244-2	GPR153	MT1E
POLE4	BCL7B	DDX58
UBA52	C5AR2	MICB
PARD6A	CNN3	RHOBTB2
AC091825.1	EBPL	KCNK1
LAMC2	FABP5	GDA
KDSR	RPL22L1	MRGBP
THRA	SUCLA2	RPL9
PDE2A	SIRT1	RPL37A
CGGBP1	ABTB2	SIPA1
KLHL12	AKIRIN1	FAM126A
DGUOK	AGO2	P3H2
ADPRHL1	MLST8	NFKBIA
SBDS	FGFR4	RPS27
HIST1H1C	BNC1	POLR2H
AP2S1	TMOD2	HLA-B
CAMTA1	CH25H	CAPNS2
PLA2G16	C3	PTGS1
COMP	GCNA	IFRD1
AL022322.2	RNF126	RAET1G
GPN1	SLC7A6	CHMP2B
RILP	KCNMA1	PRSS3
SRBD1	TCF25	PIM3
ARAP3	THAP11	LRRC8C
SNX7	STAT3	ECSIT
TP53I3	NPC1	B3GNT3
ANKRD54	DCN	DYNLRB1
MYPN	GRB7	WDR77
ARHGEF16	R3HDM4	EMP3
EEF1E1	ARFIP2	DUSP4
SERPINB6	ATP11A	ABLIM3
ATP5MPL	MIEN1	S100A13
MICU2	PTK2B	SDCBP
HSP90AA1	PIK3CD	LRRC14
GBE1	C5orf24	C1QBP
NENF	NAV3	FAM167A
TSFM	IL27RA	GLDC
NDUFB3	RALGPS2	VDAC2
HOMER3-AS1	POR	PLK3
ADD2	UGDH	POC1B
CLU	WASF1	IER3
AC010997.3	RGS2	IGFBP7
RAMP2	VPS37B	ISYNA1
TARBP2	RABGGTA	NR4A1
RGS17	DMAC2	HIGD2A
AC003101.2	SLC25A6	MZT2B
HIST2H2AC	RHOG	RASSF5
HCAR2	FERMT2	NCF2
AC008543.1	CTSC	ZMYND8
LIPA	IL1A	PRDX2
NR2F6	AL034346.1	RPL21P28
CMPK2	CSRNP2	NDUFB8
LRRC75A-AS1	METAP1	NDUFA4
ZNF358	PLOD2	FAM131A
MTLN	USP25	GAS5
NPFFR1	CLCA4	VRK1
CYSTM1	AGAP3	RPS16
ARSD	ABCA12	RPS26
RIPOR2	MCF2	S100A2
AC026403.1	DTNB	TMEM59
UQCC1	CYYR1	MPDU1
CCT7	ANKLE1	RPS6
UPP1	NR1D2	RPS7
MXD4	CDA	PRXL2A
SDHAF2	RBM12	SLC38A2
DERA	YIPF2	RPS18
CDC42EP4	MCF2L	ELMO3
AL109615.3	HSPA5	CAMK2N1
CCT2	GJB4	PTPN12
PNMA6A	HERPUD1	MAFA
TRIM6	KITLG	JUNB
PPIL3	PROCR	RPS20
KCNN4	OCEL1	HERC5
AC125232.2	SMPD5	LRP12
NOMO3	TEAD2	NSMF
RFLNB	AC008555.5	GABARAPL2
HSPA8	CKAP4	TFDP1
NNMT	TXNDC9	PRDX3
NOS2	SPRY2	CMTM3
CDC26	XDH	C12orf57
GALNT14	EPGN	MAF1
RPL35	RAB31	AP1S3
HLA-F	EDEM1	TUBA4A
CFAP298	TNIP2	ATP6V1F
PCLAF	NMB	NPRL3
SNCG	FAM84A	RPL31
SUSD2	DGAT1	HSBP1
RPL19	LGALS7B	COMT
SLC47A1	MITF	TRIM13
MKRN2OS	SETD3	NOP14-AS1
CENPH	PCDH15	RPS15
EPHB2	NAGS	PSPC1
NDUFA12	CCSER2	HERC4
WDR13	FAM189B	CDK2AP1
BEST2	ATP2C1	UQCRH
ATP5MC2	C11orf24	ATP5MD
PRUNE2	KLHL5	IGFBP6
BCS1L	ANKRD22	CHAMP1
NDUFB11	TP53RK	CNOT8
MCAM	AKR1B10	SDR16C5
AC069360.1	RASSF8	RPL21
RGL2	TRAF4	GLCE
MDH2	FAM43B	SPATS2L
HDDC2	FBXL4	KRTAP2-3
NFU1	MTATP6P1	BCL3
LINC00518	ABCC10	RPS24
ACSS2	SLC35E4	ENTR1
AC110373.1	DANCR	NEDD8
GALE	DPY19L1	GAL
IL31RA	TES	GPR87
FOXRED2	PAPSS1	SLC46A1
AL050327.1	FBXO2	GNB5
AC082651.3	EPB41L5	RPS11
AP005019.1	TCTEX1D2	SPOCK1
POLR2K	TRIB2	ISG15
CXXC5	PLEKHA1	ZFP36L2
BAALC	DLC1	RPS3
SEPHS2P1	PRKG2	ST3GAL4
AL356481.1	HSPA7	PRDX4
AKR1B1	GCNT3	SELENOM
TMEM42	MAFF	EIF3E
ATP5MF	FSCN1	MTCH2
SUMF2	NTAN1	PI4K2B
COPS9	NID1	RPS13
FOXQ1	PIP5K1A	SLC35B2
AHCY	NELFCD	CHST11
SLC3A2	B4GALT5	SH2D2A
CHCHD1	TMEM263	SMARCA1
APLP1	ASB2	RRAS
MVP	C19orf47	VWA1
CHMP7	FAM83A-AS1	HLA-A
DYRK3	PRPS1	RABAC1
SNX17	SLC25A30	STOM
ZG16	OSR1	ARHGAP25
SLC18A3	ELK3	METTL9
AC060814.3	GSTM3	CCK
IKBIP	SPINK6	ITPRIP
VPS29	BTBD3	SLC39A6
RPL10P6	DLL4	ATP5ME
TAGLN3	SEMA3C	TAX1BP3
AURKA	BHLHE40	STEAP1
ZNF488	RNF41	RPL27
LRRC49	PLA2G4A	LOXL2
PSMA1	MAPRE1	NDUFB9
ALDH2	LYPD6	SERF2
RPS12	SERPINB8	FIBP
MICU1	SPRYD3	LCE3E
PADI3	FLRT3	TSG101
RUSC1	UBE3C	SNRPD2
ZNF48	FAM3C	LY6K
SRGAP2D	PDS5A	COX7A2
NPPC	PDCL3	SNHG6
RYK	CCNH	COX5B
PARG	DUSP9	NDUFA9
ANXA11	KRT86	RPL24
UBE2H	MMP3	SNHG5
MRPL43	SERPINE2	ZFAND2B
DEF8	SOWAHC	MZT2A
MUC1	LGALS3	NCS1
GOT1	BAG2	RPL18A
TAGLN2	CMBL	AP000769.1
SP5	CHST7	TLR2
CADPS2	CHST12	STAU2
AAAS	UBE2R2	EFNB1
DMRTA2	ITGB1	IL18
SUMO1	ZNF207	IGFL2-AS1
CARD19	ZYX	NMD3
CHCHD6	TOR4A	CERS2
ACHE	TMCC3	ST3GAL1
CDK5R2	GULP1	CHPT1
FEN1	IL11	KIF3C
AC025183.1	METTL5	PLAC8
FGD5-AS1	UCKL1	TMEM70
AL138976.2	RNF145	RPL15
SIDT1	DDN	GLRX3
CHCHD4	TEP1	RPS28
DGCR5	REXO2	NFIL3
AP001284.1	RAC2	SMAD5
WDR89	ADGRA3	RPL34
RBKS	ALCAM	CDK2AP2
RHBDD2	MTAP	NIPAL4
NBL1	NUP205	SCX
PITX2	STX1A	HBEGF
PNPLA2	UBE2M	ELOB
AVEN	SP8	AMFR
METTL23	ANGPTL4	CDC42SE2
FOXL1	SLC15A4	COPB1
PYCARD	GBGT1	CALB1
NELFB	ARPC5	SLC38A4
LINC02580	LPAR3	AL049840.4
EIF2B4	PRKRA	RPS3A
ALPG	AC005034.3	SELENOF
FUT11	CDK10	COX17
RPS2	MAPRE2	DDIT4
VSIG1	PLCXD3	BCL6
PSMB8	CHST15	RNPEP
MAP1LC3A	SINHCAF	LINC01503
SLC2A3	DLGAP4	CNIH1
TTC39C-AS1	TWIST2	IFIT1
S100A8	DESI2	TBX1
AC009414.2	ALDH1A3	ARHGEF28
FIS1	PDIA4	ATP6V0B
GDF6	PAX8	CREBZF
LRR1	HTR7	CCND3
LINC01704	PSD4	UQCR11
AC005104.1	GRK5	PGK1
SMIM7	PTPN11	RF00019
CEBPB	APLN	DPY30
EED	FASTKD5	FAM234A
AL161452.1	MFSD12	SLC52A2
MIR4786	RGS19	NDUFB1
RPL39P3	TTC3	TST
ANAPC13	RASL11A	CAVIN2
XKR8	EPHA4	RPL39
MSLN	CYFIP1	DUSP6
SSSCA1	CNTNAP1	SLIRP
TRIM55	CLCA2	CNIH4
HMMR	CAD	CD320
ELL2P1	RHOQ	LYN
AC005912.1	TMEM171	SEMA3B
NMUR1	MTCO1P12	INPP1
HEG1	CPEB4	ATP5F1A
AL592494.3	SMIM30	COX4I1
RBM45	ABRAXAS1	GADD45GIP1
RHNO1	RAP1GAP2	SNRPB
LYNX1	PLAT	CIAPIN1
CCNE2	METTL21A	OAS1
CDC42EP3	ATP1A1	DCXR
TAP1	KIAA1191	AL157829.1
LGMN	MKX	RAB6A
GALK1	GNA12	ZFP36
CHST1	SAMD10	RPSA
NR0B2	KIAA1549	CPOX
DYNC2LI1	SNPH	CLDND1
S100A11	PRKAR1A	HIST3H2A
CENPW	NPC2	GAMT
NSMCE2	NUP62CL	LTA4H
RASA3	EFL1	RPL10
CCDC50	PTMS	ANTXR1
H2AFY	FGFR1OP2	RPL12
LAPTM4B	BVES	KPTN
IFT46	SUCLA2-AS1	RPL13
DOK7	CISD2	GAST
UROS	SMURF2	TRPT1
MRPL58	TMEM45B	PCCA
CGRRF1	PYGB	PDCD10
CAVIN3	ST6GAL1	CYGB
GBP2	SOX7	ZFAS1
PRR34-AS1	SH2D5	THAP8
CYTH3	TUBB4B	RPS5
CCDC24	STK38L	PPA1
MTFMT	PRMT1	FOXC1
VARS2	GNA15	LIMA1
ZDHHC4	AC133785.1	SPRY4
ARL4D	DNAJC10	RPS14
MTTP	MAST4	G0S2
AGMAT	CHST2	TMEM258
PGPEP1	RICTOR	MINOS1
BAD	S1PR1	C4orf48
EMC8	CD151	SYTL2
ACOT9	GM2A	ESRRA
LY6E	GATM	RPL23
AC112206.2	GALNT1	TRMT5
PPIC	C8orf76	CAMLG
SQOR	SGK1	STN1
BFAR	TMEM68	ELOC
COX8A	EIF1B	RPL26
NR4A2	C20orf197	TMEM141
SNAPC2	GRB10	BCAS4
TPRG1	PEX19	MRPL34
TUBGCP4	RAB9A	SNRNP48
LIX1L	MIB2	CD14
SLC35A5	TMEM164	SNRPG
FBXL2	ARCN1	UQCC2
RBL2	RAB27B	DUSP5
SEMA6B	PCNP	RPS19
CDCA4	MRPL39	GPI
EXT2	IGF2BP2-AS1	TMEM38A
OLR1	DIMT1	KCNJ15
MGST2	MAP1LC3B	RPLP0
PRXL2C	AC131254.1	GTF3A
RBM22	MAP2K7	NAP1L4P1
SLC35B1	MRPL36	POMP
TMEM102	DAAM1	TSPAN1
UXT	TMED3	RNASEH2C
NOX5	ABHD14B	CIB1
TUBG2	PNKP	NT5C3B
AC092117.1	ARL5B	NDUFAB1
RRM2	IMPAD1	TIPARP
AP002449.1	NRBP1	SH3TC1
AC147067.1	UBXN6	ACSL4
AP002761.4	MDM2	SLC25A11
LINC00543	MTA3	NOP10
CABCOCO1	HCAR3	RPL41
TLCD1	NRXN2	PSTPIP2
HUS1	WDR66	UQCRB
ZNF425	ARSK	PPP1CB
TK1	PLS1	AGFG2
SMTN	PROSER2	CRLS1
ZNF584	PTK2	NDUFA3
SLC25A48	NEDD1	CRACR2B
DNAJC1	TNFAIP2	PUDP
ANKRD42	SLC6A6	COX7C
SUCLG2	IL1RN	IRF2BP2
FBP1	IL17RD	FAM81A
GCSH	LATS1	HIST1H2BD
LSM7	NCEH1	RAB32
SCIN	CD24	SIK1B
NDUFAF2	AL391834.2	GGH
NPTX2	ZNF354A	GKAP1
CAMK2B	CFAP20	FHL2
QRSL1	HILPDA	RABIF
PCGF6	PRPF39	NDUFB6
GCAT	FCRLB	RPL27A
FCGRT	AC011374.2	UBASH3B
PRR5	EIF2B2	SMUG1
AC108136.1	SNRPGP10	ROMO1
NCAN	ST8SIA4	ZNF672
MRPS10	NPLOC4	DYNLT1
RPA3	AC078820.1	P3H1
STX17	MXI1	CHCHD2
PNRC1	HIVEP2	SPR
CENPJ	ZC3HAV1	MDK
BDH2	KRT27	MRRF
RNF14	RPS25	S100A6
DNAJC13	PAK2	CCDC85B
AC110619.1	UQCRFS1	C7orf26
LINC00937	SLPI	PKN1
TRMT1L	ZDHHC16	PLAUR
44441	WDR26	ELFN2
POLR2M	C1orf174	RAB4A
CD36	ATP2B1	RPL38
LRP3	LIN7C	SNRPN
MYL12B	CHPF	MYL12A
ABHD10	AC084026.3	METTL17
OCIAD2	UBE2J1	ZFP57
BCKDK	EDN1	AREG
CLTA	C14orf119	ADGRB2
GMPPA	RAB5IF	RAC1
CKS2	SUMO3	SLFN5
AURKAIP1	AP000894.4	IL20RB
ANKRD13A	DST	DKK1
TAF7L	JAG1	CNPY2
ETFA	TUBGCP3	KLF6
BIRC3	COTL1	RRAGA
METTL4	CABLES1	STAMBP
AOX1	SDC4	NOV
SLC2A6	HSD17B2	NA
AP5S1	STXBP1	NA
NA	PAFAH1B3	NA
NA	ATP5F1C	NA
NA	NANP	NA
NA	EIF2A	NA
NA	PGM2L1	NA
NA	NDUFAF4	NA
NA	UBE2D1	NA
NA	NDRG2	NA
NA	AC008063.2	NA
NA	GEMIN4	NA
NA	RALA	NA
NA	TSTA3	NA
NA	PAX1	NA
NA	ZBTB38	NA
NA	PPFIA1	NA
NA	RIMKLB	NA
NA	ASB13	NA
NA	CLIP2	NA
NA	RFNG	NA
NA	SORBS1	NA
NA	CPT1A	NA
NA	MARK3	NA
NA	CFAP97	NA
NA	HDAC5	NA
NA	PTRH2	NA
NA	UBR4	NA
NA	STAMBPL1	NA
NA	UBE2B	NA
NA	LDLRAP1	NA
NA	KRT17	NA
NA	SNHG26	NA
NA	SENP5	NA
NA	MBOAT2	NA
NA	YWHAH	NA
NA	SFXN1	NA
NA	ACTR1B	NA
NA	AC233280.2	NA
NA	MXD1	NA
NA	NFATC1	NA
NA	AGPAT1	NA
NA	ABCA2	NA
NA	TGFA	NA
NA	UBAC2	NA
NA	GFPT1	NA
NA	RERG	NA
NA	PHF1	NA
NA	RPL13A	NA
NA	SLC25A10	NA
NA	USB1	NA
NA	SLC45A3	NA
NA	GATA6	NA
NA	LZTS3	NA
NA	PHC2	NA
NA	AKR1C2	NA
NA	CCNE1	NA
NA	SLC12A5-AS1	NA
NA	RSU1	NA
NA	SCARF2	NA
NA	CDC42EP1	NA
NA	PRR29	NA
NA	LLGL1	NA
NA	RTTN	NA
NA	AKR7A3	NA
NA	ASB1	NA
NA	ST7	NA
NA	RPS6KA3	NA
NA	PCSK5	NA
NA	CBLB	NA
NA	AC092611.3	NA
NA	EMC9	NA
NA	SIRPB2	NA
NA	PMAIP1	NA
NA	ATIC	NA
NA	KLF16	NA
NA	CYB5R4	NA
NA	PCGF2	NA
NA	FOSL1	NA
NA	TMEM150A	NA
NA	SHPK	NA
NA	QSOX2	NA
NA	GSTCD	NA
NA	POU4F1	NA
NA	AC008915.2	NA
NA	RP2	NA
NA	STARD10	NA
NA	DOCK11	NA
NA	NIT1	NA
NA	MMP9	NA
NA	THAP4	NA
NA	RPSAP52	NA
NA	MTMR10	NA
NA	TRIM5	NA
NA	FKBP14	NA
NA	FAM91A1	NA
NA	PSMA4	NA
NA	ICAM1	NA
NA	FBXO45	NA
NA	INTS13	NA
NA	BLMH	NA
NA	CMTM7	NA
NA	IFI44	NA
NA	POLE2	NA
NA	SMOX	NA
NA	COX5A	NA
NA	CD44	NA
NA	LINC02323	NA
NA	SLC9A1	NA
NA	EFHD2	NA
NA	ADGRL1	NA
NA	GIMAP2	NA
NA	IL24	NA
NA	ARPC1A	NA
NA	MYEOV	NA
NA	PALM3	NA
NA	CUTC	NA
NA	UBFD1	NA
NA	RASD1	NA
NA	MSI2	NA
NA	PSD3	NA
NA	RAB1B	NA
NA	PAX8-AS1	NA
NA	PPP1R11	NA
NA	MRPL32	NA
NA	HEY1	NA
NA	FUCA1	NA
NA	CCDC169	NA
NA	USP53	NA
NA	PDE4B	NA
NA	AMIGO2	NA
NA	LSM2	NA
NA	MSL3	NA
NA	GAREM1	NA
NA	SLC44A5	NA
NA	MTFR1	NA
NA	CEP170	NA
NA	AL355596.1	NA
NA	GRSF1	NA
NA	NR1D1	NA
NA	ASNSD1	NA
NA	KLF3	NA
NA	DDX1	NA
NA	KCMF1	NA
NA	GGCX	NA
NA	NOL12	NA
NA	OSTF1	NA
NA	TEX264	NA
NA	ACTR1A	NA
NA	THSD4	NA
NA	AC125611.2	NA
NA	RWDD4P2	NA
NA	AHCYL1	NA
NA	LYRM4	NA
NA	PSMG3	NA
NA	KIF12	NA
NA	CISD3	NA
NA	ITGAV	NA
NA	SLC25A34	NA
NA	CES1P1	NA
NA	PSMB4	NA
NA	RWDD4	NA
NA	RFPL2	NA
NA	SLC25A20	NA
NA	FAM69A	NA
NA	SDC2	NA
NA	PRNP	NA
NA	PLLP	NA
NA	RWDD1	NA
NA	TRMO	NA
NA	UIMC1	NA
NA	CFAP410	NA
NA	CYP27C1	NA
NA	AC012512.1	NA
NA	TBRG1	NA
NA	MAPK8	NA
NA	DLX2	NA
NA	PLEKHG5	NA
NA	OSBPL10	NA
NA	SNX3	NA
NA	ORC4	NA
NA	MRPL27	NA
NA	RPL7A	NA
NA	NIPA1	NA
NA	RIDA	NA
NA	RIOX1	NA
NA	MYH15	NA
NA	MAPK9	NA
NA	MOB1A	NA
NA	TAF5	NA
NA	AC090517.5	NA
NA	ATE1	NA
NA	PPP1CC	NA
NA	CEP83	NA
NA	TMEM69	NA
NA	N4BP3	NA
NA	RDH14	NA
NA	SLC12A2	NA
NA	CBL	NA
NA	ULBP2	NA
NA	ARL5A	NA
NA	RAB11FIP5	NA
NA	IFNE	NA
NA	SLC35G1	NA
NA	CASP3	NA
NA	FAM241A	NA
NA	INHBA	NA
NA	LOXL4	NA
NA	SAMD1	NA
NA	MALT1	NA
NA	NR5A2	NA
NA	PLIN3	NA
NA	FOXG1	NA
NA	BICD2	NA
NA	EIF2S2	NA
NA	ZNF157	NA
NA	IRAK1	NA
NA	PRRG1	NA
NA	NKD2	NA
NA	PCDH1	NA
NA	ACOT4	NA
NA	PTX3	NA
NA	DNAH14	NA
NA	PGAM1	NA
NA	KDM6B	NA
NA	DLGAP1-AS1	NA
NA	BACH1	NA
NA	NDUFS3	NA
NA	MED22	NA
NA	PANK4	NA
NA	UXS1	NA
NA	MKLN1	NA
NA	GPRC5B	NA
NA	MPC1	NA
NA	NIPSNAP2	NA
NA	EXTL3	NA
NA	TIMM13	NA
NA	UCHL1	NA
NA	NAV1	NA
NA	DALRD3	NA
NA	PAPOLA	NA
NA	EPOP	NA
NA	RPL6	NA
NA	MDN1	NA
NA	AC112236.1	NA
NA	TMOD3	NA
NA	LRWD1	NA
NA	FKBP11	NA
NA	ARMC10	NA
NA	UNKL	NA
NA	PTPRR	NA
NA	CPNE8	NA
NA	MRPL48	NA
NA	AL359915.2	NA
NA	ZNF22	NA
NA	LIMCH1	NA
NA	CD99P1	NA
NA	ZCCHC10	NA
NA	ADARB1	NA
NA	UBE2Q1	NA
NA	EMG1	NA
NA	LINC00513	NA
NA	IFNGR1	NA
NA	IFNL3P1	NA
NA	AADAT	NA
NA	IL32	NA
NA	GJA3	NA
NA	CMIP	NA
NA	TNFRSF11B	NA
NA	ZNHIT1	NA
NA	MC5R	NA
NA	RPL4	NA
NA	ELMOD2	NA
NA	TBCA	NA
NA	ADPGK	NA
NA	NUDT4	NA
NA	AC002059.1	NA
NA	MLX	NA
NA	LINC00997	NA
NA	KIAA0513	NA
NA	AL133163.1	NA
NA	MRPS26	NA
NA	UBLCP1	NA
NA	UBE2Z	NA
NA	TMEM39B	NA
NA	LINC02265	NA
NA	REEP3	NA
NA	ASS1P1	NA
NA	DNAJC12	NA
NA	DHX32	NA
NA	LRCH1	NA
NA	ZMYM2	NA
NA	NUTF2	NA
NA	UBA2	NA
NA	MICALL1	NA
NA	EIF4E	NA
NA	DXO	NA
NA	IL1B	NA
NA	TLDC1	NA
NA	GLS	NA
NA	MOSMO	NA
NA	SRA1	NA
NA	ETV6	NA
NA	PARP12	NA
NA	KCNG1	NA
NA	ACOT8	NA
NA	RAB11A	NA
NA	PPP4R2	NA
NA	TBC1D9	NA
NA	44260	NA
NA	RITA1	NA
NA	LIG4	NA
NA	RAPGEF3	NA
NA	PUM2	NA
NA	TCF3	NA
NA	ANKLE2	NA
NA	LDLRAD3	NA
NA	SBNO1	NA
NA	TANGO6	NA
NA	CDC37L1	NA
NA	TUBB2A	NA
NA	TGFBR2	NA
NA	RHOV	NA
NA	ORAI1	NA
NA	FUNDC2	NA
NA	AC020915.2	NA
NA	GPX2	NA
NA	C3orf14	NA
NA	L3MBTL3	NA
NA	MT-ND3	NA
NA	SLC16A1	NA
NA	TEX30	NA
NA	F8A1	NA
NA	MACROD1	NA
NA	ABHD3	NA
NA	POLR3G	NA
NA	RCE1	NA
NA	RNF19B	NA
NA	PLEKHH2	NA
NA	TATDN2P2	NA
NA	MPP3	NA
NA	TNFSF9	NA
NA	ANKRD13B	NA
NA	PDCD2	NA
NA	AC009237.14	NA
NA	SLC4A2	NA
NA	ESR2	NA
NA	BAZ1A	NA
NA	USP3	NA
NA	LINC01792	NA
NA	POLR2J	NA
NA	MLKL	NA
NA	MGAT5	NA
NA	TMEM173	NA
NA	MMADHC	NA
NA	ARMCX2	NA
NA	DYNLL1	NA
NA	AC011912.1	NA
NA	CCDC107	NA
NA	FAM84B	NA
NA	BRMS1L	NA
NA	SULT1B1	NA
NA	APIP	NA
NA	KCNS3	NA
NA	RHOF	NA
NA	AC004585.1	NA
NA	TOP1MT	NA
NA	AL365356.5	NA
NA	PCID2	NA
NA	CXADR	NA
NA	FOXD1	NA
NA	PTHLH	NA
NA	FAM220A	NA
NA	FAM162A	NA
NA	MRPS25	NA
NA	NEK5	NA
NA	ZNF865	NA
NA	BCAT1	NA
NA	CMC2	NA
NA	BHLHE41	NA
NA	S1PR3	NA
NA	C1orf216	NA
NA	TTC39C	NA
NA	GTF2A2	NA
NA	EGLN1	NA
NA	TPST2	NA
NA	EPM2A	NA
NA	OSGIN2	NA
NA	MPP6	NA
NA	SUDS3	NA
NA	CDC14A	NA
NA	RNF146	NA
NA	CNKSR3	NA
NA	STK25	NA
NA	AL035071.1	NA
NA	SH3PXD2A-AS1	NA
NA	CTC1	NA
NA	IL2RG	NA
NA	NPRL2	NA
NA	SMARCB1	NA
NA	CXCL8	NA
NA	KLF10	NA
NA	LAMP3	NA
NA	MAOB	NA
NA	RACK1	NA
NA	MANF	NA
NA	MTFR1L	NA
NA	IFI16	NA
NA	PTGS2	NA
NA	LNCAROD	NA
NA	FZD4	NA
NA	PTS	NA
NA	FAM110C	NA
NA	MAMSTR	NA
NA	OSTM1	NA
NA	COQ10B	NA
NA	GJB3	NA
NA	CCDC127	NA
NA	CRLF3	NA
NA	STK26	NA
NA	GRB2	NA
NA	TRPC4AP	NA
NA	LYPD3	NA
NA	AC016831.6	NA
NA	EXOC3L2	NA
NA	REEP6	NA
NA	ZNF512	NA
NA	KMT2C	NA
NA	IL1RL1	NA
NA	SIX2	NA
NA	SPAG1	NA
NA	GTF2E2	NA
NA	NRP2	NA
NA	TNFAIP1	NA
NA	KRT75	NA
NA	CALU	NA
NA	BCAP31	NA
NA	RMND5B	NA
NA	SUMO2	NA
NA	ABCC5	NA
NA	LRRC41	NA
NA	PHOSPHO2	NA
NA	PSMD13	NA
NA	MRPL19	NA
NA	B3GLCT	NA
NA	KATNBL1	NA
NA	MRPL45	NA
NA	HSF2	NA
NA	KAZN	NA
NA	WRNIP1	NA
NA	MTCO2P12	NA
NA	AHCYL2	NA
NA	KDM7A	NA
NA	SORD	NA
NA	SNHG3	NA
NA	ABHD12	NA
NA	CDK8	NA
NA	EHBP1	NA
NA	RMC1	NA
NA	MRPL17	NA
NA	SPRED1	NA
NA	RNF19A	NA
NA	MT-ATP8	NA
NA	SH3PXD2B	NA
NA	OASL	NA
NA	HOOK3	NA
NA	MPHOSPH6	NA
NA	NDUFAF5	NA
NA	DCUN1D5	NA
NA	NEFM	NA
NA	FBXW11	NA
NA	FAM49B	NA
NA	ENTPD4	NA
NA	FOXO4	NA
NA	SAMD9	NA
NA	RAB1A	NA
NA	CPNE8-AS1	NA
NA	EHD3	NA
NA	SYT11	NA
NA	TCF4	NA
NA	ARF4	NA
NA	TMTC1	NA
NA	SLC24A4	NA
NA	AC104393.1	NA
NA	AL138902.1	NA
NA	RGCC	NA
NA	TCIRG1	NA
NA	XRN2	NA
NA	ESR1	NA
NA	LYST	NA
NA	AK1	NA
NA	GPR3	NA
NA	AC027097.2	NA
NA	DYM	NA
NA	MTX2	NA
NA	CHST10	NA
NA	CYP27B1	NA
NA	TAOK3	NA
NA	AC139493.2	NA
NA	MX1	NA
NA	PHF20	NA
NA	SPCS3	NA
NA	IGFBPL1	NA
NA	LONRF3	NA
NA	PNPLA8	NA
NA	PLPP2	NA
NA	AL358115.1	NA
NA	KPNA3	NA
NA	DAPK1	NA
NA	OTUD1	NA
NA	AL772337.3	NA
NA	SETD6	NA
NA	SNORD6	NA
NA	CAMSAP1	NA
NA	AC015912.3	NA
NA	SOAT1	NA
NA	TMEM216	NA
NA	SERPINB5	NA
NA	CNFN	NA
NA	ORAI2	NA
NA	CADM1	NA
NA	PIGO	NA
NA	JTB	NA
NA	AC021851.1	NA
NA	AJAP1	NA
NA	BCAR1	NA
NA	MYO10	NA
NA	NCK2	NA
NA	ELK4	NA
NA	CCDC59	NA
NA	DRAM1	NA
NA	AL138921.2	NA
NA	CTXN1	NA
NA	NOCT	NA
NA	MOGS	NA
NA	EIF2AK1	NA
NA	TMEM106B	NA
NA	RPS6KA1	NA
NA	TBPL1	NA
NA	SIAH2	NA
NA	FGFBP2	NA
NA	RPL4P6	NA
NA	DVL1	NA
NA	GPR108	NA
NA	SNRK	NA
NA	ZPR1	NA
NA	MCM3	NA
NA	PKNOX1	NA
NA	OGDH	NA
NA	NEIL3	NA
NA	KLF2	NA
NA	HIST1H4F	NA
NA	HDAC2	NA
NA	MAMLD1	NA
NA	MAP1S	NA
NA	SGPP1	NA
NA	BEND3P1	NA
NA	NDUFA8	NA
NA	RASA4DP	NA
NA	BCL2L11	NA
NA	SGMS2	NA
NA	INPPL1	NA
NA	UBE2E2	NA
NA	LINC-PINT	NA
NA	ZDHHC8	NA
NA	GSG1	NA
NA	ZFAND1	NA
NA	AL441992.1	NA
NA	DESI1	NA
NA	CCDC28B	NA
NA	MTHFD2L	NA
NA	GAS1	NA
NA	LACTB2	NA
NA	EFEMP1	NA
NA	LINC00472	NA
NA	COA4	NA
NA	RAB29	NA
NA	EID2	NA
NA	TMEM206	NA
NA	KRT16P6	NA
NA	SLC41A2	NA
NA	LINC01410	NA
NA	MT-TT	NA
NA	ADCY10P1	NA
NA	FBXO33	NA
NA	PLEKHO1	NA
NA	DNAAF2	NA
NA	DFFB	NA
NA	ERCC1	NA
NA	ZCCHC24	NA
NA	MET	NA
NA	PHPT1	NA
NA	APLP2	NA
NA	AP000688.1	NA
NA	FRAT1	NA
NA	OLFM2	NA
NA	AL139156.2	NA
NA	TADA3	NA
NA	AC005828.4	NA
NA	SLFN11	NA
NA	AKAP8	NA
NA	FAM173B	NA
NA	MAD2L1	NA
NA	RPRD1A	NA
NA	PEX7	NA
NA	CISD1	NA
NA	AC090409.2	NA
NA	HHEX	NA
NA	GNPNAT1	NA
