# Supplementary material for: L-Arginine Enhances Oral Keratinocyte Proliferation under High-Glucose Conditions via Upregulation of CYP1A1, SKP2, and SRSF5
Source: Molecules. 2023 Oct 10;28(20):7020. doi: 10.3390/molecules28207020 (PMC10609441; doi:10.3390/molecules28207020)
Supplement: Supplementary file 1 [file molecules-28-07020-s001.zip › Suppl/Suppl Table 8 GO terms 24h UP.xlsx]

## Sheet: ArgH24hvsConH24h.up.GOenrich_
Category	GOID	Description	GeneRatio	BgRatio	pvalue	padj	geneID	geneName	Count
BP	GO:0000819	sister chromatid segregation	49|1101	177|14261	1.09151e-15	2.54447e-12	ENSG00000066923/ENSG00000079616/ENSG00000080986/ENSG00000090889/ENSG00000131747/ENSG00000134690/ENSG00000237649/ENSG00000156970/ENSG00000113810/ENSG00000137807/ENSG00000146670/ENSG00000142945/ENSG00000117724/ENSG00000161800/ENSG00000213024/ENSG00000010292/ENSG00000013810/ENSG00000134222/ENSG00000076382/ENSG00000122952/ENSG00000153187/ENSG00000136824/ENSG00000126787/ENSG00000149503/ENSG00000169679…	STAG3/KIF22/NDC80/KIF4A/TOP2A/CDCA8/KIFC1/BUB1B/SMC4/KIF23/CDCA5/KIF2C/CENPF/RACGAP1/NUP62/NCAPD2/TACC3/PSRC1/SPAG5/ZWINT/HNRNPU/SMC2/DLGAP5/INCENP/BUB1/KIF18B/SMC3/KPNB1/KIF18A/CCNB1/CDT1/NIPBL/SMC1B/IK/NUMA1/TTK/KIF14/CENPC/CENPE/VPS4B/MAP10/NCAPG/SLF2/AURKC/SGO2/XRCC3/BUB3/TPR/FBXO5	49
BP	GO:0000375	RNA splicing, via transesterification reactions	72|1101	340|14261	1.64144e-15	2.54447e-12	ENSG00000117569/ENSG00000169045/ENSG00000100650/ENSG00000101161/ENSG00000133226/ENSG00000102317/ENSG00000103067/ENSG00000054118/ENSG00000126945/ENSG00000122566/ENSG00000144028/ENSG00000136527/ENSG00000095485/ENSG00000153187/ENSG00000140829/ENSG00000099783/ENSG00000163714/ENSG00000138668/ENSG00000169217/ENSG00000100941/ENSG00000047315/ENSG00000165494/ENSG00000145833/ENSG00000198231/ENSG00000183684…	PTBP2/HNRNPH1/SRSF5/PRPF6/SRRM1/RBM3/ESRP2/THRAP3/HNRNPH2/HNRNPA2B1/SNRNP200/TRA2B/CWF19L1/HNRNPU/DHX38/HNRNPM/U2SURP/HNRNPD/CD2BP2/PNN/POLR2B/PCF11/DDX46/DDX42/ALYREF/HNRNPH3/YTHDC1/MPHOSPH10/SRSF1/PPWD1/TFIP11/ZMAT2/SF3B2/HNRNPA3/SF3A2/SYMPK/RBM42/MAGOH/SF3A1/IK/CIRBP/DDX23/PRPF40A/MBNL3/PRPF8/SRSF2/PRPF3/PRPF19/TGS1/XAB2/HNRNPA1/SRSF7/DDX17/SART1/ZCCHC8/CSTF2T/CASC3/HNRNPUL1/HNRNPC/MAGOHB/DDX4…	72
BP	GO:0000070	mitotic sister chromatid segregation	44|1101	148|14261	1.83463e-15	2.54447e-12	ENSG00000079616/ENSG00000080986/ENSG00000090889/ENSG00000134690/ENSG00000237649/ENSG00000156970/ENSG00000113810/ENSG00000137807/ENSG00000146670/ENSG00000142945/ENSG00000117724/ENSG00000161800/ENSG00000213024/ENSG00000010292/ENSG00000013810/ENSG00000134222/ENSG00000076382/ENSG00000122952/ENSG00000153187/ENSG00000136824/ENSG00000126787/ENSG00000149503/ENSG00000169679/ENSG00000186185/ENSG00000108424…	KIF22/NDC80/KIF4A/CDCA8/KIFC1/BUB1B/SMC4/KIF23/CDCA5/KIF2C/CENPF/RACGAP1/NUP62/NCAPD2/TACC3/PSRC1/SPAG5/ZWINT/HNRNPU/SMC2/DLGAP5/INCENP/BUB1/KIF18B/KPNB1/KIF18A/CCNB1/CDT1/NIPBL/IK/NUMA1/TTK/KIF14/CENPC/CENPE/VPS4B/MAP10/NCAPG/SLF2/AURKC/XRCC3/BUB3/TPR/FBXO5	44
BP	GO:0140014	mitotic nuclear division	60|1101	255|14261	2.671e-15	2.54447e-12	ENSG00000079616/ENSG00000080986/ENSG00000090889/ENSG00000134690/ENSG00000088325/ENSG00000237649/ENSG00000138160/ENSG00000196924/ENSG00000156970/ENSG00000148773/ENSG00000113810/ENSG00000127564/ENSG00000137807/ENSG00000146670/ENSG00000142945/ENSG00000167244/ENSG00000117724/ENSG00000161800/ENSG00000175063/ENSG00000213024/ENSG00000010292/ENSG00000138182/ENSG00000013810/ENSG00000134222/ENSG00000076382…	KIF22/NDC80/KIF4A/CDCA8/TPX2/KIFC1/KIF11/FLNA/BUB1B/MKI67/SMC4/PKMYT1/KIF23/CDCA5/KIF2C/IGF2/CENPF/RACGAP1/UBE2C/NUP62/NCAPD2/KIF20B/TACC3/PSRC1/SPAG5/ZWINT/HNRNPU/SMC2/DLGAP5/INCENP/BORA/BUB1/KIF18B/SMC3/KPNB1/KIF18A/CCNB1/CDT1/NIPBL/IK/CDKN1B/NUMA1/TTK/KIF14/CENPC/CENPE/VPS4B/MYBL2/BIRC5/CDC25C/NFE2L1/MAP10/NCAPG/SLF2/AURKC/XRCC3/PHIP/BUB3/TPR/FBXO5	60
BP	GO:0000377	RNA splicing, via transesterification reactions with bulged adenosine as nucleophile	71|1101	337|14261	3.43143e-15	2.54447e-12	ENSG00000117569/ENSG00000169045/ENSG00000100650/ENSG00000101161/ENSG00000133226/ENSG00000102317/ENSG00000103067/ENSG00000054118/ENSG00000126945/ENSG00000122566/ENSG00000144028/ENSG00000136527/ENSG00000095485/ENSG00000153187/ENSG00000140829/ENSG00000099783/ENSG00000163714/ENSG00000138668/ENSG00000169217/ENSG00000100941/ENSG00000047315/ENSG00000165494/ENSG00000145833/ENSG00000198231/ENSG00000183684…	PTBP2/HNRNPH1/SRSF5/PRPF6/SRRM1/RBM3/ESRP2/THRAP3/HNRNPH2/HNRNPA2B1/SNRNP200/TRA2B/CWF19L1/HNRNPU/DHX38/HNRNPM/U2SURP/HNRNPD/CD2BP2/PNN/POLR2B/PCF11/DDX46/DDX42/ALYREF/HNRNPH3/YTHDC1/SRSF1/PPWD1/TFIP11/ZMAT2/SF3B2/HNRNPA3/SF3A2/SYMPK/RBM42/MAGOH/SF3A1/IK/CIRBP/DDX23/PRPF40A/MBNL3/PRPF8/SRSF2/PRPF3/PRPF19/TGS1/XAB2/HNRNPA1/SRSF7/DDX17/SART1/ZCCHC8/CSTF2T/CASC3/HNRNPUL1/HNRNPC/MAGOHB/DDX41/RBM10/CS…	71
BP	GO:0000398	mRNA splicing, via spliceosome	71|1101	337|14261	3.43143e-15	2.54447e-12	ENSG00000117569/ENSG00000169045/ENSG00000100650/ENSG00000101161/ENSG00000133226/ENSG00000102317/ENSG00000103067/ENSG00000054118/ENSG00000126945/ENSG00000122566/ENSG00000144028/ENSG00000136527/ENSG00000095485/ENSG00000153187/ENSG00000140829/ENSG00000099783/ENSG00000163714/ENSG00000138668/ENSG00000169217/ENSG00000100941/ENSG00000047315/ENSG00000165494/ENSG00000145833/ENSG00000198231/ENSG00000183684…	PTBP2/HNRNPH1/SRSF5/PRPF6/SRRM1/RBM3/ESRP2/THRAP3/HNRNPH2/HNRNPA2B1/SNRNP200/TRA2B/CWF19L1/HNRNPU/DHX38/HNRNPM/U2SURP/HNRNPD/CD2BP2/PNN/POLR2B/PCF11/DDX46/DDX42/ALYREF/HNRNPH3/YTHDC1/SRSF1/PPWD1/TFIP11/ZMAT2/SF3B2/HNRNPA3/SF3A2/SYMPK/RBM42/MAGOH/SF3A1/IK/CIRBP/DDX23/PRPF40A/MBNL3/PRPF8/SRSF2/PRPF3/PRPF19/TGS1/XAB2/HNRNPA1/SRSF7/DDX17/SART1/ZCCHC8/CSTF2T/CASC3/HNRNPUL1/HNRNPC/MAGOHB/DDX41/RBM10/CS…	71
BP	GO:0008380	RNA splicing	82|1101	423|14261	3.62903e-15	2.54447e-12	ENSG00000117569/ENSG00000169045/ENSG00000100650/ENSG00000101161/ENSG00000133226/ENSG00000102317/ENSG00000103067/ENSG00000054118/ENSG00000126945/ENSG00000122566/ENSG00000144028/ENSG00000136527/ENSG00000095485/ENSG00000153187/ENSG00000140829/ENSG00000099783/ENSG00000163714/ENSG00000116830/ENSG00000138668/ENSG00000169217/ENSG00000100941/ENSG00000047315/ENSG00000165494/ENSG00000145833/ENSG00000198231…	PTBP2/HNRNPH1/SRSF5/PRPF6/SRRM1/RBM3/ESRP2/THRAP3/HNRNPH2/HNRNPA2B1/SNRNP200/TRA2B/CWF19L1/HNRNPU/DHX38/HNRNPM/U2SURP/TTF2/HNRNPD/CD2BP2/PNN/POLR2B/PCF11/DDX46/DDX42/ALYREF/HNRNPH3/YTHDC1/MPHOSPH10/ESRP1/SRSF1/PPWD1/TFIP11/ZMAT2/SUPT6H/SF3B2/HNRNPA3/SF3A2/SYMPK/RBM42/MAGOH/SF3A1/AHNAK2/IK/PIK3R1/CIRBP/DDX23/PRPF40A/MBNL3/PRPF8/ACIN1/SRSF2/PRPF3/AHNAK/PRKRIP1/PRPF19/TGS1/XAB2/HNRNPA1/SRSF7/DDX17/S…	82
BP	GO:0006397	mRNA processing	89|1101	488|14261	1.05554e-14	6.47572e-12	ENSG00000117569/ENSG00000169045/ENSG00000100650/ENSG00000101161/ENSG00000133226/ENSG00000102317/ENSG00000103067/ENSG00000054118/ENSG00000126945/ENSG00000122566/ENSG00000144028/ENSG00000196235/ENSG00000136527/ENSG00000095485/ENSG00000153187/ENSG00000140829/ENSG00000099783/ENSG00000163714/ENSG00000116830/ENSG00000138668/ENSG00000169217/ENSG00000111358/ENSG00000100941/ENSG00000047315/ENSG00000165494…	PTBP2/HNRNPH1/SRSF5/PRPF6/SRRM1/RBM3/ESRP2/THRAP3/HNRNPH2/HNRNPA2B1/SNRNP200/SUPT5H/TRA2B/CWF19L1/HNRNPU/DHX38/HNRNPM/U2SURP/TTF2/HNRNPD/CD2BP2/GTF2H3/PNN/POLR2B/PCF11/DDX46/DDX42/ALYREF/HNRNPH3/YTHDC1/RNF20/ESRP1/BARD1/SRSF1/PPWD1/RNF40/TFIP11/ZMAT2/SUPT6H/CCNB1/ZNF473/SF3B2/HNRNPA3/SF3A2/SYMPK/RBM42/MAGOH/SF3A1/IK/CIRBP/DDX23/PRPF40A/MBNL3/PRPF8/ACIN1/SRSF2/PRPF3/ADAR/PRKRIP1/PRPF19/TGS1/XAB2/H…	89
BP	GO:0007052	mitotic spindle organization	36|1101	108|14261	1.32454e-14	7.22315e-12	ENSG00000080986/ENSG00000090889/ENSG00000088325/ENSG00000237649/ENSG00000138160/ENSG00000196924/ENSG00000137807/ENSG00000161800/ENSG00000123473/ENSG00000213024/ENSG00000013810/ENSG00000134222/ENSG00000145632/ENSG00000153187/ENSG00000136122/ENSG00000100242/ENSG00000108055/ENSG00000108424/ENSG00000134057/ENSG00000117632/ENSG00000137497/ENSG00000204843/ENSG00000112742/ENSG00000138778/ENSG00000119541…	NDC80/KIF4A/TPX2/KIFC1/KIF11/FLNA/KIF23/RACGAP1/STIL/NUP62/TACC3/PSRC1/PLK2/HNRNPU/BORA/SUN2/SMC3/KPNB1/CCNB1/STMN1/NUMA1/DCTN1/TTK/CENPE/VPS4B/PCNT/MYBL2/SPC25/BIRC5/MAP10/MAP4/AURKC/RAE1/WDR62/PARP3/TPR	36
BP	GO:0007051	spindle organization	45|1101	169|14261	7.64111e-14	3.75025e-11	ENSG00000080986/ENSG00000100345/ENSG00000090889/ENSG00000088325/ENSG00000237649/ENSG00000138160/ENSG00000066279/ENSG00000196924/ENSG00000137807/ENSG00000161800/ENSG00000123473/ENSG00000213024/ENSG00000013810/ENSG00000134222/ENSG00000145632/ENSG00000076382/ENSG00000153187/ENSG00000136122/ENSG00000100242/ENSG00000108055/ENSG00000249115/ENSG00000108424/ENSG00000196230/ENSG00000134057/ENSG00000117632…	NDC80/MYH9/KIF4A/TPX2/KIFC1/KIF11/ASPM/FLNA/KIF23/RACGAP1/STIL/NUP62/TACC3/PSRC1/PLK2/SPAG5/HNRNPU/BORA/SUN2/SMC3/HAUS5/KPNB1/TUBB/CCNB1/STMN1/NUMA1/DCTN1/WASHC5/TTK/CENPE/VPS4B/PCNT/MYBL2/SPC25/BIRC5/MLH1/MAP10/MAP4/AURKC/RAE1/WDR62/PARP3/TPR/FBXO5/NCOR1	45
BP	GO:0000280	nuclear division	71|1101	366|14261	2.6678e-13	1.19032e-10	ENSG00000066923/ENSG00000079616/ENSG00000080986/ENSG00000090889/ENSG00000131747/ENSG00000134690/ENSG00000088325/ENSG00000237649/ENSG00000138160/ENSG00000066279/ENSG00000196924/ENSG00000156970/ENSG00000148773/ENSG00000113810/ENSG00000127564/ENSG00000137807/ENSG00000146670/ENSG00000142945/ENSG00000167244/ENSG00000117724/ENSG00000161800/ENSG00000175063/ENSG00000213024/ENSG00000010292/ENSG00000138182…	STAG3/KIF22/NDC80/KIF4A/TOP2A/CDCA8/TPX2/KIFC1/KIF11/ASPM/FLNA/BUB1B/MKI67/SMC4/PKMYT1/KIF23/CDCA5/KIF2C/IGF2/CENPF/RACGAP1/UBE2C/NUP62/NCAPD2/KIF20B/TACC3/SYCE2/PSRC1/SPAG5/ZWINT/HNRNPU/SMC2/DLGAP5/INCENP/BORA/BUB1/KIF18B/SMC3/UBB/KPNB1/KIF18A/CCNB1/CDT1/NIPBL/IK/CDKN1B/NUMA1/WASHC5/TTK/FZR1/KIF14/CENPC/CENPE/VPS4B/MYBL2/BIRC5/CDC25C/MLH1/NFE2L1/MAP10/NCAPG/SLF2/AURKC/SGO2/XRCC3/PHIP/CDC25B/EME1…	71
BP	GO:0048285	organelle fission	75|1101	405|14261	6.56005e-13	2.68306e-10	ENSG00000066923/ENSG00000079616/ENSG00000080986/ENSG00000090889/ENSG00000131747/ENSG00000134690/ENSG00000088325/ENSG00000237649/ENSG00000138160/ENSG00000066279/ENSG00000196924/ENSG00000156970/ENSG00000148773/ENSG00000113810/ENSG00000170581/ENSG00000127564/ENSG00000137807/ENSG00000146670/ENSG00000142945/ENSG00000167244/ENSG00000117724/ENSG00000161800/ENSG00000175063/ENSG00000213024/ENSG00000010292…	STAG3/KIF22/NDC80/KIF4A/TOP2A/CDCA8/TPX2/KIFC1/KIF11/ASPM/FLNA/BUB1B/MKI67/SMC4/STAT2/PKMYT1/KIF23/CDCA5/KIF2C/IGF2/CENPF/RACGAP1/UBE2C/NUP62/NCAPD2/KIF20B/TACC3/SYCE2/PSRC1/SPAG5/ZWINT/HNRNPU/SMC2/DLGAP5/INCENP/BORA/BUB1/DHODH/KIF18B/SMC3/UBB/KPNB1/KIF18A/CCNB1/CDT1/NIPBL/IK/CDKN1B/NUMA1/WASHC5/TTK/FZR1/KIF14/CENPC/CENPE/VPS4B/MYBL2/BIRC5/CDC25C/MLH1/NFE2L1/MAP10/NCAPG/SLF2/AURKC/PEX11B/SGO2/XRC…	75
BP	GO:0098813	nuclear chromosome segregation	53|1101	237|14261	1.00835e-12	3.80692e-10	ENSG00000066923/ENSG00000079616/ENSG00000080986/ENSG00000090889/ENSG00000131747/ENSG00000134690/ENSG00000237649/ENSG00000156970/ENSG00000113810/ENSG00000137807/ENSG00000146670/ENSG00000142945/ENSG00000117724/ENSG00000161800/ENSG00000213024/ENSG00000010292/ENSG00000013810/ENSG00000161860/ENSG00000134222/ENSG00000076382/ENSG00000122952/ENSG00000153187/ENSG00000136824/ENSG00000126787/ENSG00000149503…	STAG3/KIF22/NDC80/KIF4A/TOP2A/CDCA8/KIFC1/BUB1B/SMC4/KIF23/CDCA5/KIF2C/CENPF/RACGAP1/NUP62/NCAPD2/TACC3/SYCE2/PSRC1/SPAG5/ZWINT/HNRNPU/SMC2/DLGAP5/INCENP/BUB1/KIF18B/FAM83D/SMC3/KPNB1/KIF18A/CCNB1/CDT1/NIPBL/SMC1B/IK/NUMA1/TTK/KIF14/CENPC/CENPE/VPS4B/MLH1/MAP10/NCAPG/SLF2/AURKC/SGO2/XRCC3/EME1/BUB3/TPR/FBXO5	53
BP	GO:0007059	chromosome segregation	60|1101	293|14261	1.81682e-12	6.36926e-10	ENSG00000066923/ENSG00000079616/ENSG00000080986/ENSG00000184661/ENSG00000090889/ENSG00000131747/ENSG00000134690/ENSG00000237649/ENSG00000156970/ENSG00000148773/ENSG00000113810/ENSG00000137807/ENSG00000146670/ENSG00000142945/ENSG00000117724/ENSG00000161800/ENSG00000213024/ENSG00000010292/ENSG00000013810/ENSG00000161860/ENSG00000134222/ENSG00000076382/ENSG00000122952/ENSG00000153187/ENSG00000136824…	STAG3/KIF22/NDC80/CDCA2/KIF4A/TOP2A/CDCA8/KIFC1/BUB1B/MKI67/SMC4/KIF23/CDCA5/KIF2C/CENPF/RACGAP1/NUP62/NCAPD2/TACC3/SYCE2/PSRC1/SPAG5/ZWINT/HNRNPU/SMC2/DLGAP5/INCENP/BUB1/KIF18B/FAM83D/SMC3/KPNB1/KIF18A/CCNB1/CDT1/NIPBL/SMC1B/IK/NUMA1/TTK/KIF14/CENPC/HJURP/CENPE/VPS4B/BRCA1/SPC25/BIRC5/MLH1/MAP10/NCAPG/SLF2/AURKC/SGO2/XRCC3/EME1/BUB3/TPR/FBXO5/TLK1	60
BP	GO:1902850	microtubule cytoskeleton organization involved in mitosis	36|1101	131|14261	8.81846e-12	2.8854e-09	ENSG00000080986/ENSG00000090889/ENSG00000088325/ENSG00000237649/ENSG00000138160/ENSG00000196924/ENSG00000137807/ENSG00000161800/ENSG00000123473/ENSG00000213024/ENSG00000013810/ENSG00000134222/ENSG00000145632/ENSG00000153187/ENSG00000136122/ENSG00000100242/ENSG00000108055/ENSG00000108424/ENSG00000134057/ENSG00000117632/ENSG00000137497/ENSG00000204843/ENSG00000112742/ENSG00000138778/ENSG00000119541…	NDC80/KIF4A/TPX2/KIFC1/KIF11/FLNA/KIF23/RACGAP1/STIL/NUP62/TACC3/PSRC1/PLK2/HNRNPU/BORA/SUN2/SMC3/KPNB1/CCNB1/STMN1/NUMA1/DCTN1/TTK/CENPE/VPS4B/PCNT/MYBL2/SPC25/BIRC5/MAP10/MAP4/AURKC/RAE1/WDR62/PARP3/TPR	36
BP	GO:0051310	metaphase plate congression	22|1101	57|14261	6.98564e-11	2.14284e-08	ENSG00000079616/ENSG00000080986/ENSG00000134690/ENSG00000237649/ENSG00000146670/ENSG00000142945/ENSG00000117724/ENSG00000213024/ENSG00000134222/ENSG00000076382/ENSG00000153187/ENSG00000101447/ENSG00000108424/ENSG00000121621/ENSG00000134057/ENSG00000167513/ENSG00000137497/ENSG00000118193/ENSG00000145241/ENSG00000138778/ENSG00000119541/ENSG00000076242	KIF22/NDC80/CDCA8/KIFC1/CDCA5/KIF2C/CENPF/NUP62/PSRC1/SPAG5/HNRNPU/FAM83D/KPNB1/KIF18A/CCNB1/CDT1/NUMA1/KIF14/CENPC/CENPE/VPS4B/MLH1	22
BP	GO:0043484	regulation of RNA splicing	32|1101	121|14261	3.72071e-10	1.07419e-07	ENSG00000117569/ENSG00000169045/ENSG00000100650/ENSG00000102317/ENSG00000103067/ENSG00000054118/ENSG00000122566/ENSG00000136527/ENSG00000153187/ENSG00000083896/ENSG00000104413/ENSG00000136450/ENSG00000126254/ENSG00000162385/ENSG00000185567/ENSG00000145675/ENSG00000099622/ENSG00000076770/ENSG00000161547/ENSG00000124942/ENSG00000110107/ENSG00000135486/ENSG00000115875/ENSG00000100201/ENSG00000164896…	PTBP2/HNRNPH1/SRSF5/RBM3/ESRP2/THRAP3/HNRNPA2B1/TRA2B/HNRNPU/YTHDC1/ESRP1/SRSF1/RBM42/MAGOH/AHNAK2/PIK3R1/CIRBP/MBNL3/SRSF2/AHNAK/PRPF19/HNRNPA1/SRSF7/DDX17/FASTK/RBM10/FAM172A/RBM25/KHDRBS1/RBMX/TRA2A/CDK12	32
BP	GO:0051303	establishment of chromosome localization	23|1101	71|14261	1.51035e-09	4.11822e-07	ENSG00000079616/ENSG00000080986/ENSG00000134690/ENSG00000237649/ENSG00000146670/ENSG00000142945/ENSG00000117724/ENSG00000213024/ENSG00000134222/ENSG00000076382/ENSG00000153187/ENSG00000126787/ENSG00000101447/ENSG00000108424/ENSG00000121621/ENSG00000134057/ENSG00000167513/ENSG00000137497/ENSG00000118193/ENSG00000145241/ENSG00000138778/ENSG00000119541/ENSG00000076242	KIF22/NDC80/CDCA8/KIFC1/CDCA5/KIF2C/CENPF/NUP62/PSRC1/SPAG5/HNRNPU/DLGAP5/FAM83D/KPNB1/KIF18A/CCNB1/CDT1/NUMA1/KIF14/CENPC/CENPE/VPS4B/MLH1	23
BP	GO:0050000	chromosome localization	23|1101	72|14261	2.05897e-09	5.20296e-07	ENSG00000079616/ENSG00000080986/ENSG00000134690/ENSG00000237649/ENSG00000146670/ENSG00000142945/ENSG00000117724/ENSG00000213024/ENSG00000134222/ENSG00000076382/ENSG00000153187/ENSG00000126787/ENSG00000101447/ENSG00000108424/ENSG00000121621/ENSG00000134057/ENSG00000167513/ENSG00000137497/ENSG00000118193/ENSG00000145241/ENSG00000138778/ENSG00000119541/ENSG00000076242	KIF22/NDC80/CDCA8/KIFC1/CDCA5/KIF2C/CENPF/NUP62/PSRC1/SPAG5/HNRNPU/DLGAP5/FAM83D/KPNB1/KIF18A/CCNB1/CDT1/NUMA1/KIF14/CENPC/CENPE/VPS4B/MLH1	23
BP	GO:0033044	regulation of chromosome organization	57|1101	321|14261	2.1202e-09	5.20296e-07	ENSG00000080986/ENSG00000131747/ENSG00000168137/ENSG00000156970/ENSG00000148773/ENSG00000204569/ENSG00000160789/ENSG00000146670/ENSG00000167244/ENSG00000117724/ENSG00000122566/ENSG00000013810/ENSG00000119596/ENSG00000153187/ENSG00000198952/ENSG00000160685/ENSG00000126787/ENSG00000088305/ENSG00000138668/ENSG00000169679/ENSG00000155827/ENSG00000103549/ENSG00000135372/ENSG00000131845/ENSG00000109111…	NDC80/TOP2A/SETD5/BUB1B/MKI67/PPP1R10/LMNA/CDCA5/IGF2/CENPF/HNRNPA2B1/TACC3/YLPM1/HNRNPU/SMG5/ZBTB7B/DLGAP5/DNMT3B/HNRNPD/BUB1/RNF20/RNF40/NAT10/ZNF304/SUPT6H/CCNB1/H1FX/MCM2/CDT1/NIPBL/IK/NUMA1/TTK/TAF7/PARP1/ATF7IP/CENPE/BRCA1/HNRNPA1/KDM5A/PARN/HNRNPC/KMT2E/TP53/SLF2/SET/TET1/XRCC3/KMT2A/AUTS2/FOXP3/MTF2/PML/BUB3/TPR/FBXO5/TLK1	57
BP	GO:0007080	mitotic metaphase plate congression	17|1101	44|14261	1.00979e-08	2.36003e-06	ENSG00000079616/ENSG00000080986/ENSG00000134690/ENSG00000237649/ENSG00000146670/ENSG00000142945/ENSG00000213024/ENSG00000134222/ENSG00000153187/ENSG00000108424/ENSG00000121621/ENSG00000134057/ENSG00000167513/ENSG00000118193/ENSG00000145241/ENSG00000138778/ENSG00000119541	KIF22/NDC80/CDCA8/KIFC1/CDCA5/KIF2C/NUP62/PSRC1/HNRNPU/KPNB1/KIF18A/CCNB1/CDT1/KIF14/CENPC/CENPE/VPS4B	17
BP	GO:0007088	regulation of mitotic nuclear division	34|1101	154|14261	1.68883e-08	3.76763e-06	ENSG00000080986/ENSG00000138160/ENSG00000156970/ENSG00000148773/ENSG00000127564/ENSG00000146670/ENSG00000167244/ENSG00000117724/ENSG00000175063/ENSG00000213024/ENSG00000138182/ENSG00000013810/ENSG00000153187/ENSG00000126787/ENSG00000136122/ENSG00000169679/ENSG00000108055/ENSG00000134057/ENSG00000167513/ENSG00000164190/ENSG00000113141/ENSG00000111276/ENSG00000137497/ENSG00000112742/ENSG00000138778…	NDC80/KIF11/BUB1B/MKI67/PKMYT1/CDCA5/IGF2/CENPF/UBE2C/NUP62/KIF20B/TACC3/HNRNPU/DLGAP5/BORA/BUB1/SMC3/CCNB1/CDT1/NIPBL/IK/CDKN1B/NUMA1/TTK/CENPE/VPS4B/CDC25C/NFE2L1/SLF2/XRCC3/PHIP/BUB3/TPR/FBXO5	34
BP	GO:0090068	positive regulation of cell cycle process	47|1101	258|14261	2.43716e-08	5.20069e-06	ENSG00000140465/ENSG00000080986/ENSG00000198585/ENSG00000132382/ENSG00000137807/ENSG00000146670/ENSG00000167244/ENSG00000161800/ENSG00000122966/ENSG00000175063/ENSG00000213024/ENSG00000138182/ENSG00000145632/ENSG00000076382/ENSG00000153187/ENSG00000126787/ENSG00000101447/ENSG00000166004/ENSG00000134057/ENSG00000106462/ENSG00000167513/ENSG00000164190/ENSG00000111276/ENSG00000170631/ENSG00000137497…	CYP1A1/NDC80/NUDT16/MYBBP1A/KIF23/CDCA5/IGF2/RACGAP1/CIT/UBE2C/NUP62/KIF20B/PLK2/SPAG5/HNRNPU/DLGAP5/FAM83D/CEP295/CCNB1/EZH2/CDT1/NIPBL/CDKN1B/ZNF16/NUMA1/KIF14/GADD45A/VPS4B/BRCA1/CDC25C/KMT2E/TP53/MAP10/SLF2/AURKC/XRCC3/PHIP/SSTR5/CDC25B/PML/CDK4/SFN/TPR/FBXO5/CDK2/PKP4/SOX15	47
BP	GO:0016126	sterol biosynthetic process	21|1101	70|14261	3.5865e-08	7.33439e-06	ENSG00000112972/ENSG00000160752/ENSG00000167508/ENSG00000170522/ENSG00000110921/ENSG00000160285/ENSG00000120437/ENSG00000143815/ENSG00000278540/ENSG00000132196/ENSG00000149809/ENSG00000108424/ENSG00000079459/ENSG00000133935/ENSG00000113161/ENSG00000099194/ENSG00000116133/ENSG00000104549/ENSG00000159348/ENSG00000107566/ENSG00000163344	HMGCS1/FDPS/MVD/ELOVL6/MVK/LSS/ACAT2/LBR/ACACA/HSD17B7/TM7SF2/KPNB1/FDFT1/ERG28/HMGCR/SCD/DHCR24/SQLE/CYB5R1/ERLIN1/PMVK	21
BP	GO:1902653	secondary alcohol biosynthetic process	20|1101	65|14261	4.71363e-08	9.2538e-06	ENSG00000112972/ENSG00000160752/ENSG00000167508/ENSG00000170522/ENSG00000110921/ENSG00000160285/ENSG00000120437/ENSG00000143815/ENSG00000278540/ENSG00000132196/ENSG00000149809/ENSG00000108424/ENSG00000079459/ENSG00000133935/ENSG00000113161/ENSG00000099194/ENSG00000116133/ENSG00000104549/ENSG00000107566/ENSG00000163344	HMGCS1/FDPS/MVD/ELOVL6/MVK/LSS/ACAT2/LBR/ACACA/HSD17B7/TM7SF2/KPNB1/FDFT1/ERG28/HMGCR/SCD/DHCR24/SQLE/ERLIN1/PMVK	20
BP	GO:0045787	positive regulation of cell cycle	56|1101	343|14261	6.24575e-08	1.17901e-05	ENSG00000140465/ENSG00000080986/ENSG00000198585/ENSG00000132382/ENSG00000204569/ENSG00000137807/ENSG00000146670/ENSG00000167244/ENSG00000161800/ENSG00000122966/ENSG00000175063/ENSG00000213024/ENSG00000138182/ENSG00000134222/ENSG00000096384/ENSG00000145632/ENSG00000076382/ENSG00000153187/ENSG00000090612/ENSG00000126787/ENSG00000101447/ENSG00000166004/ENSG00000134057/ENSG00000106462/ENSG00000167513…	CYP1A1/NDC80/NUDT16/MYBBP1A/PPP1R10/KIF23/CDCA5/IGF2/RACGAP1/CIT/UBE2C/NUP62/KIF20B/PSRC1/HSP90AB1/PLK2/SPAG5/HNRNPU/ZNF268/DLGAP5/FAM83D/CEP295/CCNB1/EZH2/CDT1/NIPBL/CDKN1B/ZNF16/NUMA1/FGFR2/KIF14/GADD45A/VPS4B/BRCA1/TFAP4/CDC25C/HMGN5/KMT2E/TP53/MAP10/SLF2/AURKC/PTK6/XRCC3/PHIP/SSTR5/CDC25B/PML/RPS6KB1/CDK4/SFN/TPR/FBXO5/CDK2/PKP4/SOX15	56
BP	GO:0050684	regulation of mRNA processing	29|1101	126|14261	7.22388e-08	1.31314e-05	ENSG00000100650/ENSG00000102317/ENSG00000054118/ENSG00000122566/ENSG00000196235/ENSG00000136527/ENSG00000153187/ENSG00000083896/ENSG00000155827/ENSG00000138376/ENSG00000136450/ENSG00000103549/ENSG00000109111/ENSG00000134057/ENSG00000126254/ENSG00000162385/ENSG00000099622/ENSG00000076770/ENSG00000161547/ENSG00000110107/ENSG00000135486/ENSG00000115875/ENSG00000100201/ENSG00000182872/ENSG00000113391…	SRSF5/RBM3/THRAP3/HNRNPA2B1/SUPT5H/TRA2B/HNRNPU/YTHDC1/RNF20/BARD1/SRSF1/RNF40/SUPT6H/CCNB1/RBM42/MAGOH/CIRBP/MBNL3/SRSF2/PRPF19/HNRNPA1/SRSF7/DDX17/RBM10/FAM172A/RBM25/KHDRBS1/RBMX/TRA2A	29
BP	GO:0051168	nuclear export	37|1101	187|14261	8.5442e-08	1.49768e-05	ENSG00000100650/ENSG00000132182/ENSG00000133226/ENSG00000126883/ENSG00000122566/ENSG00000213024/ENSG00000152104/ENSG00000140829/ENSG00000198952/ENSG00000113569/ENSG00000183684/ENSG00000083896/ENSG00000138376/ENSG00000136450/ENSG00000109111/ENSG00000111581/ENSG00000125755/ENSG00000162385/ENSG00000136938/ENSG00000196313/ENSG00000161547/ENSG00000151461/ENSG00000111266/ENSG00000165525/ENSG00000135486…	SRSF5/NUP210/SRRM1/NUP214/HNRNPA2B1/NUP62/PTPN14/DHX38/SMG5/NUP155/ALYREF/YTHDC1/BARD1/SRSF1/SUPT6H/NUP107/SYMPK/MAGOH/ANP32B/POM121/SRSF2/UPF2/DUSP16/NEMF/HNRNPA1/SRSF7/CCHCR1/CASC3/TP53/MAGOHB/RANBP17/ATXN1/RAE1/KHDRBS1/RBM26/SFN/TPR	37
BP	GO:0051783	regulation of nuclear division	35|1101	173|14261	1.0723e-07	1.80707e-05	ENSG00000080986/ENSG00000138160/ENSG00000156970/ENSG00000148773/ENSG00000127564/ENSG00000146670/ENSG00000167244/ENSG00000117724/ENSG00000175063/ENSG00000213024/ENSG00000138182/ENSG00000013810/ENSG00000153187/ENSG00000126787/ENSG00000136122/ENSG00000169679/ENSG00000108055/ENSG00000134057/ENSG00000167513/ENSG00000164190/ENSG00000113141/ENSG00000111276/ENSG00000137497/ENSG00000112742/ENSG00000105325…	NDC80/KIF11/BUB1B/MKI67/PKMYT1/CDCA5/IGF2/CENPF/UBE2C/NUP62/KIF20B/TACC3/HNRNPU/DLGAP5/BORA/BUB1/SMC3/CCNB1/CDT1/NIPBL/IK/CDKN1B/NUMA1/TTK/FZR1/CENPE/VPS4B/CDC25C/NFE2L1/SLF2/XRCC3/PHIP/BUB3/TPR/FBXO5	35
BP	GO:0048024	regulation of mRNA splicing, via spliceosome	23|1101	87|14261	1.10457e-07	1.80707e-05	ENSG00000100650/ENSG00000102317/ENSG00000054118/ENSG00000122566/ENSG00000136527/ENSG00000153187/ENSG00000083896/ENSG00000136450/ENSG00000126254/ENSG00000162385/ENSG00000099622/ENSG00000076770/ENSG00000161547/ENSG00000110107/ENSG00000135486/ENSG00000115875/ENSG00000100201/ENSG00000182872/ENSG00000113391/ENSG00000119707/ENSG00000121774/ENSG00000147274/ENSG00000164548	SRSF5/RBM3/THRAP3/HNRNPA2B1/TRA2B/HNRNPU/YTHDC1/SRSF1/RBM42/MAGOH/CIRBP/MBNL3/SRSF2/PRPF19/HNRNPA1/SRSF7/DDX17/RBM10/FAM172A/RBM25/KHDRBS1/RBMX/TRA2A	23
BP	GO:0006695	cholesterol biosynthetic process	19|1101	64|14261	1.92315e-07	3.04478e-05	ENSG00000112972/ENSG00000160752/ENSG00000167508/ENSG00000170522/ENSG00000110921/ENSG00000160285/ENSG00000120437/ENSG00000143815/ENSG00000278540/ENSG00000132196/ENSG00000149809/ENSG00000108424/ENSG00000079459/ENSG00000113161/ENSG00000099194/ENSG00000116133/ENSG00000104549/ENSG00000107566/ENSG00000163344	HMGCS1/FDPS/MVD/ELOVL6/MVK/LSS/ACAT2/LBR/ACACA/HSD17B7/TM7SF2/KPNB1/FDFT1/HMGCR/SCD/DHCR24/SQLE/ERLIN1/PMVK	19
BP	GO:0051983	regulation of chromosome segregation	24|1101	97|14261	2.28519e-07	3.50491e-05	ENSG00000080986/ENSG00000156970/ENSG00000148773/ENSG00000146670/ENSG00000142945/ENSG00000117724/ENSG00000161800/ENSG00000013810/ENSG00000076382/ENSG00000153187/ENSG00000126787/ENSG00000169679/ENSG00000134057/ENSG00000167513/ENSG00000164190/ENSG00000113141/ENSG00000137497/ENSG00000112742/ENSG00000138778/ENSG00000119906/ENSG00000126215/ENSG00000154473/ENSG00000047410/ENSG00000112029	NDC80/BUB1B/MKI67/CDCA5/KIF2C/CENPF/RACGAP1/TACC3/SPAG5/HNRNPU/DLGAP5/BUB1/CCNB1/CDT1/NIPBL/IK/NUMA1/TTK/CENPE/SLF2/XRCC3/BUB3/TPR/FBXO5	24
BP	GO:2001251	negative regulation of chromosome organization	29|1101	133|14261	2.49843e-07	3.71585e-05	ENSG00000080986/ENSG00000131747/ENSG00000156970/ENSG00000117724/ENSG00000153187/ENSG00000088305/ENSG00000169679/ENSG00000135372/ENSG00000109111/ENSG00000134057/ENSG00000184897/ENSG00000073111/ENSG00000167513/ENSG00000113141/ENSG00000112742/ENSG00000178913/ENSG00000143799/ENSG00000012048/ENSG00000135486/ENSG00000073614/ENSG00000092199/ENSG00000119335/ENSG00000138336/ENSG00000126215/ENSG00000049768…	NDC80/TOP2A/BUB1B/CENPF/HNRNPU/DNMT3B/BUB1/NAT10/SUPT6H/CCNB1/H1FX/MCM2/CDT1/IK/TTK/TAF7/PARP1/BRCA1/HNRNPA1/KDM5A/HNRNPC/SET/TET1/XRCC3/FOXP3/MTF2/BUB3/TPR/FBXO5	29
BP	GO:0033047	regulation of mitotic sister chromatid segregation	19|1101	66|14261	3.28889e-07	4.74761e-05	ENSG00000080986/ENSG00000156970/ENSG00000117724/ENSG00000013810/ENSG00000153187/ENSG00000126787/ENSG00000169679/ENSG00000134057/ENSG00000167513/ENSG00000164190/ENSG00000113141/ENSG00000137497/ENSG00000112742/ENSG00000138778/ENSG00000119906/ENSG00000126215/ENSG00000154473/ENSG00000047410/ENSG00000112029	NDC80/BUB1B/CENPF/TACC3/HNRNPU/DLGAP5/BUB1/CCNB1/CDT1/NIPBL/IK/NUMA1/TTK/CENPE/SLF2/XRCC3/BUB3/TPR/FBXO5	19
BP	GO:0045540	regulation of cholesterol biosynthetic process	15|1101	43|14261	3.61627e-07	4.93018e-05	ENSG00000112972/ENSG00000160752/ENSG00000167508/ENSG00000170522/ENSG00000110921/ENSG00000160285/ENSG00000278540/ENSG00000149809/ENSG00000108424/ENSG00000079459/ENSG00000113161/ENSG00000099194/ENSG00000104549/ENSG00000107566/ENSG00000163344	HMGCS1/FDPS/MVD/ELOVL6/MVK/LSS/ACACA/TM7SF2/KPNB1/FDFT1/HMGCR/SCD/SQLE/ERLIN1/PMVK	15
BP	GO:0106118	regulation of sterol biosynthetic process	15|1101	43|14261	3.61627e-07	4.93018e-05	ENSG00000112972/ENSG00000160752/ENSG00000167508/ENSG00000170522/ENSG00000110921/ENSG00000160285/ENSG00000278540/ENSG00000149809/ENSG00000108424/ENSG00000079459/ENSG00000113161/ENSG00000099194/ENSG00000104549/ENSG00000107566/ENSG00000163344	HMGCS1/FDPS/MVD/ELOVL6/MVK/LSS/ACACA/TM7SF2/KPNB1/FDFT1/HMGCR/SCD/SQLE/ERLIN1/PMVK	15
BP	GO:0051225	spindle assembly	25|1101	107|14261	4.19451e-07	5.56397e-05	ENSG00000090889/ENSG00000088325/ENSG00000237649/ENSG00000138160/ENSG00000066279/ENSG00000196924/ENSG00000137807/ENSG00000161800/ENSG00000076382/ENSG00000153187/ENSG00000108055/ENSG00000249115/ENSG00000108424/ENSG00000196230/ENSG00000137497/ENSG00000164961/ENSG00000119541/ENSG00000101057/ENSG00000089685/ENSG00000076242/ENSG00000212916/ENSG00000105146/ENSG00000047410/ENSG00000112029/ENSG00000141027	KIF4A/TPX2/KIFC1/KIF11/ASPM/FLNA/KIF23/RACGAP1/SPAG5/HNRNPU/SMC3/HAUS5/KPNB1/TUBB/NUMA1/WASHC5/VPS4B/MYBL2/BIRC5/MLH1/MAP10/AURKC/TPR/FBXO5/NCOR1	25
BP	GO:0051028	mRNA transport	30|1101	144|14261	4.4431e-07	5.73862e-05	ENSG00000100650/ENSG00000132182/ENSG00000133226/ENSG00000159217/ENSG00000136231/ENSG00000126883/ENSG00000122566/ENSG00000213024/ENSG00000140829/ENSG00000198952/ENSG00000113569/ENSG00000183684/ENSG00000083896/ENSG00000136450/ENSG00000109111/ENSG00000111581/ENSG00000170144/ENSG00000125755/ENSG00000162385/ENSG00000196313/ENSG00000161547/ENSG00000151461/ENSG00000135486/ENSG00000115875/ENSG00000108349…	SRSF5/NUP210/SRRM1/IGF2BP1/IGF2BP3/NUP214/HNRNPA2B1/NUP62/DHX38/SMG5/NUP155/ALYREF/YTHDC1/SRSF1/SUPT6H/NUP107/HNRNPA3/SYMPK/MAGOH/POM121/SRSF2/UPF2/HNRNPA1/SRSF7/CASC3/MAGOHB/LRPPRC/RANBP17/RAE1/TPR	30
BP	GO:0071824	protein-DNA complex subunit organization	43|1101	256|14261	9.7387e-07	0.000122558	ENSG00000164104/ENSG00000127483/ENSG00000132780/ENSG00000117724/ENSG00000118900/ENSG00000120334/ENSG00000105011/ENSG00000092201/ENSG00000108312/ENSG00000111358/ENSG00000119041/ENSG00000120656/ENSG00000170315/ENSG00000108604/ENSG00000109111/ENSG00000148229/ENSG00000099284/ENSG00000184897/ENSG00000117713/ENSG00000073111/ENSG00000167513/ENSG00000136938/ENSG00000277224/ENSG00000178913/ENSG00000143799…	HMGB2/HP1BP3/NASP/CENPF/UBN1/CENPL/ASF1B/SUPT16H/UBTF/GTF2H3/GTF3C3/TAF12/UBB/SMARCD2/SUPT6H/POLE3/H2AFY2/H1FX/ARID1A/MCM2/CDT1/ANP32B/HIST1H2BF/TAF7/PARP1/MCM5/CENPC/HJURP/ATF7IP/TSPYL4/CENPI/CENPE/SMARCC2/H2AFX/TP53/PSMC3/BRF2/GTF3C5/SET/BRD2/ARID2/SMARCE1/CENPU	43
BP	GO:0033045	regulation of sister chromatid segregation	20|1101	77|14261	1.00211e-06	0.000122959	ENSG00000080986/ENSG00000156970/ENSG00000146670/ENSG00000117724/ENSG00000013810/ENSG00000153187/ENSG00000126787/ENSG00000169679/ENSG00000134057/ENSG00000167513/ENSG00000164190/ENSG00000113141/ENSG00000137497/ENSG00000112742/ENSG00000138778/ENSG00000119906/ENSG00000126215/ENSG00000154473/ENSG00000047410/ENSG00000112029	NDC80/BUB1B/CDCA5/CENPF/TACC3/HNRNPU/DLGAP5/BUB1/CCNB1/CDT1/NIPBL/IK/NUMA1/TTK/CENPE/SLF2/XRCC3/BUB3/TPR/FBXO5	20
BP	GO:0090224	regulation of spindle organization	14|1101	41|14261	1.19675e-06	0.00014326	ENSG00000088325/ENSG00000213024/ENSG00000013810/ENSG00000134222/ENSG00000076382/ENSG00000153187/ENSG00000136122/ENSG00000108055/ENSG00000137497/ENSG00000204843/ENSG00000119541/ENSG00000101146/ENSG00000041880/ENSG00000047410	TPX2/NUP62/TACC3/PSRC1/SPAG5/HNRNPU/BORA/SMC3/NUMA1/DCTN1/VPS4B/RAE1/PARP3/TPR	14
BP	GO:0006406	mRNA export from nucleus	24|1101	106|14261	1.30576e-06	0.000149039	ENSG00000100650/ENSG00000132182/ENSG00000133226/ENSG00000126883/ENSG00000122566/ENSG00000213024/ENSG00000140829/ENSG00000198952/ENSG00000113569/ENSG00000183684/ENSG00000083896/ENSG00000136450/ENSG00000109111/ENSG00000111581/ENSG00000125755/ENSG00000162385/ENSG00000196313/ENSG00000161547/ENSG00000151461/ENSG00000115875/ENSG00000108349/ENSG00000111196/ENSG00000101146/ENSG00000047410	SRSF5/NUP210/SRRM1/NUP214/HNRNPA2B1/NUP62/DHX38/SMG5/NUP155/ALYREF/YTHDC1/SRSF1/SUPT6H/NUP107/SYMPK/MAGOH/POM121/SRSF2/UPF2/SRSF7/CASC3/MAGOHB/RAE1/TPR	24
BP	GO:0071427	mRNA-containing ribonucleoprotein complex export from nucleus	24|1101	106|14261	1.30576e-06	0.000149039	ENSG00000100650/ENSG00000132182/ENSG00000133226/ENSG00000126883/ENSG00000122566/ENSG00000213024/ENSG00000140829/ENSG00000198952/ENSG00000113569/ENSG00000183684/ENSG00000083896/ENSG00000136450/ENSG00000109111/ENSG00000111581/ENSG00000125755/ENSG00000162385/ENSG00000196313/ENSG00000161547/ENSG00000151461/ENSG00000115875/ENSG00000108349/ENSG00000111196/ENSG00000101146/ENSG00000047410	SRSF5/NUP210/SRRM1/NUP214/HNRNPA2B1/NUP62/DHX38/SMG5/NUP155/ALYREF/YTHDC1/SRSF1/SUPT6H/NUP107/SYMPK/MAGOH/POM121/SRSF2/UPF2/SRSF7/CASC3/MAGOHB/RAE1/TPR	24
BP	GO:0006405	RNA export from nucleus	27|1101	129|14261	1.50446e-06	0.000167815	ENSG00000100650/ENSG00000132182/ENSG00000133226/ENSG00000126883/ENSG00000122566/ENSG00000213024/ENSG00000140829/ENSG00000198952/ENSG00000113569/ENSG00000183684/ENSG00000083896/ENSG00000136450/ENSG00000109111/ENSG00000111581/ENSG00000125755/ENSG00000162385/ENSG00000196313/ENSG00000161547/ENSG00000151461/ENSG00000135486/ENSG00000115875/ENSG00000108349/ENSG00000111196/ENSG00000101146/ENSG00000121774…	SRSF5/NUP210/SRRM1/NUP214/HNRNPA2B1/NUP62/DHX38/SMG5/NUP155/ALYREF/YTHDC1/SRSF1/SUPT6H/NUP107/SYMPK/MAGOH/POM121/SRSF2/UPF2/HNRNPA1/SRSF7/CASC3/MAGOHB/RAE1/KHDRBS1/RBM26/TPR	27
BP	GO:1901987	regulation of cell cycle phase transition	61|1101	425|14261	1.64268e-06	0.000179161	ENSG00000140465/ENSG00000080986/ENSG00000088325/ENSG00000156970/ENSG00000119397/ENSG00000146670/ENSG00000117724/ENSG00000176248/ENSG00000175063/ENSG00000185515/ENSG00000169136/ENSG00000145632/ENSG00000126787/ENSG00000169679/ENSG00000170242/ENSG00000101447/ENSG00000046651/ENSG00000103995/ENSG00000249115/ENSG00000196230/ENSG00000123080/ENSG00000134057/ENSG00000140534/ENSG00000106462/ENSG00000167513…	CYP1A1/NDC80/TPX2/BUB1B/CNTRL/CDCA5/CENPF/ANAPC2/UBE2C/BRCC3/ATF5/PLK2/DLGAP5/BUB1/USP47/FAM83D/OFD1/CEP152/HAUS5/TUBB/CDKN2C/CCNB1/TICRR/EZH2/CDT1/IK/CDKN1B/ZNF16/CEP131/DCTN1/PCM1/TTK/FZR1/KIF14/PSMD4/GADD45A/CENPE/VPS4B/BRCA1/PCNT/TFAP4/TAOK2/CEP41/CDC25C/KMT2E/WEE1/TP53/PSMC3/CTDSP2/CEP250/ATP2B4/XRCC3/ODF2/CDC25B/PML/CDK4/SFN/BUB3/TPR/FBXO5/CDK2	61
BP	GO:0071103	DNA conformation change	46|1101	289|14261	1.93694e-06	0.000206663	ENSG00000164104/ENSG00000029993/ENSG00000131747/ENSG00000113810/ENSG00000146670/ENSG00000127483/ENSG00000132780/ENSG00000122566/ENSG00000010292/ENSG00000118900/ENSG00000120334/ENSG00000105011/ENSG00000136824/ENSG00000125885/ENSG00000111358/ENSG00000170315/ENSG00000148229/ENSG00000134057/ENSG00000099284/ENSG00000184897/ENSG00000073111/ENSG00000136938/ENSG00000164190/ENSG00000277224/ENSG00000147536…	HMGB2/HMGB3/TOP2A/SMC4/CDCA5/HP1BP3/NASP/HNRNPA2B1/NCAPD2/UBN1/CENPL/ASF1B/SMC2/MCM8/GTF2H3/UBB/POLE3/CCNB1/H2AFY2/H1FX/MCM2/ANP32B/NIPBL/HIST1H2BF/GINS4/PARP1/ACIN1/CDAN1/MCM5/CENPC/HJURP/TSPYL4/CENPI/H2AFX/GINS1/TP53/ASCC3/WRN/NCAPG/ZRANB3/SET/IGHMBP2/BRD2/CENPU/CHD2/TPR	46
BP	GO:0060236	regulation of mitotic spindle organization	13|1101	37|14261	1.99152e-06	0.000207965	ENSG00000088325/ENSG00000213024/ENSG00000013810/ENSG00000134222/ENSG00000153187/ENSG00000136122/ENSG00000108055/ENSG00000137497/ENSG00000204843/ENSG00000119541/ENSG00000101146/ENSG00000041880/ENSG00000047410	TPX2/NUP62/TACC3/PSRC1/HNRNPU/BORA/SMC3/NUMA1/DCTN1/VPS4B/RAE1/PARP3/TPR	13
BP	GO:0000910	cytokinesis	30|1101	155|14261	2.2651e-06	0.000231606	ENSG00000164402/ENSG00000100345/ENSG00000090889/ENSG00000072121/ENSG00000112984/ENSG00000137807/ENSG00000161800/ENSG00000122966/ENSG00000213024/ENSG00000138182/ENSG00000115306/ENSG00000145632/ENSG00000149503/ENSG00000167513/ENSG00000117632/ENSG00000090565/ENSG00000164961/ENSG00000136108/ENSG00000196504/ENSG00000118193/ENSG00000119541/ENSG00000212916/ENSG00000105146/ENSG00000114993/ENSG00000138592…	SEPT8/MYH9/KIF4A/ZFYVE26/KIF20A/KIF23/RACGAP1/CIT/NUP62/KIF20B/SPTBN1/PLK2/INCENP/CDT1/STMN1/RAB11FIP3/WASHC5/CKAP2/PRPF40A/KIF14/VPS4B/MAP10/AURKC/RTKN/USP8/SSTR5/SEPT9/CDC25B/KLHL13/PKP4	30
BP	GO:0006913	nucleocytoplasmic transport	49|1101	318|14261	2.3497e-06	0.000235354	ENSG00000100650/ENSG00000132182/ENSG00000133226/ENSG00000196924/ENSG00000204569/ENSG00000160789/ENSG00000126883/ENSG00000122566/ENSG00000213024/ENSG00000152104/ENSG00000140829/ENSG00000198952/ENSG00000113569/ENSG00000183684/ENSG00000083896/ENSG00000138376/ENSG00000136450/ENSG00000108424/ENSG00000109111/ENSG00000166197/ENSG00000111581/ENSG00000125755/ENSG00000162385/ENSG00000136938/ENSG00000196313…	SRSF5/NUP210/SRRM1/FLNA/PPP1R10/LMNA/NUP214/HNRNPA2B1/NUP62/PTPN14/DHX38/SMG5/NUP155/ALYREF/YTHDC1/BARD1/SRSF1/KPNB1/SUPT6H/NOLC1/NUP107/SYMPK/MAGOH/ANP32B/POM121/PIK3R1/SRSF2/UPF2/DUSP16/NEDD4/NEMF/HNRNPA1/SRSF7/CCHCR1/KPNA2/CASC3/TSC2/TP53/MAGOHB/MAVS/RANBP17/ATXN1/SMAD3/RAE1/KHDRBS1/PML/RBM26/SFN/TPR	49
BP	GO:0000380	alternative mRNA splicing, via spliceosome	18|1101	68|14261	2.57279e-06	0.000247829	ENSG00000100650/ENSG00000103067/ENSG00000054118/ENSG00000136527/ENSG00000153187/ENSG00000099783/ENSG00000136450/ENSG00000162385/ENSG00000076770/ENSG00000161547/ENSG00000135486/ENSG00000115875/ENSG00000100201/ENSG00000182872/ENSG00000113391/ENSG00000119707/ENSG00000121774/ENSG00000147274	SRSF5/ESRP2/THRAP3/TRA2B/HNRNPU/HNRNPM/SRSF1/MAGOH/MBNL3/SRSF2/HNRNPA1/SRSF7/DDX17/RBM10/FAM172A/RBM25/KHDRBS1/RBMX	18
BP	GO:0006611	protein export from nucleus	32|1101	172|14261	2.57524e-06	0.000247829	ENSG00000100650/ENSG00000132182/ENSG00000133226/ENSG00000126883/ENSG00000122566/ENSG00000213024/ENSG00000152104/ENSG00000140829/ENSG00000198952/ENSG00000113569/ENSG00000183684/ENSG00000083896/ENSG00000138376/ENSG00000136450/ENSG00000109111/ENSG00000111581/ENSG00000125755/ENSG00000162385/ENSG00000136938/ENSG00000196313/ENSG00000161547/ENSG00000151461/ENSG00000111266/ENSG00000115875/ENSG00000204536…	SRSF5/NUP210/SRRM1/NUP214/HNRNPA2B1/NUP62/PTPN14/DHX38/SMG5/NUP155/ALYREF/YTHDC1/BARD1/SRSF1/SUPT6H/NUP107/SYMPK/MAGOH/ANP32B/POM121/SRSF2/UPF2/DUSP16/SRSF7/CCHCR1/CASC3/TP53/MAGOHB/RANBP17/RAE1/SFN/TPR	32
BP	GO:0070507	regulation of microtubule cytoskeleton organization	33|1101	181|14261	2.86471e-06	0.000270384	ENSG00000088325/ENSG00000138160/ENSG00000123473/ENSG00000162063/ENSG00000213024/ENSG00000013810/ENSG00000169136/ENSG00000134222/ENSG00000145632/ENSG00000076382/ENSG00000153187/ENSG00000136122/ENSG00000108055/ENSG00000166004/ENSG00000121621/ENSG00000068028/ENSG00000117632/ENSG00000111276/ENSG00000137497/ENSG00000141577/ENSG00000204843/ENSG00000136108/ENSG00000119541/ENSG00000012048/ENSG00000101871…	TPX2/KIF11/STIL/CCNF/NUP62/TACC3/ATF5/PSRC1/PLK2/SPAG5/HNRNPU/BORA/SMC3/CEP295/KIF18A/RASSF1/STMN1/CDKN1B/NUMA1/CEP131/DCTN1/CKAP2/VPS4B/BRCA1/MID1/MAP1B/CLIP3/CEP250/EFNA5/XRCC3/RAE1/PARP3/TPR	33
BP	GO:0006333	chromatin assembly or disassembly	31|1101	165|14261	2.97171e-06	0.000275192	ENSG00000164104/ENSG00000127483/ENSG00000132780/ENSG00000118900/ENSG00000120334/ENSG00000105011/ENSG00000092201/ENSG00000108604/ENSG00000148229/ENSG00000099284/ENSG00000184897/ENSG00000117713/ENSG00000073111/ENSG00000136938/ENSG00000277224/ENSG00000140326/ENSG00000145241/ENSG00000123485/ENSG00000187189/ENSG00000102384/ENSG00000139613/ENSG00000188486/ENSG00000009954/ENSG00000141510/ENSG00000119335…	HMGB2/HP1BP3/NASP/UBN1/CENPL/ASF1B/SUPT16H/SMARCD2/POLE3/H2AFY2/H1FX/ARID1A/MCM2/ANP32B/HIST1H2BF/CDAN1/CENPC/HJURP/TSPYL4/CENPI/SMARCC2/H2AFX/BAZ1B/TP53/SET/BRD2/ARID2/SMARCE1/CENPU/TPR/TLK1	31
BP	GO:0051169	nuclear transport	49|1101	321|14261	3.08324e-06	0.000280232	ENSG00000100650/ENSG00000132182/ENSG00000133226/ENSG00000196924/ENSG00000204569/ENSG00000160789/ENSG00000126883/ENSG00000122566/ENSG00000213024/ENSG00000152104/ENSG00000140829/ENSG00000198952/ENSG00000113569/ENSG00000183684/ENSG00000083896/ENSG00000138376/ENSG00000136450/ENSG00000108424/ENSG00000109111/ENSG00000166197/ENSG00000111581/ENSG00000125755/ENSG00000162385/ENSG00000136938/ENSG00000196313…	SRSF5/NUP210/SRRM1/FLNA/PPP1R10/LMNA/NUP214/HNRNPA2B1/NUP62/PTPN14/DHX38/SMG5/NUP155/ALYREF/YTHDC1/BARD1/SRSF1/KPNB1/SUPT6H/NOLC1/NUP107/SYMPK/MAGOH/ANP32B/POM121/PIK3R1/SRSF2/UPF2/DUSP16/NEDD4/NEMF/HNRNPA1/SRSF7/CCHCR1/KPNA2/CASC3/TSC2/TP53/MAGOHB/MAVS/RANBP17/ATXN1/SMAD3/RAE1/KHDRBS1/PML/RBM26/SFN/TPR	49
BP	GO:0050657	nucleic acid transport	33|1101	183|14261	3.67237e-06	0.000321857	ENSG00000100650/ENSG00000132182/ENSG00000133226/ENSG00000159217/ENSG00000136231/ENSG00000126883/ENSG00000122566/ENSG00000213024/ENSG00000153187/ENSG00000140829/ENSG00000198952/ENSG00000113569/ENSG00000183684/ENSG00000083896/ENSG00000136450/ENSG00000109111/ENSG00000111581/ENSG00000170144/ENSG00000125755/ENSG00000162385/ENSG00000196313/ENSG00000161547/ENSG00000151461/ENSG00000135486/ENSG00000115875…	SRSF5/NUP210/SRRM1/IGF2BP1/IGF2BP3/NUP214/HNRNPA2B1/NUP62/HNRNPU/DHX38/SMG5/NUP155/ALYREF/YTHDC1/SRSF1/SUPT6H/NUP107/HNRNPA3/SYMPK/MAGOH/POM121/SRSF2/UPF2/HNRNPA1/SRSF7/CASC3/MAGOHB/LRPPRC/RANBP17/RAE1/KHDRBS1/RBM26/TPR	33
BP	GO:0050658	RNA transport	33|1101	183|14261	3.67237e-06	0.000321857	ENSG00000100650/ENSG00000132182/ENSG00000133226/ENSG00000159217/ENSG00000136231/ENSG00000126883/ENSG00000122566/ENSG00000213024/ENSG00000153187/ENSG00000140829/ENSG00000198952/ENSG00000113569/ENSG00000183684/ENSG00000083896/ENSG00000136450/ENSG00000109111/ENSG00000111581/ENSG00000170144/ENSG00000125755/ENSG00000162385/ENSG00000196313/ENSG00000161547/ENSG00000151461/ENSG00000135486/ENSG00000115875…	SRSF5/NUP210/SRRM1/IGF2BP1/IGF2BP3/NUP214/HNRNPA2B1/NUP62/HNRNPU/DHX38/SMG5/NUP155/ALYREF/YTHDC1/SRSF1/SUPT6H/NUP107/HNRNPA3/SYMPK/MAGOH/POM121/SRSF2/UPF2/HNRNPA1/SRSF7/CASC3/MAGOHB/LRPPRC/RANBP17/RAE1/KHDRBS1/RBM26/TPR	33
BP	GO:0000381	regulation of alternative mRNA splicing, via spliceosome	16|1101	57|14261	4.00744e-06	0.000339113	ENSG00000100650/ENSG00000054118/ENSG00000136527/ENSG00000153187/ENSG00000136450/ENSG00000162385/ENSG00000076770/ENSG00000161547/ENSG00000135486/ENSG00000115875/ENSG00000100201/ENSG00000182872/ENSG00000113391/ENSG00000119707/ENSG00000121774/ENSG00000147274	SRSF5/THRAP3/TRA2B/HNRNPU/SRSF1/MAGOH/MBNL3/SRSF2/HNRNPA1/SRSF7/DDX17/RBM10/FAM172A/RBM25/KHDRBS1/RBMX	16
BP	GO:0090307	mitotic spindle assembly	16|1101	57|14261	4.00744e-06	0.000339113	ENSG00000090889/ENSG00000088325/ENSG00000237649/ENSG00000138160/ENSG00000196924/ENSG00000137807/ENSG00000161800/ENSG00000153187/ENSG00000108055/ENSG00000108424/ENSG00000119541/ENSG00000101057/ENSG00000089685/ENSG00000212916/ENSG00000105146/ENSG00000047410	KIF4A/TPX2/KIFC1/KIF11/FLNA/KIF23/RACGAP1/HNRNPU/SMC3/KPNB1/VPS4B/MYBL2/BIRC5/MAP10/AURKC/TPR	16
BP	GO:0006323	DNA packaging	32|1101	176|14261	4.28622e-06	0.000355231	ENSG00000164104/ENSG00000131747/ENSG00000113810/ENSG00000146670/ENSG00000127483/ENSG00000132780/ENSG00000010292/ENSG00000118900/ENSG00000120334/ENSG00000105011/ENSG00000136824/ENSG00000148229/ENSG00000134057/ENSG00000099284/ENSG00000184897/ENSG00000073111/ENSG00000136938/ENSG00000164190/ENSG00000277224/ENSG00000100813/ENSG00000140326/ENSG00000145241/ENSG00000123485/ENSG00000187189/ENSG00000102384…	HMGB2/TOP2A/SMC4/CDCA5/HP1BP3/NASP/NCAPD2/UBN1/CENPL/ASF1B/SMC2/POLE3/CCNB1/H2AFY2/H1FX/MCM2/ANP32B/NIPBL/HIST1H2BF/ACIN1/CDAN1/CENPC/HJURP/TSPYL4/CENPI/H2AFX/TP53/NCAPG/SET/BRD2/CENPU/TPR	32
BP	GO:0051304	chromosome separation	20|1101	84|14261	4.34267e-06	0.000355231	ENSG00000080986/ENSG00000131747/ENSG00000156970/ENSG00000117724/ENSG00000010292/ENSG00000013810/ENSG00000126787/ENSG00000169679/ENSG00000134057/ENSG00000167513/ENSG00000113141/ENSG00000137497/ENSG00000112742/ENSG00000138778/ENSG00000076242/ENSG00000126215/ENSG00000154920/ENSG00000154473/ENSG00000047410/ENSG00000112029	NDC80/TOP2A/BUB1B/CENPF/NCAPD2/TACC3/DLGAP5/BUB1/CCNB1/CDT1/IK/NUMA1/TTK/CENPE/MLH1/XRCC3/EME1/BUB3/TPR/FBXO5	20
BP	GO:0016125	sterol metabolic process	28|1101	144|14261	4.45037e-06	0.000358072	ENSG00000138061/ENSG00000112972/ENSG00000160752/ENSG00000167508/ENSG00000170522/ENSG00000110921/ENSG00000177628/ENSG00000160285/ENSG00000120437/ENSG00000143815/ENSG00000278540/ENSG00000132196/ENSG00000021762/ENSG00000149809/ENSG00000108424/ENSG00000079459/ENSG00000133935/ENSG00000113161/ENSG00000128973/ENSG00000099194/ENSG00000116133/ENSG00000104549/ENSG00000124496/ENSG00000159348/ENSG00000082641…	CYP1B1/HMGCS1/FDPS/MVD/ELOVL6/MVK/GBA/LSS/ACAT2/LBR/ACACA/HSD17B7/OSBPL5/TM7SF2/KPNB1/FDFT1/ERG28/HMGCR/CLN6/SCD/DHCR24/SQLE/TRERF1/CYB5R1/NFE2L1/ERLIN1/PMVK/LCAT	28
BP	GO:0007093	mitotic cell cycle checkpoint	30|1101	161|14261	5.08338e-06	0.000402407	ENSG00000080986/ENSG00000131747/ENSG00000156970/ENSG00000204569/ENSG00000117724/ENSG00000145632/ENSG00000122952/ENSG00000137337/ENSG00000169679/ENSG00000172613/ENSG00000134057/ENSG00000140534/ENSG00000167513/ENSG00000113141/ENSG00000111276/ENSG00000112742/ENSG00000116717/ENSG00000012048/ENSG00000149930/ENSG00000158402/ENSG00000166483/ENSG00000141510/ENSG00000095002/ENSG00000126215/ENSG00000140464…	NDC80/TOP2A/BUB1B/PPP1R10/CENPF/PLK2/ZWINT/MDC1/BUB1/RAD9A/CCNB1/TICRR/CDT1/IK/CDKN1B/TTK/GADD45A/BRCA1/TAOK2/CDC25C/WEE1/TP53/MSH2/XRCC3/PML/EME1/SFN/BUB3/TPR/CDK2	30
BP	GO:0032467	positive regulation of cytokinesis	11|1101	29|14261	5.21364e-06	0.000405147	ENSG00000137807/ENSG00000161800/ENSG00000122966/ENSG00000213024/ENSG00000138182/ENSG00000118193/ENSG00000212916/ENSG00000105146/ENSG00000162009/ENSG00000101224/ENSG00000144283	KIF23/RACGAP1/CIT/NUP62/KIF20B/KIF14/MAP10/AURKC/SSTR5/CDC25B/PKP4	11
BP	GO:0051236	establishment of RNA localization	33|1101	186|14261	5.28309e-06	0.000405147	ENSG00000100650/ENSG00000132182/ENSG00000133226/ENSG00000159217/ENSG00000136231/ENSG00000126883/ENSG00000122566/ENSG00000213024/ENSG00000153187/ENSG00000140829/ENSG00000198952/ENSG00000113569/ENSG00000183684/ENSG00000083896/ENSG00000136450/ENSG00000109111/ENSG00000111581/ENSG00000170144/ENSG00000125755/ENSG00000162385/ENSG00000196313/ENSG00000161547/ENSG00000151461/ENSG00000135486/ENSG00000115875…	SRSF5/NUP210/SRRM1/IGF2BP1/IGF2BP3/NUP214/HNRNPA2B1/NUP62/HNRNPU/DHX38/SMG5/NUP155/ALYREF/YTHDC1/SRSF1/SUPT6H/NUP107/HNRNPA3/SYMPK/MAGOH/POM121/SRSF2/UPF2/HNRNPA1/SRSF7/CASC3/MAGOHB/LRPPRC/RANBP17/RAE1/KHDRBS1/RBM26/TPR	33
BP	GO:0032886	regulation of microtubule-based process	36|1101	212|14261	5.67622e-06	0.000428598	ENSG00000088325/ENSG00000138160/ENSG00000123473/ENSG00000162063/ENSG00000213024/ENSG00000013810/ENSG00000169136/ENSG00000134222/ENSG00000145632/ENSG00000076382/ENSG00000153187/ENSG00000136122/ENSG00000141736/ENSG00000108055/ENSG00000166004/ENSG00000121621/ENSG00000068028/ENSG00000117632/ENSG00000111276/ENSG00000137497/ENSG00000141577/ENSG00000204843/ENSG00000136108/ENSG00000119541/ENSG00000012048…	TPX2/KIF11/STIL/CCNF/NUP62/TACC3/ATF5/PSRC1/PLK2/SPAG5/HNRNPU/BORA/ERBB2/SMC3/CEP295/KIF18A/RASSF1/STMN1/CDKN1B/NUMA1/CEP131/DCTN1/CKAP2/VPS4B/BRCA1/MID1/CATSPER1/MAP1B/CLIP3/MAP10/CEP250/EFNA5/XRCC3/RAE1/PARP3/TPR	36
BP	GO:0044839	cell cycle G2/M phase transition	41|1101	256|14261	5.92385e-06	0.000440519	ENSG00000145604/ENSG00000129474/ENSG00000088325/ENSG00000119397/ENSG00000127564/ENSG00000117724/ENSG00000122966/ENSG00000185515/ENSG00000169136/ENSG00000136122/ENSG00000145386/ENSG00000170242/ENSG00000046651/ENSG00000103995/ENSG00000249115/ENSG00000196230/ENSG00000134057/ENSG00000140534/ENSG00000141577/ENSG00000157456/ENSG00000204843/ENSG00000078674/ENSG00000105325/ENSG00000118193/ENSG00000159352…	SKP2/AJUBA/TPX2/CNTRL/PKMYT1/CENPF/CIT/BRCC3/ATF5/BORA/CCNA2/USP47/OFD1/CEP152/HAUS5/TUBB/CCNB1/TICRR/CEP131/CCNB2/DCTN1/PCM1/FZR1/KIF14/PSMD4/VPS4B/BRCA1/PCNT/TAOK2/CEP41/CDC25C/WEE1/TP53/PSMC3/CEP250/ODF2/CDC25B/KHDRBS1/CDK4/FBXO5/CDK2	41
BP	GO:1905818	regulation of chromosome separation	16|1101	59|14261	6.5542e-06	0.000480119	ENSG00000080986/ENSG00000156970/ENSG00000117724/ENSG00000013810/ENSG00000126787/ENSG00000169679/ENSG00000134057/ENSG00000167513/ENSG00000113141/ENSG00000137497/ENSG00000112742/ENSG00000138778/ENSG00000126215/ENSG00000154473/ENSG00000047410/ENSG00000112029	NDC80/BUB1B/CENPF/TACC3/DLGAP5/BUB1/CCNB1/CDT1/IK/NUMA1/TTK/CENPE/XRCC3/BUB3/TPR/FBXO5	16
BP	GO:1901990	regulation of mitotic cell cycle phase transition	56|1101	396|14261	6.8929e-06	0.000497506	ENSG00000140465/ENSG00000080986/ENSG00000088325/ENSG00000156970/ENSG00000119397/ENSG00000146670/ENSG00000117724/ENSG00000176248/ENSG00000175063/ENSG00000145632/ENSG00000126787/ENSG00000169679/ENSG00000170242/ENSG00000046651/ENSG00000103995/ENSG00000249115/ENSG00000196230/ENSG00000123080/ENSG00000134057/ENSG00000140534/ENSG00000106462/ENSG00000167513/ENSG00000113141/ENSG00000111276/ENSG00000141577…	CYP1A1/NDC80/TPX2/BUB1B/CNTRL/CDCA5/CENPF/ANAPC2/UBE2C/PLK2/DLGAP5/BUB1/USP47/OFD1/CEP152/HAUS5/TUBB/CDKN2C/CCNB1/TICRR/EZH2/CDT1/IK/CDKN1B/CEP131/DCTN1/PCM1/TTK/FZR1/KIF14/PSMD4/GADD45A/CENPE/VPS4B/BRCA1/PCNT/TFAP4/TAOK2/CEP41/CDC25C/KMT2E/WEE1/TP53/PSMC3/CTDSP2/CEP250/XRCC3/ODF2/CDC25B/PML/CDK4/SFN/BUB3/TPR/FBXO5/CDK2	56
BP	GO:0007091	metaphase/anaphase transition of mitotic cell cycle	15|1101	54|14261	9.20811e-06	0.000639665	ENSG00000080986/ENSG00000156970/ENSG00000117724/ENSG00000013810/ENSG00000126787/ENSG00000169679/ENSG00000134057/ENSG00000167513/ENSG00000113141/ENSG00000112742/ENSG00000138778/ENSG00000126215/ENSG00000154473/ENSG00000047410/ENSG00000112029	NDC80/BUB1B/CENPF/TACC3/DLGAP5/BUB1/CCNB1/CDT1/IK/TTK/CENPE/XRCC3/BUB3/TPR/FBXO5	15
BP	GO:0045841	negative regulation of mitotic metaphase/anaphase transition	12|1101	36|14261	9.25351e-06	0.000639665	ENSG00000080986/ENSG00000156970/ENSG00000117724/ENSG00000169679/ENSG00000134057/ENSG00000167513/ENSG00000113141/ENSG00000112742/ENSG00000126215/ENSG00000154473/ENSG00000047410/ENSG00000112029	NDC80/BUB1B/CENPF/BUB1/CCNB1/CDT1/IK/TTK/XRCC3/BUB3/TPR/FBXO5	12
BP	GO:1902100	negative regulation of metaphase/anaphase transition of cell cycle	12|1101	36|14261	9.25351e-06	0.000639665	ENSG00000080986/ENSG00000156970/ENSG00000117724/ENSG00000169679/ENSG00000134057/ENSG00000167513/ENSG00000113141/ENSG00000112742/ENSG00000126215/ENSG00000154473/ENSG00000047410/ENSG00000112029	NDC80/BUB1B/CENPF/BUB1/CCNB1/CDT1/IK/TTK/XRCC3/BUB3/TPR/FBXO5	12
BP	GO:0031503	protein-containing complex localization	41|1101	261|14261	9.61461e-06	0.000655396	ENSG00000100650/ENSG00000132182/ENSG00000133226/ENSG00000075461/ENSG00000264364/ENSG00000126883/ENSG00000122566/ENSG00000213024/ENSG00000153187/ENSG00000140829/ENSG00000198952/ENSG00000113569/ENSG00000183684/ENSG00000083896/ENSG00000136450/ENSG00000100360/ENSG00000109111/ENSG00000167461/ENSG00000111581/ENSG00000125755/ENSG00000162385/ENSG00000196313/ENSG00000141577/ENSG00000078674/ENSG00000163913…	SRSF5/NUP210/SRRM1/CACNG4/DYNLL2/NUP214/HNRNPA2B1/NUP62/HNRNPU/DHX38/SMG5/NUP155/ALYREF/YTHDC1/SRSF1/IFT27/SUPT6H/RAB8A/NUP107/SYMPK/MAGOH/POM121/CEP131/PCM1/IFT122/SRSF2/UPF2/TRIP11/SRSF7/BIRC5/CASC3/NSG1/MAGOHB/LCA5/EXOC3/RAE1/DLG3/IFT57/TPR/HIP1/PRKCZ	41
BP	GO:1902652	secondary alcohol metabolic process	26|1101	135|14261	1.15672e-05	0.000770003	ENSG00000112972/ENSG00000160752/ENSG00000167508/ENSG00000170522/ENSG00000110921/ENSG00000177628/ENSG00000160285/ENSG00000120437/ENSG00000143815/ENSG00000278540/ENSG00000132196/ENSG00000021762/ENSG00000149809/ENSG00000108424/ENSG00000079459/ENSG00000133935/ENSG00000113161/ENSG00000128973/ENSG00000099194/ENSG00000116133/ENSG00000104549/ENSG00000124496/ENSG00000082641/ENSG00000107566/ENSG00000163344…	HMGCS1/FDPS/MVD/ELOVL6/MVK/GBA/LSS/ACAT2/LBR/ACACA/HSD17B7/OSBPL5/TM7SF2/KPNB1/FDFT1/ERG28/HMGCR/CLN6/SCD/DHCR24/SQLE/TRERF1/NFE2L1/ERLIN1/PMVK/LCAT	26
BP	GO:0010965	regulation of mitotic sister chromatid separation	15|1101	55|14261	1.17665e-05	0.000770003	ENSG00000080986/ENSG00000156970/ENSG00000117724/ENSG00000013810/ENSG00000126787/ENSG00000169679/ENSG00000134057/ENSG00000167513/ENSG00000113141/ENSG00000112742/ENSG00000138778/ENSG00000126215/ENSG00000154473/ENSG00000047410/ENSG00000112029	NDC80/BUB1B/CENPF/TACC3/DLGAP5/BUB1/CCNB1/CDT1/IK/TTK/CENPE/XRCC3/BUB3/TPR/FBXO5	15
BP	GO:0044784	metaphase/anaphase transition of cell cycle	15|1101	55|14261	1.17665e-05	0.000770003	ENSG00000080986/ENSG00000156970/ENSG00000117724/ENSG00000013810/ENSG00000126787/ENSG00000169679/ENSG00000134057/ENSG00000167513/ENSG00000113141/ENSG00000112742/ENSG00000138778/ENSG00000126215/ENSG00000154473/ENSG00000047410/ENSG00000112029	NDC80/BUB1B/CENPF/TACC3/DLGAP5/BUB1/CCNB1/CDT1/IK/TTK/CENPE/XRCC3/BUB3/TPR/FBXO5	15
BP	GO:1905819	negative regulation of chromosome separation	12|1101	37|14261	1.27393e-05	0.000802106	ENSG00000080986/ENSG00000156970/ENSG00000117724/ENSG00000169679/ENSG00000134057/ENSG00000167513/ENSG00000113141/ENSG00000112742/ENSG00000126215/ENSG00000154473/ENSG00000047410/ENSG00000112029	NDC80/BUB1B/CENPF/BUB1/CCNB1/CDT1/IK/TTK/XRCC3/BUB3/TPR/FBXO5	12
BP	GO:2000816	negative regulation of mitotic sister chromatid separation	12|1101	37|14261	1.27393e-05	0.000802106	ENSG00000080986/ENSG00000156970/ENSG00000117724/ENSG00000169679/ENSG00000134057/ENSG00000167513/ENSG00000113141/ENSG00000112742/ENSG00000126215/ENSG00000154473/ENSG00000047410/ENSG00000112029	NDC80/BUB1B/CENPF/BUB1/CCNB1/CDT1/IK/TTK/XRCC3/BUB3/TPR/FBXO5	12
BP	GO:0007018	microtubule-based movement	41|1101	264|14261	1.27474e-05	0.000802106	ENSG00000079616/ENSG00000135720/ENSG00000090889/ENSG00000237649/ENSG00000138160/ENSG00000112984/ENSG00000264364/ENSG00000137807/ENSG00000142945/ENSG00000161800/ENSG00000138182/ENSG00000153187/ENSG00000126787/ENSG00000163820/ENSG00000186185/ENSG00000046651/ENSG00000100242/ENSG00000138834/ENSG00000170315/ENSG00000108424/ENSG00000100360/ENSG00000121621/ENSG00000129295/ENSG00000141577/ENSG00000163808…	KIF22/DYNC1LI2/KIF4A/KIFC1/KIF11/KIF20A/DYNLL2/KIF23/KIF2C/RACGAP1/KIF20B/HNRNPU/DLGAP5/FYCO1/KIF18B/OFD1/SUN2/MAPK8IP3/UBB/KPNB1/IFT27/KIF18A/LRRC6/CEP131/KIF15/PCM1/IFT122/KIF14/CENPE/TRIP11/SYBU/WDR78/CATSPER1/MAP1B/LCA5/LRPPRC/BLOC1S3/MAP4/KIF21A/IFT57/PRKCZ	41
BP	GO:0000075	cell cycle checkpoint	35|1101	211|14261	1.29241e-05	0.000802933	ENSG00000080986/ENSG00000131747/ENSG00000156970/ENSG00000204569/ENSG00000117724/ENSG00000185515/ENSG00000145632/ENSG00000122952/ENSG00000137337/ENSG00000169679/ENSG00000172613/ENSG00000134057/ENSG00000140534/ENSG00000167513/ENSG00000113141/ENSG00000111276/ENSG00000112742/ENSG00000105325/ENSG00000110107/ENSG00000116717/ENSG00000012048/ENSG00000188486/ENSG00000149930/ENSG00000158402/ENSG00000166483…	NDC80/TOP2A/BUB1B/PPP1R10/CENPF/BRCC3/PLK2/ZWINT/MDC1/BUB1/RAD9A/CCNB1/TICRR/CDT1/IK/CDKN1B/TTK/FZR1/PRPF19/GADD45A/BRCA1/H2AFX/TAOK2/CDC25C/WEE1/TP53/WDR76/MSH2/XRCC3/PML/EME1/SFN/BUB3/TPR/CDK2	35
BP	GO:1903311	regulation of mRNA metabolic process	45|1101	301|14261	1.33478e-05	0.000818885	ENSG00000100650/ENSG00000159217/ENSG00000102317/ENSG00000054118/ENSG00000136231/ENSG00000126883/ENSG00000122566/ENSG00000196235/ENSG00000136527/ENSG00000153187/ENSG00000099783/ENSG00000138668/ENSG00000223496/ENSG00000083896/ENSG00000155827/ENSG00000138376/ENSG00000170315/ENSG00000136450/ENSG00000103549/ENSG00000109111/ENSG00000134057/ENSG00000126254/ENSG00000162385/ENSG00000099622/ENSG00000076770…	SRSF5/IGF2BP1/RBM3/THRAP3/IGF2BP3/NUP214/HNRNPA2B1/SUPT5H/TRA2B/HNRNPU/HNRNPM/HNRNPD/EXOSC6/YTHDC1/RNF20/BARD1/UBB/SRSF1/RNF40/SUPT6H/CCNB1/RBM42/MAGOH/CIRBP/MBNL3/EXOSC5/SRSF2/PKP1/PRPF19/PSMD4/HNRNPA1/SRSF7/DDX17/PARN/HNRNPC/PSMC3/RBM10/PKP3/SET/YWHAZ/FAM172A/RBM25/KHDRBS1/RBMX/TRA2A	45
BP	GO:0065004	protein-DNA complex assembly	36|1101	221|14261	1.47495e-05	0.000883217	ENSG00000164104/ENSG00000127483/ENSG00000132780/ENSG00000117724/ENSG00000118900/ENSG00000120334/ENSG00000105011/ENSG00000108312/ENSG00000111358/ENSG00000119041/ENSG00000120656/ENSG00000170315/ENSG00000148229/ENSG00000099284/ENSG00000184897/ENSG00000073111/ENSG00000167513/ENSG00000136938/ENSG00000277224/ENSG00000178913/ENSG00000143799/ENSG00000100297/ENSG00000145241/ENSG00000123485/ENSG00000171681…	HMGB2/HP1BP3/NASP/CENPF/UBN1/CENPL/ASF1B/UBTF/GTF2H3/GTF3C3/TAF12/UBB/POLE3/H2AFY2/H1FX/MCM2/CDT1/ANP32B/HIST1H2BF/TAF7/PARP1/MCM5/CENPC/HJURP/ATF7IP/TSPYL4/CENPI/CENPE/H2AFX/TP53/PSMC3/BRF2/GTF3C5/SET/BRD2/CENPU	36
BP	GO:0071426	ribonucleoprotein complex export from nucleus	24|1101	121|14261	1.48604e-05	0.000883217	ENSG00000100650/ENSG00000132182/ENSG00000133226/ENSG00000126883/ENSG00000122566/ENSG00000213024/ENSG00000140829/ENSG00000198952/ENSG00000113569/ENSG00000183684/ENSG00000083896/ENSG00000136450/ENSG00000109111/ENSG00000111581/ENSG00000125755/ENSG00000162385/ENSG00000196313/ENSG00000161547/ENSG00000151461/ENSG00000115875/ENSG00000108349/ENSG00000111196/ENSG00000101146/ENSG00000047410	SRSF5/NUP210/SRRM1/NUP214/HNRNPA2B1/NUP62/DHX38/SMG5/NUP155/ALYREF/YTHDC1/SRSF1/SUPT6H/NUP107/SYMPK/MAGOH/POM121/SRSF2/UPF2/SRSF7/CASC3/MAGOHB/RAE1/TPR	24
BP	GO:0090181	regulation of cholesterol metabolic process	15|1101	56|14261	1.49362e-05	0.000883217	ENSG00000112972/ENSG00000160752/ENSG00000167508/ENSG00000170522/ENSG00000110921/ENSG00000160285/ENSG00000278540/ENSG00000149809/ENSG00000108424/ENSG00000079459/ENSG00000113161/ENSG00000099194/ENSG00000104549/ENSG00000107566/ENSG00000163344	HMGCS1/FDPS/MVD/ELOVL6/MVK/LSS/ACACA/TM7SF2/KPNB1/FDFT1/HMGCR/SCD/SQLE/ERLIN1/PMVK	15
BP	GO:0062012	regulation of small molecule metabolic process	55|1101	397|14261	1.52223e-05	0.000889416	ENSG00000112972/ENSG00000146674/ENSG00000160752/ENSG00000132182/ENSG00000181019/ENSG00000050165/ENSG00000151012/ENSG00000167508/ENSG00000170522/ENSG00000105974/ENSG00000110921/ENSG00000160285/ENSG00000167244/ENSG00000185950/ENSG00000126883/ENSG00000213024/ENSG00000278540/ENSG00000102910/ENSG00000113569/ENSG00000120675/ENSG00000149809/ENSG00000108424/ENSG00000134057/ENSG00000178567/ENSG00000111581…	HMGCS1/IGFBP3/FDPS/NUP210/NQO1/DKK3/SLC7A11/MVD/ELOVL6/CAV1/MVK/LSS/IGF2/IRS2/NUP214/NUP62/ACACA/LONP2/NUP155/DNAJC15/TM7SF2/KPNB1/CCNB1/EPM2AIP1/NUP107/FDFT1/HMGCR/POM121/AZIN1/NCOA2/SOGA1/PARP1/SCD/PHKG2/GSTZ1/PSMD4/STARD4/DYRK2/BRCA1/ATP5IF1/SQLE/TP53/NR1H3/NFE2L1/PSMC3/PPP1R3D/ME1/INPP5K/ERLIN1/ATP2B4/RAE1/PMVK/PPP4R3B/TPR/NCOR1	55
BP	GO:0008608	attachment of spindle microtubules to kinetochore	11|1101	32|14261	1.56681e-05	0.000904694	ENSG00000080986/ENSG00000142945/ENSG00000161800/ENSG00000076382/ENSG00000153187/ENSG00000134057/ENSG00000167513/ENSG00000145241/ENSG00000138778/ENSG00000105146/ENSG00000154473	NDC80/KIF2C/RACGAP1/SPAG5/HNRNPU/CCNB1/CDT1/CENPC/CENPE/AURKC/BUB3	11
BP	GO:0032465	regulation of cytokinesis	18|1101	77|14261	1.69807e-05	0.00096862	ENSG00000072121/ENSG00000112984/ENSG00000137807/ENSG00000161800/ENSG00000122966/ENSG00000213024/ENSG00000138182/ENSG00000145632/ENSG00000149503/ENSG00000090565/ENSG00000196504/ENSG00000118193/ENSG00000212916/ENSG00000105146/ENSG00000162009/ENSG00000101224/ENSG00000003096/ENSG00000144283	ZFYVE26/KIF20A/KIF23/RACGAP1/CIT/NUP62/KIF20B/PLK2/INCENP/RAB11FIP3/PRPF40A/KIF14/MAP10/AURKC/SSTR5/CDC25B/KLHL13/PKP4	18
BP	GO:0071166	ribonucleoprotein complex localization	24|1101	122|14261	1.71699e-05	0.00096862	ENSG00000100650/ENSG00000132182/ENSG00000133226/ENSG00000126883/ENSG00000122566/ENSG00000213024/ENSG00000140829/ENSG00000198952/ENSG00000113569/ENSG00000183684/ENSG00000083896/ENSG00000136450/ENSG00000109111/ENSG00000111581/ENSG00000125755/ENSG00000162385/ENSG00000196313/ENSG00000161547/ENSG00000151461/ENSG00000115875/ENSG00000108349/ENSG00000111196/ENSG00000101146/ENSG00000047410	SRSF5/NUP210/SRRM1/NUP214/HNRNPA2B1/NUP62/DHX38/SMG5/NUP155/ALYREF/YTHDC1/SRSF1/SUPT6H/NUP107/SYMPK/MAGOH/POM121/SRSF2/UPF2/SRSF7/CASC3/MAGOHB/RAE1/TPR	24
BP	GO:0008203	cholesterol metabolic process	25|1101	131|14261	1.99539e-05	0.00111288	ENSG00000112972/ENSG00000160752/ENSG00000167508/ENSG00000170522/ENSG00000110921/ENSG00000177628/ENSG00000160285/ENSG00000120437/ENSG00000143815/ENSG00000278540/ENSG00000132196/ENSG00000021762/ENSG00000149809/ENSG00000108424/ENSG00000079459/ENSG00000113161/ENSG00000128973/ENSG00000099194/ENSG00000116133/ENSG00000104549/ENSG00000124496/ENSG00000082641/ENSG00000107566/ENSG00000163344/ENSG00000213398	HMGCS1/FDPS/MVD/ELOVL6/MVK/GBA/LSS/ACAT2/LBR/ACACA/HSD17B7/OSBPL5/TM7SF2/KPNB1/FDFT1/HMGCR/CLN6/SCD/DHCR24/SQLE/TRERF1/NFE2L1/ERLIN1/PMVK/LCAT	25
BP	GO:1903312	negative regulation of mRNA metabolic process	17|1101	71|14261	2.07106e-05	0.00114211	ENSG00000159217/ENSG00000054118/ENSG00000122566/ENSG00000196235/ENSG00000153187/ENSG00000138668/ENSG00000155827/ENSG00000138376/ENSG00000103549/ENSG00000126254/ENSG00000099622/ENSG00000081277/ENSG00000115875/ENSG00000092199/ENSG00000182872/ENSG00000184363/ENSG00000147274	IGF2BP1/THRAP3/HNRNPA2B1/SUPT5H/HNRNPU/HNRNPD/RNF20/BARD1/RNF40/RBM42/CIRBP/PKP1/SRSF7/HNRNPC/RBM10/PKP3/RBMX	17
BP	GO:0030071	regulation of mitotic metaphase/anaphase transition	14|1101	51|14261	2.11387e-05	0.00115276	ENSG00000080986/ENSG00000156970/ENSG00000117724/ENSG00000126787/ENSG00000169679/ENSG00000134057/ENSG00000167513/ENSG00000113141/ENSG00000112742/ENSG00000138778/ENSG00000126215/ENSG00000154473/ENSG00000047410/ENSG00000112029	NDC80/BUB1B/CENPF/DLGAP5/BUB1/CCNB1/CDT1/IK/TTK/CENPE/XRCC3/BUB3/TPR/FBXO5	14
BP	GO:0051306	mitotic sister chromatid separation	15|1101	58|14261	2.36177e-05	0.0012738	ENSG00000080986/ENSG00000156970/ENSG00000117724/ENSG00000013810/ENSG00000126787/ENSG00000169679/ENSG00000134057/ENSG00000167513/ENSG00000113141/ENSG00000112742/ENSG00000138778/ENSG00000126215/ENSG00000154473/ENSG00000047410/ENSG00000112029	NDC80/BUB1B/CENPF/TACC3/DLGAP5/BUB1/CCNB1/CDT1/IK/TTK/CENPE/XRCC3/BUB3/TPR/FBXO5	15
BP	GO:1902930	regulation of alcohol biosynthetic process	16|1101	65|14261	2.49111e-05	0.00132895	ENSG00000112972/ENSG00000160752/ENSG00000050165/ENSG00000167508/ENSG00000170522/ENSG00000110921/ENSG00000160285/ENSG00000278540/ENSG00000149809/ENSG00000108424/ENSG00000079459/ENSG00000113161/ENSG00000099194/ENSG00000104549/ENSG00000107566/ENSG00000163344	HMGCS1/FDPS/DKK3/MVD/ELOVL6/MVK/LSS/ACACA/TM7SF2/KPNB1/FDFT1/HMGCR/SCD/SQLE/ERLIN1/PMVK	16
BP	GO:1902099	regulation of metaphase/anaphase transition of cell cycle	14|1101	52|14261	2.68925e-05	0.00141923	ENSG00000080986/ENSG00000156970/ENSG00000117724/ENSG00000126787/ENSG00000169679/ENSG00000134057/ENSG00000167513/ENSG00000113141/ENSG00000112742/ENSG00000138778/ENSG00000126215/ENSG00000154473/ENSG00000047410/ENSG00000112029	NDC80/BUB1B/CENPF/DLGAP5/BUB1/CCNB1/CDT1/IK/TTK/CENPE/XRCC3/BUB3/TPR/FBXO5	14
BP	GO:0000086	G2/M transition of mitotic cell cycle	37|1101	237|14261	2.96231e-05	0.00150705	ENSG00000145604/ENSG00000129474/ENSG00000088325/ENSG00000119397/ENSG00000127564/ENSG00000117724/ENSG00000122966/ENSG00000136122/ENSG00000145386/ENSG00000170242/ENSG00000046651/ENSG00000103995/ENSG00000249115/ENSG00000196230/ENSG00000134057/ENSG00000140534/ENSG00000141577/ENSG00000157456/ENSG00000204843/ENSG00000078674/ENSG00000118193/ENSG00000159352/ENSG00000119541/ENSG00000012048/ENSG00000160299…	SKP2/AJUBA/TPX2/CNTRL/PKMYT1/CENPF/CIT/BORA/CCNA2/USP47/OFD1/CEP152/HAUS5/TUBB/CCNB1/TICRR/CEP131/CCNB2/DCTN1/PCM1/KIF14/PSMD4/VPS4B/BRCA1/PCNT/TAOK2/CEP41/CDC25C/WEE1/PSMC3/CEP250/ODF2/CDC25B/KHDRBS1/CDK4/FBXO5/CDK2	37
BP	GO:0007094	mitotic spindle assembly checkpoint	11|1101	34|14261	3.00919e-05	0.00150705	ENSG00000080986/ENSG00000156970/ENSG00000117724/ENSG00000169679/ENSG00000134057/ENSG00000167513/ENSG00000113141/ENSG00000112742/ENSG00000126215/ENSG00000154473/ENSG00000047410	NDC80/BUB1B/CENPF/BUB1/CCNB1/CDT1/IK/TTK/XRCC3/BUB3/TPR	11
BP	GO:0031577	spindle checkpoint	11|1101	34|14261	3.00919e-05	0.00150705	ENSG00000080986/ENSG00000156970/ENSG00000117724/ENSG00000169679/ENSG00000134057/ENSG00000167513/ENSG00000113141/ENSG00000112742/ENSG00000126215/ENSG00000154473/ENSG00000047410	NDC80/BUB1B/CENPF/BUB1/CCNB1/CDT1/IK/TTK/XRCC3/BUB3/TPR	11
BP	GO:0071173	spindle assembly checkpoint	11|1101	34|14261	3.00919e-05	0.00150705	ENSG00000080986/ENSG00000156970/ENSG00000117724/ENSG00000169679/ENSG00000134057/ENSG00000167513/ENSG00000113141/ENSG00000112742/ENSG00000126215/ENSG00000154473/ENSG00000047410	NDC80/BUB1B/CENPF/BUB1/CCNB1/CDT1/IK/TTK/XRCC3/BUB3/TPR	11
BP	GO:0071174	mitotic spindle checkpoint	11|1101	34|14261	3.00919e-05	0.00150705	ENSG00000080986/ENSG00000156970/ENSG00000117724/ENSG00000169679/ENSG00000134057/ENSG00000167513/ENSG00000113141/ENSG00000112742/ENSG00000126215/ENSG00000154473/ENSG00000047410	NDC80/BUB1B/CENPF/BUB1/CCNB1/CDT1/IK/TTK/XRCC3/BUB3/TPR	11
BP	GO:0033048	negative regulation of mitotic sister chromatid segregation	12|1101	40|14261	3.09305e-05	0.0015334	ENSG00000080986/ENSG00000156970/ENSG00000117724/ENSG00000169679/ENSG00000134057/ENSG00000167513/ENSG00000113141/ENSG00000112742/ENSG00000126215/ENSG00000154473/ENSG00000047410/ENSG00000112029	NDC80/BUB1B/CENPF/BUB1/CCNB1/CDT1/IK/TTK/XRCC3/BUB3/TPR/FBXO5	12
BP	GO:0006403	RNA localization	35|1101	220|14261	3.22392e-05	0.0015823	ENSG00000100650/ENSG00000132182/ENSG00000101161/ENSG00000133226/ENSG00000159217/ENSG00000136231/ENSG00000126883/ENSG00000122566/ENSG00000213024/ENSG00000153187/ENSG00000140829/ENSG00000198952/ENSG00000113569/ENSG00000183684/ENSG00000083896/ENSG00000136450/ENSG00000109111/ENSG00000111581/ENSG00000170144/ENSG00000125755/ENSG00000162385/ENSG00000196313/ENSG00000161547/ENSG00000151461/ENSG00000135486…	SRSF5/NUP210/PRPF6/SRRM1/IGF2BP1/IGF2BP3/NUP214/HNRNPA2B1/NUP62/HNRNPU/DHX38/SMG5/NUP155/ALYREF/YTHDC1/SRSF1/SUPT6H/NUP107/HNRNPA3/SYMPK/MAGOH/POM121/SRSF2/UPF2/HNRNPA1/SRSF7/CASC3/PARN/MAGOHB/LRPPRC/RANBP17/RAE1/KHDRBS1/RBM26/TPR	35
BP	GO:2001252	positive regulation of chromosome organization	29|1101	168|14261	3.28465e-05	0.00159435	ENSG00000204569/ENSG00000160789/ENSG00000122566/ENSG00000153187/ENSG00000160685/ENSG00000126787/ENSG00000088305/ENSG00000138668/ENSG00000155827/ENSG00000103549/ENSG00000131845/ENSG00000134057/ENSG00000167513/ENSG00000164190/ENSG00000137497/ENSG00000171681/ENSG00000012048/ENSG00000135486/ENSG00000140694/ENSG00000005483/ENSG00000141510/ENSG00000119906/ENSG00000138336/ENSG00000118058/ENSG00000158321…	PPP1R10/LMNA/HNRNPA2B1/HNRNPU/ZBTB7B/DLGAP5/DNMT3B/HNRNPD/RNF20/RNF40/ZNF304/CCNB1/CDT1/NIPBL/NUMA1/ATF7IP/BRCA1/HNRNPA1/PARN/KMT2E/TP53/SLF2/TET1/KMT2A/AUTS2/FOXP3/MTF2/PML/TPR	29
BP	GO:0051231	spindle elongation	6|1101	10|14261	3.34593e-05	0.00159435	ENSG00000090889/ENSG00000137807/ENSG00000161800/ENSG00000137497/ENSG00000212916/ENSG00000105146	KIF4A/KIF23/RACGAP1/NUMA1/MAP10/AURKC	6
BP	GO:0051255	spindle midzone assembly	6|1101	10|14261	3.34593e-05	0.00159435	ENSG00000090889/ENSG00000137807/ENSG00000161800/ENSG00000076242/ENSG00000212916/ENSG00000105146	KIF4A/KIF23/RACGAP1/MLH1/MAP10/AURKC	6
BP	GO:0044380	protein localization to cytoskeleton	14|1101	54|14261	4.26467e-05	0.00201259	ENSG00000123473/ENSG00000213024/ENSG00000138182/ENSG00000076382/ENSG00000153187/ENSG00000101447/ENSG00000015676/ENSG00000137497/ENSG00000141577/ENSG00000078674/ENSG00000112742/ENSG00000101871/ENSG00000126001/ENSG00000114993	STIL/NUP62/KIF20B/SPAG5/HNRNPU/FAM83D/NUDCD3/NUMA1/CEP131/PCM1/TTK/MID1/CEP250/RTKN	14
BP	GO:0031124	mRNA 3'-end processing	20|1101	98|14261	4.90145e-05	0.00229108	ENSG00000100650/ENSG00000133226/ENSG00000196235/ENSG00000140829/ENSG00000165494/ENSG00000183684/ENSG00000155827/ENSG00000138376/ENSG00000136450/ENSG00000103549/ENSG00000134057/ENSG00000142528/ENSG00000125755/ENSG00000162385/ENSG00000161547/ENSG00000115875/ENSG00000177613/ENSG00000108349/ENSG00000111196/ENSG00000101138	SRSF5/SRRM1/SUPT5H/DHX38/PCF11/ALYREF/RNF20/BARD1/SRSF1/RNF40/CCNB1/ZNF473/SYMPK/MAGOH/SRSF2/SRSF7/CSTF2T/CASC3/MAGOHB/CSTF1	20
BP	GO:0033046	negative regulation of sister chromatid segregation	12|1101	42|14261	5.29915e-05	0.00243068	ENSG00000080986/ENSG00000156970/ENSG00000117724/ENSG00000169679/ENSG00000134057/ENSG00000167513/ENSG00000113141/ENSG00000112742/ENSG00000126215/ENSG00000154473/ENSG00000047410/ENSG00000112029	NDC80/BUB1B/CENPF/BUB1/CCNB1/CDT1/IK/TTK/XRCC3/BUB3/TPR/FBXO5	12
BP	GO:0051985	negative regulation of chromosome segregation	12|1101	42|14261	5.29915e-05	0.00243068	ENSG00000080986/ENSG00000156970/ENSG00000117724/ENSG00000169679/ENSG00000134057/ENSG00000167513/ENSG00000113141/ENSG00000112742/ENSG00000126215/ENSG00000154473/ENSG00000047410/ENSG00000112029	NDC80/BUB1B/CENPF/BUB1/CCNB1/CDT1/IK/TTK/XRCC3/BUB3/TPR/FBXO5	12
BP	GO:0046165	alcohol biosynthetic process	26|1101	147|14261	5.40342e-05	0.00245555	ENSG00000112972/ENSG00000160752/ENSG00000100889/ENSG00000050165/ENSG00000167508/ENSG00000170522/ENSG00000110921/ENSG00000177628/ENSG00000160285/ENSG00000120437/ENSG00000086544/ENSG00000143815/ENSG00000278540/ENSG00000132196/ENSG00000149809/ENSG00000108424/ENSG00000079459/ENSG00000133935/ENSG00000113161/ENSG00000099194/ENSG00000166228/ENSG00000116133/ENSG00000145725/ENSG00000104549/ENSG00000107566…	HMGCS1/FDPS/PCK2/DKK3/MVD/ELOVL6/MVK/GBA/LSS/ACAT2/ITPKC/LBR/ACACA/HSD17B7/TM7SF2/KPNB1/FDFT1/ERG28/HMGCR/SCD/PCBD1/DHCR24/PPIP5K2/SQLE/ERLIN1/PMVK	26
BP	GO:0034728	nucleosome organization	27|1101	156|14261	5.78465e-05	0.00260469	ENSG00000164104/ENSG00000127483/ENSG00000132780/ENSG00000118900/ENSG00000120334/ENSG00000105011/ENSG00000092201/ENSG00000108604/ENSG00000109111/ENSG00000148229/ENSG00000099284/ENSG00000184897/ENSG00000117713/ENSG00000073111/ENSG00000136938/ENSG00000277224/ENSG00000145241/ENSG00000123485/ENSG00000187189/ENSG00000102384/ENSG00000139613/ENSG00000188486/ENSG00000119335/ENSG00000204256/ENSG00000189079…	HMGB2/HP1BP3/NASP/UBN1/CENPL/ASF1B/SUPT16H/SMARCD2/SUPT6H/POLE3/H2AFY2/H1FX/ARID1A/MCM2/ANP32B/HIST1H2BF/CENPC/HJURP/TSPYL4/CENPI/SMARCC2/H2AFX/SET/BRD2/ARID2/SMARCE1/CENPU	27
BP	GO:0051302	regulation of cell division	25|1101	140|14261	6.34898e-05	0.0028328	ENSG00000066279/ENSG00000072121/ENSG00000112984/ENSG00000137807/ENSG00000167244/ENSG00000161800/ENSG00000122966/ENSG00000213024/ENSG00000138182/ENSG00000145632/ENSG00000149503/ENSG00000186185/ENSG00000197461/ENSG00000170631/ENSG00000090565/ENSG00000196504/ENSG00000066468/ENSG00000118193/ENSG00000212916/ENSG00000105146/ENSG00000162009/ENSG00000101224/ENSG00000003096/ENSG00000175793/ENSG00000144283	ASPM/ZFYVE26/KIF20A/KIF23/IGF2/RACGAP1/CIT/NUP62/KIF20B/PLK2/INCENP/KIF18B/PDGFA/ZNF16/RAB11FIP3/PRPF40A/FGFR2/KIF14/MAP10/AURKC/SSTR5/CDC25B/KLHL13/SFN/PKP4	25
BP	GO:0015931	nucleobase-containing compound transport	35|1101	228|14261	6.85614e-05	0.00303153	ENSG00000100650/ENSG00000132182/ENSG00000133226/ENSG00000159217/ENSG00000136231/ENSG00000126883/ENSG00000122566/ENSG00000213024/ENSG00000153187/ENSG00000140829/ENSG00000198952/ENSG00000113569/ENSG00000183684/ENSG00000083896/ENSG00000136450/ENSG00000109111/ENSG00000111581/ENSG00000170144/ENSG00000125755/ENSG00000162385/ENSG00000196313/ENSG00000161547/ENSG00000151461/ENSG00000135486/ENSG00000115875…	SRSF5/NUP210/SRRM1/IGF2BP1/IGF2BP3/NUP214/HNRNPA2B1/NUP62/HNRNPU/DHX38/SMG5/NUP155/ALYREF/YTHDC1/SRSF1/SUPT6H/NUP107/HNRNPA3/SYMPK/MAGOH/POM121/SRSF2/UPF2/HNRNPA1/SRSF7/CASC3/SLC25A42/MAGOHB/LRPPRC/RANBP17/ADORA1/RAE1/KHDRBS1/RBM26/TPR	35
BP	GO:0045931	positive regulation of mitotic cell cycle	25|1101	141|14261	7.16295e-05	0.0031389	ENSG00000140465/ENSG00000080986/ENSG00000204569/ENSG00000146670/ENSG00000167244/ENSG00000175063/ENSG00000213024/ENSG00000138182/ENSG00000153187/ENSG00000126787/ENSG00000134057/ENSG00000167513/ENSG00000164190/ENSG00000137497/ENSG00000119541/ENSG00000158402/ENSG00000005483/ENSG00000119906/ENSG00000126215/ENSG00000146247/ENSG00000101224/ENSG00000108443/ENSG00000135446/ENSG00000047410/ENSG00000112029	CYP1A1/NDC80/PPP1R10/CDCA5/IGF2/UBE2C/NUP62/KIF20B/HNRNPU/DLGAP5/CCNB1/CDT1/NIPBL/NUMA1/VPS4B/CDC25C/KMT2E/SLF2/XRCC3/PHIP/CDC25B/RPS6KB1/CDK4/TPR/FBXO5	25
BP	GO:0072698	protein localization to microtubule cytoskeleton	13|1101	50|14261	7.71319e-05	0.00335012	ENSG00000123473/ENSG00000213024/ENSG00000138182/ENSG00000076382/ENSG00000153187/ENSG00000101447/ENSG00000015676/ENSG00000137497/ENSG00000141577/ENSG00000078674/ENSG00000112742/ENSG00000101871/ENSG00000126001	STIL/NUP62/KIF20B/SPAG5/HNRNPU/FAM83D/NUDCD3/NUMA1/CEP131/PCM1/TTK/MID1/CEP250	13
BP	GO:0050810	regulation of steroid biosynthetic process	17|1101	79|14261	8.87351e-05	0.00382028	ENSG00000112972/ENSG00000160752/ENSG00000050165/ENSG00000167508/ENSG00000170522/ENSG00000110921/ENSG00000160285/ENSG00000278540/ENSG00000149809/ENSG00000108424/ENSG00000079459/ENSG00000113161/ENSG00000099194/ENSG00000164211/ENSG00000104549/ENSG00000107566/ENSG00000163344	HMGCS1/FDPS/DKK3/MVD/ELOVL6/MVK/LSS/ACACA/TM7SF2/KPNB1/FDFT1/HMGCR/SCD/STARD4/SQLE/ERLIN1/PMVK	17
BP	GO:1902749	regulation of cell cycle G2/M phase transition	32|1101	204|14261	9.11685e-05	0.00389091	ENSG00000088325/ENSG00000119397/ENSG00000117724/ENSG00000185515/ENSG00000169136/ENSG00000170242/ENSG00000046651/ENSG00000103995/ENSG00000249115/ENSG00000196230/ENSG00000134057/ENSG00000140534/ENSG00000141577/ENSG00000204843/ENSG00000078674/ENSG00000105325/ENSG00000118193/ENSG00000159352/ENSG00000119541/ENSG00000012048/ENSG00000160299/ENSG00000149930/ENSG00000106477/ENSG00000158402/ENSG00000141510…	TPX2/CNTRL/CENPF/BRCC3/ATF5/USP47/OFD1/CEP152/HAUS5/TUBB/CCNB1/TICRR/CEP131/DCTN1/PCM1/FZR1/KIF14/PSMD4/VPS4B/BRCA1/PCNT/TAOK2/CEP41/CDC25C/TP53/PSMC3/CEP250/ODF2/CDC25B/CDK4/FBXO5/CDK2	32
BP	GO:1902275	regulation of chromatin organization	28|1101	170|14261	0.000104569	0.00442434	ENSG00000168137/ENSG00000148773/ENSG00000160789/ENSG00000167244/ENSG00000153187/ENSG00000160685/ENSG00000088305/ENSG00000155827/ENSG00000103549/ENSG00000131845/ENSG00000109111/ENSG00000134057/ENSG00000184897/ENSG00000164190/ENSG00000178913/ENSG00000171681/ENSG00000012048/ENSG00000073614/ENSG00000005483/ENSG00000141510/ENSG00000119335/ENSG00000138336/ENSG00000118058/ENSG00000158321/ENSG00000049768…	SETD5/MKI67/LMNA/IGF2/HNRNPU/ZBTB7B/DNMT3B/RNF20/RNF40/ZNF304/SUPT6H/CCNB1/H1FX/NIPBL/TAF7/ATF7IP/BRCA1/KDM5A/KMT2E/TP53/SET/TET1/KMT2A/AUTS2/FOXP3/MTF2/TPR/TLK1	28
BP	GO:0000281	mitotic cytokinesis	16|1101	73|14261	0.000112739	0.00472924	ENSG00000090889/ENSG00000072121/ENSG00000112984/ENSG00000137807/ENSG00000161800/ENSG00000122966/ENSG00000213024/ENSG00000138182/ENSG00000115306/ENSG00000149503/ENSG00000167513/ENSG00000117632/ENSG00000136108/ENSG00000119541/ENSG00000114993/ENSG00000138592	KIF4A/ZFYVE26/KIF20A/KIF23/RACGAP1/CIT/NUP62/KIF20B/SPTBN1/INCENP/CDT1/STMN1/CKAP2/VPS4B/RTKN/USP8	16
BP	GO:0061640	cytoskeleton-dependent cytokinesis	19|1101	96|14261	0.000115751	0.00481444	ENSG00000164402/ENSG00000090889/ENSG00000072121/ENSG00000112984/ENSG00000137807/ENSG00000161800/ENSG00000122966/ENSG00000213024/ENSG00000138182/ENSG00000115306/ENSG00000149503/ENSG00000167513/ENSG00000117632/ENSG00000164961/ENSG00000136108/ENSG00000119541/ENSG00000114993/ENSG00000138592/ENSG00000184640	SEPT8/KIF4A/ZFYVE26/KIF20A/KIF23/RACGAP1/CIT/NUP62/KIF20B/SPTBN1/INCENP/CDT1/STMN1/WASHC5/CKAP2/VPS4B/RTKN/USP8/SEPT9	19
BP	GO:0051781	positive regulation of cell division	15|1101	66|14261	0.000118738	0.0048972	ENSG00000137807/ENSG00000167244/ENSG00000161800/ENSG00000122966/ENSG00000213024/ENSG00000138182/ENSG00000197461/ENSG00000170631/ENSG00000066468/ENSG00000118193/ENSG00000212916/ENSG00000105146/ENSG00000162009/ENSG00000101224/ENSG00000144283	KIF23/IGF2/RACGAP1/CIT/NUP62/KIF20B/PDGFA/ZNF16/FGFR2/KIF14/MAP10/AURKC/SSTR5/CDC25B/PKP4	15
BP	GO:0051321	meiotic cell cycle	32|1101	208|14261	0.000132467	0.00541788	ENSG00000066923/ENSG00000100345/ENSG00000131747/ENSG00000066279/ENSG00000156970/ENSG00000113810/ENSG00000127564/ENSG00000010292/ENSG00000161860/ENSG00000136824/ENSG00000169679/ENSG00000100242/ENSG00000108055/ENSG00000170315/ENSG00000121621/ENSG00000077935/ENSG00000137497/ENSG00000142875/ENSG00000164961/ENSG00000112742/ENSG00000105325/ENSG00000145241/ENSG00000188486/ENSG00000158402/ENSG00000076242…	STAG3/MYH9/TOP2A/ASPM/BUB1B/SMC4/PKMYT1/NCAPD2/SYCE2/SMC2/BUB1/SUN2/SMC3/UBB/KIF18A/SMC1B/NUMA1/PRKACB/WASHC5/TTK/FZR1/CENPC/H2AFX/CDC25C/MLH1/AURKC/SGO2/CDC25B/EME1/BUB3/FBXO5/CDK2	32
BP	GO:0006337	nucleosome disassembly	7|1101	17|14261	0.000156437	0.00634539	ENSG00000092201/ENSG00000108604/ENSG00000117713/ENSG00000139613/ENSG00000119335/ENSG00000189079/ENSG00000073584	SUPT16H/SMARCD2/ARID1A/SMARCC2/SET/ARID2/SMARCE1	7
BP	GO:0050686	negative regulation of mRNA processing	9|1101	28|14261	0.000169562	0.00679186	ENSG00000122566/ENSG00000196235/ENSG00000155827/ENSG00000138376/ENSG00000103549/ENSG00000126254/ENSG00000115875/ENSG00000182872/ENSG00000147274	HNRNPA2B1/SUPT5H/RNF20/BARD1/RNF40/RBM42/SRSF7/RBM10/RBMX	9
BP	GO:0031123	RNA 3'-end processing	24|1101	140|14261	0.000170212	0.00679186	ENSG00000100650/ENSG00000133226/ENSG00000196235/ENSG00000140829/ENSG00000165494/ENSG00000183684/ENSG00000223496/ENSG00000155827/ENSG00000138376/ENSG00000136450/ENSG00000103549/ENSG00000134057/ENSG00000142528/ENSG00000125755/ENSG00000162385/ENSG00000077348/ENSG00000161547/ENSG00000115875/ENSG00000177613/ENSG00000108349/ENSG00000140694/ENSG00000111196/ENSG00000101138/ENSG00000164880	SRSF5/SRRM1/SUPT5H/DHX38/PCF11/ALYREF/EXOSC6/RNF20/BARD1/SRSF1/RNF40/CCNB1/ZNF473/SYMPK/MAGOH/EXOSC5/SRSF2/SRSF7/CSTF2T/CASC3/PARN/MAGOHB/CSTF1/INTS1	24
BP	GO:0033157	regulation of intracellular protein transport	32|1101	212|14261	0.000189841	0.00751401	ENSG00000160255/ENSG00000196924/ENSG00000135506/ENSG00000213024/ENSG00000138182/ENSG00000152104/ENSG00000198420/ENSG00000168502/ENSG00000141736/ENSG00000138376/ENSG00000109111/ENSG00000166197/ENSG00000163930/ENSG00000136938/ENSG00000136167/ENSG00000141577/ENSG00000145675/ENSG00000078674/ENSG00000160695/ENSG00000184787/ENSG00000130770/ENSG00000160299/ENSG00000141510/ENSG00000088888/ENSG00000101337…	ITGB2/FLNA/OS9/NUP62/KIF20B/PTPN14/TCAF1/MTCL1/ERBB2/BARD1/SUPT6H/NOLC1/BAP1/ANP32B/LCP1/CEP131/PIK3R1/PCM1/VPS11/UBE2G2/ATP5IF1/PCNT/TP53/MAVS/TM9SF4/ICE1/INPP5K/SMAD3/USP36/DERL2/SFN/TPR	32
BP	GO:0031062	positive regulation of histone methylation	10|1101	35|14261	0.000222091	0.00869511	ENSG00000160789/ENSG00000088305/ENSG00000155827/ENSG00000131845/ENSG00000012048/ENSG00000005483/ENSG00000138336/ENSG00000118058/ENSG00000158321/ENSG00000143033	LMNA/DNMT3B/RNF20/ZNF304/BRCA1/KMT2E/TET1/KMT2A/AUTS2/MTF2	10
BP	GO:0051315	attachment of mitotic spindle microtubules to kinetochore	6|1101	13|14261	0.000223224	0.00869511	ENSG00000080986/ENSG00000142945/ENSG00000153187/ENSG00000167513/ENSG00000145241/ENSG00000138778	NDC80/KIF2C/HNRNPU/CDT1/CENPC/CENPE	6
BP	GO:0006694	steroid biosynthetic process	26|1101	160|14261	0.000227225	0.00878125	ENSG00000112972/ENSG00000160752/ENSG00000050165/ENSG00000167508/ENSG00000170522/ENSG00000110921/ENSG00000160285/ENSG00000120437/ENSG00000143815/ENSG00000278540/ENSG00000132196/ENSG00000149809/ENSG00000108424/ENSG00000079459/ENSG00000133935/ENSG00000116171/ENSG00000113161/ENSG00000099194/ENSG00000204228/ENSG00000164211/ENSG00000116133/ENSG00000104549/ENSG00000124496/ENSG00000159348/ENSG00000107566…	HMGCS1/FDPS/DKK3/MVD/ELOVL6/MVK/LSS/ACAT2/LBR/ACACA/HSD17B7/TM7SF2/KPNB1/FDFT1/ERG28/SCP2/HMGCR/SCD/HSD17B8/STARD4/DHCR24/SQLE/TRERF1/CYB5R1/ERLIN1/PMVK	26
BP	GO:0048026	positive regulation of mRNA splicing, via spliceosome	7|1101	18|14261	0.000238994	0.00916391	ENSG00000102317/ENSG00000054118/ENSG00000136527/ENSG00000099622/ENSG00000110107/ENSG00000147274/ENSG00000164548	RBM3/THRAP3/TRA2B/CIRBP/PRPF19/RBMX/TRA2A	7
BP	GO:1901988	negative regulation of cell cycle phase transition	34|1101	234|14261	0.000254958	0.00970026	ENSG00000080986/ENSG00000156970/ENSG00000117724/ENSG00000185515/ENSG00000169136/ENSG00000145632/ENSG00000169679/ENSG00000170242/ENSG00000123080/ENSG00000134057/ENSG00000140534/ENSG00000106462/ENSG00000167513/ENSG00000113141/ENSG00000111276/ENSG00000112742/ENSG00000105325/ENSG00000159352/ENSG00000116717/ENSG00000012048/ENSG00000149930/ENSG00000158402/ENSG00000166483/ENSG00000141510/ENSG00000165916…	NDC80/BUB1B/CENPF/BRCC3/ATF5/PLK2/BUB1/USP47/CDKN2C/CCNB1/TICRR/EZH2/CDT1/IK/CDKN1B/TTK/FZR1/PSMD4/GADD45A/BRCA1/TAOK2/CDC25C/WEE1/TP53/PSMC3/CTDSP2/XRCC3/PML/CDK4/SFN/BUB3/TPR/FBXO5/CDK2	34
BP	GO:0045839	negative regulation of mitotic nuclear division	12|1101	49|14261	0.000267111	0.0100845	ENSG00000080986/ENSG00000156970/ENSG00000117724/ENSG00000169679/ENSG00000134057/ENSG00000167513/ENSG00000113141/ENSG00000112742/ENSG00000126215/ENSG00000154473/ENSG00000047410/ENSG00000112029	NDC80/BUB1B/CENPF/BUB1/CCNB1/CDT1/IK/TTK/XRCC3/BUB3/TPR/FBXO5	12
BP	GO:0031498	chromatin disassembly	7|1101	19|14261	0.000353317	0.013137	ENSG00000092201/ENSG00000108604/ENSG00000117713/ENSG00000139613/ENSG00000119335/ENSG00000189079/ENSG00000073584	SUPT16H/SMARCD2/ARID1A/SMARCC2/SET/ARID2/SMARCE1	7
BP	GO:0032986	protein-DNA complex disassembly	7|1101	19|14261	0.000353317	0.013137	ENSG00000092201/ENSG00000108604/ENSG00000117713/ENSG00000139613/ENSG00000119335/ENSG00000189079/ENSG00000073584	SUPT16H/SMARCD2/ARID1A/SMARCC2/SET/ARID2/SMARCE1	7
BP	GO:0046794	transport of virus	13|1101	58|14261	0.000384691	0.014196	ENSG00000132182/ENSG00000105974/ENSG00000126883/ENSG00000213024/ENSG00000113569/ENSG00000170315/ENSG00000108424/ENSG00000111581/ENSG00000196313/ENSG00000130303/ENSG00000182481/ENSG00000101146/ENSG00000047410	NUP210/CAV1/NUP214/NUP62/NUP155/UBB/KPNB1/NUP107/POM121/BST2/KPNA2/RAE1/TPR	13
BP	GO:0033120	positive regulation of RNA splicing	9|1101	31|14261	0.000400805	0.0146802	ENSG00000100650/ENSG00000102317/ENSG00000054118/ENSG00000136527/ENSG00000145675/ENSG00000099622/ENSG00000110107/ENSG00000147274/ENSG00000164548	SRSF5/RBM3/THRAP3/TRA2B/PIK3R1/CIRBP/PRPF19/RBMX/TRA2A	9
BP	GO:0010639	negative regulation of organelle organization	46|1101	358|14261	0.000429962	0.0156315	ENSG00000080986/ENSG00000131747/ENSG00000156970/ENSG00000160789/ENSG00000117724/ENSG00000162063/ENSG00000115306/ENSG00000153187/ENSG00000088305/ENSG00000169679/ENSG00000176994/ENSG00000283154/ENSG00000242498/ENSG00000135372/ENSG00000109111/ENSG00000134057/ENSG00000184897/ENSG00000073111/ENSG00000167513/ENSG00000113141/ENSG00000117632/ENSG00000112742/ENSG00000136108/ENSG00000178913/ENSG00000143799…	NDC80/TOP2A/BUB1B/LMNA/CENPF/CCNF/SPTBN1/HNRNPU/DNMT3B/BUB1/SMCR8/IQCJ-SCHIP1/ARPIN/NAT10/SUPT6H/CCNB1/H1FX/MCM2/CDT1/IK/STMN1/TTK/CKAP2/TAF7/PARP1/WASF2/BRCA1/EVI5L/HNRNPA1/KDM5A/MID1/TSC2/HNRNPC/MAP1B/TP53/CLIP3/MAP4/INPP5K/SET/TET1/XRCC3/FOXP3/MTF2/BUB3/TPR/FBXO5	46
BP	GO:0031497	chromatin assembly	23|1101	140|14261	0.000435105	0.0157022	ENSG00000164104/ENSG00000127483/ENSG00000132780/ENSG00000118900/ENSG00000120334/ENSG00000105011/ENSG00000148229/ENSG00000099284/ENSG00000184897/ENSG00000073111/ENSG00000136938/ENSG00000277224/ENSG00000140326/ENSG00000145241/ENSG00000123485/ENSG00000187189/ENSG00000102384/ENSG00000188486/ENSG00000141510/ENSG00000119335/ENSG00000204256/ENSG00000151725/ENSG00000047410	HMGB2/HP1BP3/NASP/UBN1/CENPL/ASF1B/POLE3/H2AFY2/H1FX/MCM2/ANP32B/HIST1H2BF/CDAN1/CENPC/HJURP/TSPYL4/CENPI/H2AFX/TP53/SET/BRD2/CENPU/TPR	23
BP	GO:0010948	negative regulation of cell cycle process	42|1101	319|14261	0.000453461	0.0162452	ENSG00000080986/ENSG00000156970/ENSG00000204569/ENSG00000117724/ENSG00000162063/ENSG00000185515/ENSG00000169136/ENSG00000096384/ENSG00000145632/ENSG00000090612/ENSG00000169679/ENSG00000170242/ENSG00000108055/ENSG00000100395/ENSG00000123080/ENSG00000134057/ENSG00000140534/ENSG00000106462/ENSG00000167513/ENSG00000113141/ENSG00000111276/ENSG00000112742/ENSG00000105325/ENSG00000159352/ENSG00000116717…	NDC80/BUB1B/PPP1R10/CENPF/CCNF/BRCC3/ATF5/HSP90AB1/PLK2/ZNF268/BUB1/USP47/SMC3/L3MBTL2/CDKN2C/CCNB1/TICRR/EZH2/CDT1/IK/CDKN1B/TTK/FZR1/PSMD4/GADD45A/BRCA1/TFAP4/TAOK2/CDC25C/HMGN5/WEE1/TP53/PSMC3/CTDSP2/XRCC3/PML/CDK4/SFN/BUB3/TPR/FBXO5/CDK2	42
BP	GO:1901617	organic hydroxy compound biosynthetic process	32|1101	223|14261	0.000477873	0.0169957	ENSG00000112972/ENSG00000160752/ENSG00000100889/ENSG00000050165/ENSG00000151012/ENSG00000167508/ENSG00000170522/ENSG00000110921/ENSG00000177628/ENSG00000160285/ENSG00000120437/ENSG00000086544/ENSG00000143815/ENSG00000278540/ENSG00000132196/ENSG00000149809/ENSG00000108424/ENSG00000079459/ENSG00000133935/ENSG00000116171/ENSG00000113161/ENSG00000099194/ENSG00000135069/ENSG00000166228/ENSG00000164211…	HMGCS1/FDPS/PCK2/DKK3/SLC7A11/MVD/ELOVL6/MVK/GBA/LSS/ACAT2/ITPKC/LBR/ACACA/HSD17B7/TM7SF2/KPNB1/FDFT1/ERG28/SCP2/HMGCR/SCD/PSAT1/PCBD1/STARD4/DHCR24/PPIP5K2/SQLE/CYB5R1/TP53/ERLIN1/PMVK	32
BP	GO:1905269	positive regulation of chromatin organization	18|1101	99|14261	0.000517347	0.0182672	ENSG00000160789/ENSG00000160685/ENSG00000088305/ENSG00000155827/ENSG00000103549/ENSG00000131845/ENSG00000134057/ENSG00000164190/ENSG00000171681/ENSG00000012048/ENSG00000005483/ENSG00000141510/ENSG00000138336/ENSG00000118058/ENSG00000158321/ENSG00000049768/ENSG00000143033/ENSG00000047410	LMNA/ZBTB7B/DNMT3B/RNF20/RNF40/ZNF304/CCNB1/NIPBL/ATF7IP/BRCA1/KMT2E/TP53/TET1/KMT2A/AUTS2/FOXP3/MTF2/TPR	18
BP	GO:0031056	regulation of histone modification	22|1101	133|14261	0.000521461	0.0182809	ENSG00000168137/ENSG00000160789/ENSG00000167244/ENSG00000160685/ENSG00000088305/ENSG00000155827/ENSG00000103549/ENSG00000131845/ENSG00000109111/ENSG00000134057/ENSG00000164190/ENSG00000178913/ENSG00000012048/ENSG00000073614/ENSG00000005483/ENSG00000141510/ENSG00000119335/ENSG00000138336/ENSG00000118058/ENSG00000158321/ENSG00000049768/ENSG00000143033	SETD5/LMNA/IGF2/ZBTB7B/DNMT3B/RNF20/RNF40/ZNF304/SUPT6H/CCNB1/NIPBL/TAF7/BRCA1/KDM5A/KMT2E/TP53/SET/TET1/KMT2A/AUTS2/FOXP3/MTF2	22
BP	GO:0010389	regulation of G2/M transition of mitotic cell cycle	28|1101	187|14261	0.000531405	0.0184974	ENSG00000088325/ENSG00000119397/ENSG00000117724/ENSG00000170242/ENSG00000046651/ENSG00000103995/ENSG00000249115/ENSG00000196230/ENSG00000134057/ENSG00000140534/ENSG00000141577/ENSG00000204843/ENSG00000078674/ENSG00000118193/ENSG00000159352/ENSG00000119541/ENSG00000012048/ENSG00000160299/ENSG00000149930/ENSG00000106477/ENSG00000158402/ENSG00000165916/ENSG00000126001/ENSG00000136811/ENSG00000101224…	TPX2/CNTRL/CENPF/USP47/OFD1/CEP152/HAUS5/TUBB/CCNB1/TICRR/CEP131/DCTN1/PCM1/KIF14/PSMD4/VPS4B/BRCA1/PCNT/TAOK2/CEP41/CDC25C/PSMC3/CEP250/ODF2/CDC25B/CDK4/FBXO5/CDK2	28
BP	GO:0030261	chromosome condensation	10|1101	39|14261	0.000579329	0.0200236	ENSG00000131747/ENSG00000113810/ENSG00000146670/ENSG00000010292/ENSG00000136824/ENSG00000134057/ENSG00000184897/ENSG00000164190/ENSG00000100813/ENSG00000109805	TOP2A/SMC4/CDCA5/NCAPD2/SMC2/CCNB1/H1FX/NIPBL/ACIN1/NCAPG	10
BP	GO:0019216	regulation of lipid metabolic process	44|1101	343|14261	0.000587913	0.0201782	ENSG00000140465/ENSG00000112972/ENSG00000160752/ENSG00000050165/ENSG00000167508/ENSG00000170522/ENSG00000105974/ENSG00000110921/ENSG00000160285/ENSG00000188372/ENSG00000185950/ENSG00000198431/ENSG00000278540/ENSG00000102910/ENSG00000197461/ENSG00000117461/ENSG00000120675/ENSG00000149809/ENSG00000108424/ENSG00000107223/ENSG00000079459/ENSG00000178597/ENSG00000113161/ENSG00000145675/ENSG00000140396…	CYP1A1/HMGCS1/FDPS/DKK3/MVD/ELOVL6/CAV1/MVK/LSS/ZP3/IRS2/TXNRD1/ACACA/LONP2/PDGFA/PIK3R3/DNAJC15/TM7SF2/KPNB1/EDF1/FDFT1/PSAPL1/HMGCR/PIK3R1/NCOA2/BCL11B/ACSL3/SCD/GSTZ1/STARD4/TGS1/BRCA1/SQLE/NR1H3/NFE2L1/WDR81/ME1/VAV3/ADORA1/ERLIN1/PMVK/PPP4R3B/CDK4/NCOR1	44
BP	GO:0051052	regulation of DNA metabolic process	49|1101	394|14261	0.000601846	0.0205129	ENSG00000198585/ENSG00000204569/ENSG00000122566/ENSG00000083307/ENSG00000185515/ENSG00000096384/ENSG00000119596/ENSG00000153187/ENSG00000198952/ENSG00000138668/ENSG00000145386/ENSG00000183684/ENSG00000223496/ENSG00000108055/ENSG00000135372/ENSG00000100109/ENSG00000131845/ENSG00000109111/ENSG00000124795/ENSG00000184897/ENSG00000140534/ENSG00000167513/ENSG00000164808/ENSG00000143799/ENSG00000140326…	NUDT16/PPP1R10/HNRNPA2B1/GRHL2/BRCC3/HSP90AB1/YLPM1/HNRNPU/SMG5/HNRNPD/CCNA2/ALYREF/EXOSC6/SMC3/NAT10/TFIP11/ZNF304/SUPT6H/DEK/H1FX/TICRR/CDT1/SPIDR/PARP1/CDAN1/ATF7IP/BRCA1/HNRNPA1/H2AFX/KPNA2/ZNF93/PARN/HNRNPC/TP53/MLH1/RAD51AP1/WRN/NVL/ZRANB3/SLF2/TET1/MSH2/NUDT16L1/KMT2A/PARP3/FOXP3/PML/FBXO5/CDK2	49
BP	GO:0006066	alcohol metabolic process	41|1101	315|14261	0.00066574	0.0225342	ENSG00000140465/ENSG00000138061/ENSG00000112972/ENSG00000160752/ENSG00000100889/ENSG00000050165/ENSG00000167508/ENSG00000170522/ENSG00000110921/ENSG00000177628/ENSG00000160285/ENSG00000006534/ENSG00000120437/ENSG00000110721/ENSG00000086544/ENSG00000138119/ENSG00000143815/ENSG00000109193/ENSG00000278540/ENSG00000132196/ENSG00000021762/ENSG00000149809/ENSG00000108424/ENSG00000079459/ENSG00000133935…	CYP1A1/CYP1B1/HMGCS1/FDPS/PCK2/DKK3/MVD/ELOVL6/MVK/GBA/LSS/ALDH3B1/ACAT2/CHKA/ITPKC/MYOF/LBR/SULT1E1/ACACA/HSD17B7/OSBPL5/TM7SF2/KPNB1/FDFT1/ERG28/HMGCR/DYSF/CLN6/SCD/PCBD1/DHCR24/PPIP5K2/SQLE/TRERF1/NFE2L1/INPP5K/ERLIN1/RDH13/NAPEPLD/PMVK/LCAT	41
BP	GO:0022613	ribonucleoprotein complex biogenesis	56|1101	469|14261	0.000697646	0.0234524	ENSG00000117569/ENSG00000198585/ENSG00000100650/ENSG00000101161/ENSG00000198000/ENSG00000132382/ENSG00000100664/ENSG00000184110/ENSG00000144028/ENSG00000119616/ENSG00000096384/ENSG00000169217/ENSG00000223496/ENSG00000083896/ENSG00000110367/ENSG00000124383/ENSG00000136450/ENSG00000113360/ENSG00000135372/ENSG00000140534/ENSG00000166197/ENSG00000104897/ENSG00000099995/ENSG00000158526/ENSG00000099622…	PTBP2/NUDT16/SRSF5/PRPF6/NOL8/MYBBP1A/EIF5/EIF3C/SNRNP200/FCF1/HSP90AB1/CD2BP2/EXOSC6/YTHDC1/DDX6/MPHOSPH10/SRSF1/DROSHA/NAT10/TICRR/NOLC1/SF3A2/SF3A1/TSR2/CIRBP/DDX23/PRPF8/EIF3CL/EXOSC5/MRTO4/LAS1L/PRPF3/ADAR/PRPF19/UTP14A/EIF3G/TGS1/EIF3A/XAB2/DDX17/SART1/KRI1/NSUN5/PDCD11/DDX54/NVL/UTP20/DDX56/SCAF11/DDX18/USP36/BMS1/SURF6/TSR3/PAN2/RBMX	56
BP	GO:0045930	negative regulation of mitotic cell cycle	39|1101	296|14261	0.000702891	0.0234679	ENSG00000080986/ENSG00000131747/ENSG00000156970/ENSG00000204569/ENSG00000117724/ENSG00000145632/ENSG00000122952/ENSG00000137337/ENSG00000169679/ENSG00000170242/ENSG00000172613/ENSG00000123080/ENSG00000134057/ENSG00000140534/ENSG00000106462/ENSG00000167513/ENSG00000113141/ENSG00000111276/ENSG00000112742/ENSG00000159352/ENSG00000116717/ENSG00000012048/ENSG00000149930/ENSG00000158402/ENSG00000166483…	NDC80/TOP2A/BUB1B/PPP1R10/CENPF/PLK2/ZWINT/MDC1/BUB1/USP47/RAD9A/CDKN2C/CCNB1/TICRR/EZH2/CDT1/IK/CDKN1B/TTK/PSMD4/GADD45A/BRCA1/TAOK2/CDC25C/WEE1/TP53/PSMC3/CTDSP2/SMAD3/MSH2/XRCC3/PML/CDK4/EME1/SFN/BUB3/TPR/FBXO5/CDK2	39
BP	GO:0051383	kinetochore organization	7|1101	21|14261	0.000711003	0.0235784	ENSG00000080986/ENSG00000113810/ENSG00000117724/ENSG00000136824/ENSG00000167513/ENSG00000145241/ENSG00000138778	NDC80/SMC4/CENPF/SMC2/CDT1/CENPC/CENPE	7
BP	GO:0045840	positive regulation of mitotic nuclear division	11|1101	47|14261	0.000723169	0.0237284	ENSG00000146670/ENSG00000167244/ENSG00000175063/ENSG00000213024/ENSG00000153187/ENSG00000126787/ENSG00000167513/ENSG00000164190/ENSG00000137497/ENSG00000119906/ENSG00000146247	CDCA5/IGF2/UBE2C/NUP62/HNRNPU/DLGAP5/CDT1/NIPBL/NUMA1/SLF2/PHIP	11
BP	GO:0031570	DNA integrity checkpoint	24|1101	154|14261	0.000725196	0.0237284	ENSG00000131747/ENSG00000204569/ENSG00000185515/ENSG00000145632/ENSG00000137337/ENSG00000172613/ENSG00000134057/ENSG00000140534/ENSG00000167513/ENSG00000111276/ENSG00000105325/ENSG00000110107/ENSG00000116717/ENSG00000012048/ENSG00000188486/ENSG00000149930/ENSG00000158402/ENSG00000141510/ENSG00000092470/ENSG00000095002/ENSG00000140464/ENSG00000154920/ENSG00000175793/ENSG00000123374	TOP2A/PPP1R10/BRCC3/PLK2/MDC1/RAD9A/CCNB1/TICRR/CDT1/CDKN1B/FZR1/PRPF19/GADD45A/BRCA1/H2AFX/TAOK2/CDC25C/TP53/WDR76/MSH2/PML/EME1/SFN/CDK2	24
BP	GO:1901991	negative regulation of mitotic cell cycle phase transition	31|1101	219|14261	0.00073429	0.0238669	ENSG00000080986/ENSG00000156970/ENSG00000117724/ENSG00000145632/ENSG00000169679/ENSG00000170242/ENSG00000123080/ENSG00000134057/ENSG00000140534/ENSG00000106462/ENSG00000167513/ENSG00000113141/ENSG00000111276/ENSG00000112742/ENSG00000159352/ENSG00000116717/ENSG00000012048/ENSG00000149930/ENSG00000158402/ENSG00000166483/ENSG00000141510/ENSG00000165916/ENSG00000175215/ENSG00000126215/ENSG00000140464…	NDC80/BUB1B/CENPF/PLK2/BUB1/USP47/CDKN2C/CCNB1/TICRR/EZH2/CDT1/IK/CDKN1B/TTK/PSMD4/GADD45A/BRCA1/TAOK2/CDC25C/WEE1/TP53/PSMC3/CTDSP2/XRCC3/PML/CDK4/SFN/BUB3/TPR/FBXO5/CDK2	31
BP	GO:0031058	positive regulation of histone modification	16|1101	86|14261	0.000800287	0.0258408	ENSG00000160789/ENSG00000160685/ENSG00000088305/ENSG00000155827/ENSG00000103549/ENSG00000131845/ENSG00000134057/ENSG00000164190/ENSG00000012048/ENSG00000005483/ENSG00000141510/ENSG00000138336/ENSG00000118058/ENSG00000158321/ENSG00000049768/ENSG00000143033	LMNA/ZBTB7B/DNMT3B/RNF20/RNF40/ZNF304/CCNB1/NIPBL/BRCA1/KMT2E/TP53/TET1/KMT2A/AUTS2/FOXP3/MTF2	16
BP	GO:0051784	negative regulation of nuclear division	12|1101	55|14261	0.000826038	0.0263259	ENSG00000080986/ENSG00000156970/ENSG00000117724/ENSG00000169679/ENSG00000134057/ENSG00000167513/ENSG00000113141/ENSG00000112742/ENSG00000126215/ENSG00000154473/ENSG00000047410/ENSG00000112029	NDC80/BUB1B/CENPF/BUB1/CCNB1/CDT1/IK/TTK/XRCC3/BUB3/TPR/FBXO5	12
BP	GO:0075733	intracellular transport of virus	12|1101	55|14261	0.000826038	0.0263259	ENSG00000132182/ENSG00000126883/ENSG00000213024/ENSG00000113569/ENSG00000170315/ENSG00000108424/ENSG00000111581/ENSG00000196313/ENSG00000130303/ENSG00000182481/ENSG00000101146/ENSG00000047410	NUP210/NUP214/NUP62/NUP155/UBB/KPNB1/NUP107/POM121/BST2/KPNA2/RAE1/TPR	12
BP	GO:0007098	centrosome cycle	20|1101	120|14261	0.000832306	0.0263546	ENSG00000138160/ENSG00000123473/ENSG00000162063/ENSG00000213024/ENSG00000169136/ENSG00000145632/ENSG00000103995/ENSG00000249115/ENSG00000166004/ENSG00000141577/ENSG00000204843/ENSG00000078674/ENSG00000116717/ENSG00000119541/ENSG00000012048/ENSG00000126001/ENSG00000126215/ENSG00000136811/ENSG00000075702/ENSG00000123374	KIF11/STIL/CCNF/NUP62/ATF5/PLK2/CEP152/HAUS5/CEP295/CEP131/DCTN1/PCM1/GADD45A/VPS4B/BRCA1/CEP250/XRCC3/ODF2/WDR62/CDK2	20
BP	GO:0070268	cornification	18|1101	103|14261	0.000842713	0.026513	ENSG00000170421/ENSG00000171345/ENSG00000186847/ENSG00000163472/ENSG00000149418/ENSG00000159516/ENSG00000046604/ENSG00000134760/ENSG00000081277/ENSG00000186081/ENSG00000170423/ENSG00000118898/ENSG00000057294/ENSG00000167754/ENSG00000134755/ENSG00000184363/ENSG00000167880/ENSG00000144283	KRT8/KRT19/KRT14/TMEM79/ST14/SPRR2G/DSG2/DSG1/PKP1/KRT5/KRT78/PPL/PKP2/KLK5/DSC2/PKP3/EVPL/PKP4	18
BP	GO:0016072	rRNA metabolic process	34|1101	250|14261	0.000863054	0.02698	ENSG00000198585/ENSG00000198000/ENSG00000177469/ENSG00000119616/ENSG00000223496/ENSG00000119041/ENSG00000124383/ENSG00000113360/ENSG00000135372/ENSG00000099284/ENSG00000166197/ENSG00000158526/ENSG00000077348/ENSG00000053372/ENSG00000001497/ENSG00000154760/ENSG00000156697/ENSG00000166938/ENSG00000115053/ENSG00000100201/ENSG00000175467/ENSG00000129347/ENSG00000130305/ENSG00000148843/ENSG00000123064…	NUDT16/NOL8/CAVIN1/FCF1/EXOSC6/GTF3C3/MPHOSPH10/DROSHA/NAT10/H2AFY2/NOLC1/TSR2/EXOSC5/MRTO4/LAS1L/SLFN13/UTP14A/DIS3L/NCL/DDX17/SART1/KRI1/NSUN5/PDCD11/DDX54/TP53/NVL/GTF3C5/UTP20/DDX56/DDX18/USP36/BMS1/TSR3	34
BP	GO:0044766	multi-organism transport	14|1101	71|14261	0.000921593	0.0284477	ENSG00000132182/ENSG00000105974/ENSG00000126883/ENSG00000213024/ENSG00000113569/ENSG00000183684/ENSG00000170315/ENSG00000108424/ENSG00000111581/ENSG00000196313/ENSG00000130303/ENSG00000182481/ENSG00000101146/ENSG00000047410	NUP210/CAV1/NUP214/NUP62/NUP155/ALYREF/UBB/KPNB1/NUP107/POM121/BST2/KPNA2/RAE1/TPR	14
BP	GO:1902579	multi-organism localization	14|1101	71|14261	0.000921593	0.0284477	ENSG00000132182/ENSG00000105974/ENSG00000126883/ENSG00000213024/ENSG00000113569/ENSG00000183684/ENSG00000170315/ENSG00000108424/ENSG00000111581/ENSG00000196313/ENSG00000130303/ENSG00000182481/ENSG00000101146/ENSG00000047410	NUP210/CAV1/NUP214/NUP62/NUP155/ALYREF/UBB/KPNB1/NUP107/POM121/BST2/KPNA2/RAE1/TPR	14
BP	GO:0008299	isoprenoid biosynthetic process	8|1101	28|14261	0.00094561	0.0288264	ENSG00000140465/ENSG00000112972/ENSG00000160752/ENSG00000167508/ENSG00000110921/ENSG00000160285/ENSG00000113161/ENSG00000163344	CYP1A1/HMGCS1/FDPS/MVD/MVK/LSS/HMGCR/PMVK	8
BP	GO:0050685	positive regulation of mRNA processing	8|1101	28|14261	0.00094561	0.0288264	ENSG00000102317/ENSG00000054118/ENSG00000136527/ENSG00000134057/ENSG00000099622/ENSG00000110107/ENSG00000147274/ENSG00000164548	RBM3/THRAP3/TRA2B/CCNB1/CIRBP/PRPF19/RBMX/TRA2A	8
BP	GO:0046605	regulation of centrosome cycle	12|1101	56|14261	0.000978729	0.0296519	ENSG00000138160/ENSG00000123473/ENSG00000162063/ENSG00000213024/ENSG00000169136/ENSG00000145632/ENSG00000166004/ENSG00000141577/ENSG00000119541/ENSG00000012048/ENSG00000126001/ENSG00000126215	KIF11/STIL/CCNF/NUP62/ATF5/PLK2/CEP295/CEP131/VPS4B/BRCA1/CEP250/XRCC3	12
BP	GO:0006334	nucleosome assembly	20|1101	122|14261	0.00102953	0.0309996	ENSG00000164104/ENSG00000127483/ENSG00000132780/ENSG00000118900/ENSG00000120334/ENSG00000105011/ENSG00000148229/ENSG00000099284/ENSG00000184897/ENSG00000073111/ENSG00000136938/ENSG00000277224/ENSG00000145241/ENSG00000123485/ENSG00000187189/ENSG00000102384/ENSG00000188486/ENSG00000119335/ENSG00000204256/ENSG00000151725	HMGB2/HP1BP3/NASP/UBN1/CENPL/ASF1B/POLE3/H2AFY2/H1FX/MCM2/ANP32B/HIST1H2BF/CENPC/HJURP/TSPYL4/CENPI/H2AFX/SET/BRD2/CENPU	20
BP	GO:0007099	centriole replication	9|1101	35|14261	0.0010606	0.0317403	ENSG00000123473/ENSG00000213024/ENSG00000145632/ENSG00000103995/ENSG00000166004/ENSG00000119541/ENSG00000012048/ENSG00000075702/ENSG00000123374	STIL/NUP62/PLK2/CEP152/CEP295/VPS4B/BRCA1/WDR62/CDK2	9
BP	GO:0034502	protein localization to chromosome	15|1101	81|14261	0.00121087	0.0360178	ENSG00000080986/ENSG00000146670/ENSG00000125885/ENSG00000099284/ENSG00000106462/ENSG00000167513/ENSG00000164190/ENSG00000113141/ENSG00000112742/ENSG00000164808/ENSG00000161904/ENSG00000119906/ENSG00000095002/ENSG00000041880/ENSG00000154473	NDC80/CDCA5/MCM8/H2AFY2/EZH2/CDT1/NIPBL/IK/TTK/SPIDR/LEMD2/SLF2/MSH2/PARP3/BUB3	15
BP	GO:0007076	mitotic chromosome condensation	6|1101	17|14261	0.00123035	0.0361591	ENSG00000113810/ENSG00000146670/ENSG00000010292/ENSG00000136824/ENSG00000164190/ENSG00000109805	SMC4/CDCA5/NCAPD2/SMC2/NIPBL/NCAPG	6
BP	GO:0062033	positive regulation of mitotic sister chromatid segregation	6|1101	17|14261	0.00123035	0.0361591	ENSG00000153187/ENSG00000126787/ENSG00000167513/ENSG00000164190/ENSG00000137497/ENSG00000119906	HNRNPU/DLGAP5/CDT1/NIPBL/NUMA1/SLF2	6
BP	GO:0006260	DNA replication	35|1101	266|14261	0.00131922	0.0385402	ENSG00000106628/ENSG00000132780/ENSG00000198554/ENSG00000166801/ENSG00000167325/ENSG00000092201/ENSG00000125885/ENSG00000145386/ENSG00000183684/ENSG00000108055/ENSG00000035928/ENSG00000138376/ENSG00000172613/ENSG00000148229/ENSG00000140534/ENSG00000073111/ENSG00000167513/ENSG00000147536/ENSG00000140326/ENSG00000100297/ENSG00000012048/ENSG00000077514/ENSG00000153250/ENSG00000101003/ENSG00000141510…	POLD2/NASP/WDHD1/FAM111A/RRM1/SUPT16H/MCM8/CCNA2/ALYREF/SMC3/RFC1/BARD1/RAD9A/POLE3/TICRR/MCM2/CDT1/GINS4/CDAN1/MCM5/BRCA1/POLD3/RBMS1/GINS1/TP53/REV3L/WRN/ZRANB3/SET/LIG1/IGHMBP2/EME1/GINS3/FBXO5/CDK2	35
BP	GO:0006384	transcription initiation from RNA polymerase III promoter	5|1101	12|14261	0.00135892	0.0394649	ENSG00000119041/ENSG00000241258/ENSG00000174446/ENSG00000104221/ENSG00000148308	GTF3C3/CRCP/SNAPC5/BRF2/GTF3C5	5
BP	GO:0046822	regulation of nucleocytoplasmic transport	17|1101	99|14261	0.00141842	0.0407678	ENSG00000196924/ENSG00000126883/ENSG00000213024/ENSG00000152104/ENSG00000138376/ENSG00000109111/ENSG00000166197/ENSG00000136938/ENSG00000145675/ENSG00000069869/ENSG00000141510/ENSG00000088888/ENSG00000166949/ENSG00000121774/ENSG00000139746/ENSG00000175793/ENSG00000047410	FLNA/NUP214/NUP62/PTPN14/BARD1/SUPT6H/NOLC1/ANP32B/PIK3R1/NEDD4/TP53/MAVS/SMAD3/KHDRBS1/RBM26/SFN/TPR	17
BP	GO:0032388	positive regulation of intracellular transport	28|1101	199|14261	0.0014204	0.0407678	ENSG00000160255/ENSG00000196924/ENSG00000138182/ENSG00000076382/ENSG00000198420/ENSG00000168502/ENSG00000141736/ENSG00000163930/ENSG00000136938/ENSG00000116171/ENSG00000137497/ENSG00000141577/ENSG00000145675/ENSG00000078674/ENSG00000160695/ENSG00000069869/ENSG00000160299/ENSG00000141510/ENSG00000088888/ENSG00000101337/ENSG00000033327/ENSG00000164151/ENSG00000166949/ENSG00000055483/ENSG00000121774…	ITGB2/FLNA/KIF20B/SPAG5/TCAF1/MTCL1/ERBB2/BAP1/ANP32B/SCP2/NUMA1/CEP131/PIK3R1/PCM1/VPS11/NEDD4/PCNT/TP53/MAVS/TM9SF4/GAB2/ICE1/SMAD3/USP36/KHDRBS1/RBM26/SFN/TPR	28
BP	GO:1902369	negative regulation of RNA catabolic process	11|1101	51|14261	0.00148814	0.042464	ENSG00000159217/ENSG00000054118/ENSG00000153187/ENSG00000138668/ENSG00000099622/ENSG00000081277/ENSG00000140694/ENSG00000092199/ENSG00000138095/ENSG00000182872/ENSG00000184363	IGF2BP1/THRAP3/HNRNPU/HNRNPD/CIRBP/PKP1/PARN/HNRNPC/LRPPRC/RBM10/PKP3	11
BP	GO:0008202	steroid metabolic process	35|1101	268|14261	0.00150363	0.0426578	ENSG00000140465/ENSG00000138061/ENSG00000112972/ENSG00000160752/ENSG00000050165/ENSG00000167508/ENSG00000170522/ENSG00000110921/ENSG00000177628/ENSG00000160285/ENSG00000120437/ENSG00000143815/ENSG00000109193/ENSG00000278540/ENSG00000132196/ENSG00000021762/ENSG00000149809/ENSG00000108424/ENSG00000079459/ENSG00000133935/ENSG00000116171/ENSG00000113161/ENSG00000128973/ENSG00000100867/ENSG00000099194…	CYP1A1/CYP1B1/HMGCS1/FDPS/DKK3/MVD/ELOVL6/MVK/GBA/LSS/ACAT2/LBR/SULT1E1/ACACA/HSD17B7/OSBPL5/TM7SF2/KPNB1/FDFT1/ERG28/SCP2/HMGCR/CLN6/DHRS2/SCD/HSD17B8/STARD4/DHCR24/SQLE/TRERF1/CYB5R1/NFE2L1/ERLIN1/PMVK/LCAT	35
BP	GO:0051188	cofactor biosynthetic process	38|1101	299|14261	0.00159902	0.0451034	ENSG00000140465/ENSG00000133313/ENSG00000001084/ENSG00000132182/ENSG00000151012/ENSG00000170522/ENSG00000206527/ENSG00000126883/ENSG00000213024/ENSG00000213995/ENSG00000278540/ENSG00000113569/ENSG00000145284/ENSG00000111581/ENSG00000128965/ENSG00000196313/ENSG00000151224/ENSG00000123815/ENSG00000123983/ENSG00000099194/ENSG00000135069/ENSG00000166228/ENSG00000139428/ENSG00000100577/ENSG00000204228…	CYP1A1/CNDP2/GCLC/NUP210/SLC7A11/ELOVL6/HACD2/NUP214/NUP62/NAXD/ACACA/NUP155/SCD5/NUP107/CHAC1/POM121/MAT1A/COQ8B/ACSL3/SCD/PSAT1/PCBD1/MMAB/GSTZ1/HSD17B8/ATP5IF1/TP53/SLC25A16/PANK1/GCDH/GGCT/NFE2L1/MOCOS/RAE1/FECH/NFS1/TPR/NCOR1	38
BP	GO:0006997	nucleus organization	19|1101	118|14261	0.00168858	0.0472069	ENSG00000164104/ENSG00000160789/ENSG00000113569/ENSG00000100242/ENSG00000134057/ENSG00000166197/ENSG00000111581/ENSG00000104936/ENSG00000137497/ENSG00000157456/ENSG00000204843/ENSG00000119541/ENSG00000161904/ENSG00000119638/ENSG00000082641/ENSG00000055483/ENSG00000177082/ENSG00000140464/ENSG00000047410	HMGB2/LMNA/NUP155/SUN2/CCNB1/NOLC1/NUP107/DMPK/NUMA1/CCNB2/DCTN1/VPS4B/LEMD2/NEK9/NFE2L1/USP36/WDR73/PML/TPR	19
BP	GO:0009913	epidermal cell differentiation	33|1101	250|14261	0.00169283	0.0472069	ENSG00000221926/ENSG00000170421/ENSG00000083307/ENSG00000116990/ENSG00000171345/ENSG00000110723/ENSG00000186847/ENSG00000163472/ENSG00000104413/ENSG00000149418/ENSG00000099284/ENSG00000106462/ENSG00000159516/ENSG00000046604/ENSG00000137497/ENSG00000134760/ENSG00000127152/ENSG00000081277/ENSG00000184154/ENSG00000156535/ENSG00000186081/ENSG00000170423/ENSG00000118898/ENSG00000057294/ENSG00000167754…	TRIM16/KRT8/GRHL2/MYCL/KRT19/EXPH5/KRT14/TMEM79/ESRP1/ST14/H2AFY2/EZH2/SPRR2G/DSG2/NUMA1/DSG1/BCL11B/PKP1/LRTOMT/CD109/KRT5/KRT78/PPL/PKP2/KLK5/DSC2/PKP3/KRTAP3-1/SCEL/EVPL/SFN/PKP4/JAG2	33
BP	GO:0051493	regulation of cytoskeleton organization	56|1101	488|14261	0.001765	0.0489414	ENSG00000140416/ENSG00000182578/ENSG00000175866/ENSG00000088325/ENSG00000138160/ENSG00000196924/ENSG00000119397/ENSG00000122966/ENSG00000123473/ENSG00000162063/ENSG00000213024/ENSG00000013810/ENSG00000169136/ENSG00000115306/ENSG00000134222/ENSG00000145632/ENSG00000076382/ENSG00000153187/ENSG00000136122/ENSG00000283154/ENSG00000197461/ENSG00000242498/ENSG00000108055/ENSG00000166004/ENSG00000121621…	TPM1/CSF1R/BAIAP2/TPX2/KIF11/FLNA/CNTRL/CIT/STIL/CCNF/NUP62/TACC3/ATF5/SPTBN1/PSRC1/PLK2/SPAG5/HNRNPU/BORA/IQCJ-SCHIP1/PDGFA/ARPIN/SMC3/CEP295/KIF18A/BRK1/RASSF1/STMN1/CDKN1B/NUMA1/CEP131/PIK3R1/DCTN1/CKAP2/SEMA3E/BST2/WASF2/VPS4B/BRCA1/ASAP3/MID1/TAOK2/GRHL3/MAP1B/CLIP3/CEP250/EFNA5/INPP5K/SMAD3/CD2AP/XRCC3/RAE1/MYLK3/PARP3/SORBS3/TPR	56
BP	GO:0019218	regulation of steroid metabolic process	17|1101	101|14261	0.00177621	0.0489755	ENSG00000112972/ENSG00000160752/ENSG00000050165/ENSG00000167508/ENSG00000170522/ENSG00000110921/ENSG00000160285/ENSG00000278540/ENSG00000149809/ENSG00000108424/ENSG00000079459/ENSG00000113161/ENSG00000099194/ENSG00000164211/ENSG00000104549/ENSG00000107566/ENSG00000163344	HMGCS1/FDPS/DKK3/MVD/ELOVL6/MVK/LSS/ACACA/TM7SF2/KPNB1/FDFT1/HMGCR/SCD/STARD4/SQLE/ERLIN1/PMVK	17
CC	GO:0005681	spliceosomal complex	46|1140	181|14896	1.91526e-13	1.20087e-10	ENSG00000117569/ENSG00000169045/ENSG00000101161/ENSG00000133226/ENSG00000102317/ENSG00000122566/ENSG00000144028/ENSG00000136527/ENSG00000095485/ENSG00000153187/ENSG00000140829/ENSG00000099783/ENSG00000116830/ENSG00000100941/ENSG00000183684/ENSG00000096746/ENSG00000136450/ENSG00000113593/ENSG00000100109/ENSG00000146007/ENSG00000087365/ENSG00000170144/ENSG00000104897/ENSG00000162385/ENSG00000099995…	PTBP2/HNRNPH1/PRPF6/SRRM1/RBM3/HNRNPA2B1/SNRNP200/TRA2B/CWF19L1/HNRNPU/DHX38/HNRNPM/TTF2/PNN/ALYREF/HNRNPH3/SRSF1/PPWD1/TFIP11/ZMAT2/SF3B2/HNRNPA3/SF3A2/MAGOH/SF3A1/IK/CIRBP/DDX23/PRPF40A/PRPF8/SRSF2/PRPF3/ADAR/PRKRIP1/PRPF19/XAB2/HNRNPA1/SART1/ZCCHC8/CASC3/HNRNPC/MAGOHB/DDX41/DHX8/RBMX/GPKOW	46
CC	GO:0071013	catalytic step 2 spliceosome	30|1140	86|14896	4.4311e-13	1.38915e-10	ENSG00000169045/ENSG00000101161/ENSG00000133226/ENSG00000122566/ENSG00000144028/ENSG00000153187/ENSG00000140829/ENSG00000099783/ENSG00000100941/ENSG00000183684/ENSG00000136450/ENSG00000113593/ENSG00000100109/ENSG00000087365/ENSG00000170144/ENSG00000104897/ENSG00000162385/ENSG00000099995/ENSG00000174243/ENSG00000174231/ENSG00000110107/ENSG00000076924/ENSG00000135486/ENSG00000175467/ENSG00000033030…	HNRNPH1/PRPF6/SRRM1/HNRNPA2B1/SNRNP200/HNRNPU/DHX38/HNRNPM/PNN/ALYREF/SRSF1/PPWD1/TFIP11/SF3B2/HNRNPA3/SF3A2/MAGOH/SF3A1/DDX23/PRPF8/PRPF19/XAB2/HNRNPA1/SART1/ZCCHC8/HNRNPC/MAGOHB/DDX41/DHX8/RBMX	30
CC	GO:0005819	spindle	64|1140	335|14896	5.88434e-12	1.22983e-09	ENSG00000079616/ENSG00000100345/ENSG00000090889/ENSG00000134690/ENSG00000088325/ENSG00000237649/ENSG00000138160/ENSG00000169607/ENSG00000066279/ENSG00000112984/ENSG00000156970/ENSG00000137807/ENSG00000117724/ENSG00000161800/ENSG00000137824/ENSG00000213024/ENSG00000185515/ENSG00000138182/ENSG00000013810/ENSG00000134222/ENSG00000145632/ENSG00000076382/ENSG00000153187/ENSG00000126787/ENSG00000149503…	KIF22/MYH9/KIF4A/CDCA8/TPX2/KIFC1/KIF11/CKAP2L/ASPM/KIF20A/BUB1B/KIF23/CENPF/RACGAP1/RMDN3/NUP62/BRCC3/KIF20B/TACC3/PSRC1/PLK2/SPAG5/HNRNPU/DLGAP5/INCENP/MTUS1/BORA/KIF18B/FAM83D/MTCL1/SMC3/HAUS5/CEP295/KIF18A/CCNB1/RASSF1/IK/NUMA1/KIF15/DCTN1/TTK/CKAP2/CEP89/KIF14/PRPF19/CENPE/VPS4B/MID1/SPOUT1/BIRC5/MAP10/MAP4/AURKC/SHCBP1/RAE1/ODF2/WDR62/WDR73/CDC25B/DIDO1/TPR/FBXO5/PKP4/NCOR1	64
CC	GO:0098687	chromosomal region	62|1140	332|14896	3.45339e-11	5.41319e-09	ENSG00000066923/ENSG00000079616/ENSG00000080986/ENSG00000135720/ENSG00000134690/ENSG00000156970/ENSG00000204569/ENSG00000146670/ENSG00000142945/ENSG00000117724/ENSG00000122566/ENSG00000010292/ENSG00000076382/ENSG00000122952/ENSG00000153187/ENSG00000120334/ENSG00000149503/ENSG00000169679/ENSG00000047315/ENSG00000183684/ENSG00000100242/ENSG00000108055/ENSG00000135372/ENSG00000100109/ENSG00000121621…	STAG3/KIF22/NDC80/DYNC1LI2/CDCA8/BUB1B/PPP1R10/CDCA5/KIF2C/CENPF/HNRNPA2B1/NCAPD2/SPAG5/ZWINT/HNRNPU/CENPL/INCENP/BUB1/POLR2B/ALYREF/SUN2/SMC3/NAT10/TFIP11/KIF18A/CCNB1/H2AFY2/EZH2/NUP107/TELO2/MCM2/CDT1/SMC1B/DCTN1/TTK/PARP1/TOX4/MCM5/CENPC/HJURP/CENPI/CENPE/CSNK1A1/KAT8/H2AFX/SPOUT1/SPC25/BIRC5/BAZ1B/DNMT3A/WRN/NCAPG/AURKC/SGO2/CFDP1/MSH2/XRCC3/PML/CENPU/BUB3/TPR/CDK2	62
CC	GO:0000793	condensed chromosome	45|1140	203|14896	5.50371e-11	6.90166e-09	ENSG00000164104/ENSG00000066923/ENSG00000080986/ENSG00000131747/ENSG00000156970/ENSG00000148773/ENSG00000113810/ENSG00000146670/ENSG00000142945/ENSG00000117724/ENSG00000010292/ENSG00000161860/ENSG00000076382/ENSG00000122952/ENSG00000153187/ENSG00000136824/ENSG00000149503/ENSG00000169679/ENSG00000100242/ENSG00000108055/ENSG00000172613/ENSG00000134057/ENSG00000111581/ENSG00000167513/ENSG00000077935…	HMGB2/STAG3/NDC80/TOP2A/BUB1B/MKI67/SMC4/CDCA5/KIF2C/CENPF/NCAPD2/SYCE2/SPAG5/ZWINT/HNRNPU/SMC2/INCENP/BUB1/SUN2/SMC3/RAD9A/CCNB1/NUP107/CDT1/SMC1B/CENPC/HJURP/RGS12/CENPE/BRCA1/CSNK1A1/H2AFX/SPOUT1/SPC25/BIRC5/BAZ1B/MLH1/LRPPRC/NCAPG/AURKC/SGO2/CFDP1/CENPU/BUB3/CDK2	45
CC	GO:0000775	chromosome, centromeric region	42|1140	185|14896	1.08769e-10	1.13664e-08	ENSG00000066923/ENSG00000079616/ENSG00000080986/ENSG00000135720/ENSG00000134690/ENSG00000156970/ENSG00000146670/ENSG00000142945/ENSG00000117724/ENSG00000010292/ENSG00000076382/ENSG00000122952/ENSG00000153187/ENSG00000120334/ENSG00000149503/ENSG00000169679/ENSG00000108055/ENSG00000121621/ENSG00000134057/ENSG00000111581/ENSG00000167513/ENSG00000077935/ENSG00000204843/ENSG00000112742/ENSG00000145241…	STAG3/KIF22/NDC80/DYNC1LI2/CDCA8/BUB1B/CDCA5/KIF2C/CENPF/NCAPD2/SPAG5/ZWINT/HNRNPU/CENPL/INCENP/BUB1/SMC3/KIF18A/CCNB1/NUP107/CDT1/SMC1B/DCTN1/TTK/CENPC/HJURP/CENPI/CENPE/CSNK1A1/KAT8/SPOUT1/SPC25/BIRC5/BAZ1B/DNMT3A/NCAPG/AURKC/SGO2/CFDP1/CENPU/BUB3/TPR	42
CC	GO:0072686	mitotic spindle	28|1140	105|14896	3.15359e-09	2.82471e-07	ENSG00000079616/ENSG00000088325/ENSG00000237649/ENSG00000138160/ENSG00000169607/ENSG00000066279/ENSG00000137807/ENSG00000161800/ENSG00000213024/ENSG00000138182/ENSG00000013810/ENSG00000076382/ENSG00000153187/ENSG00000186185/ENSG00000101447/ENSG00000108055/ENSG00000166004/ENSG00000121621/ENSG00000113141/ENSG00000137497/ENSG00000138778/ENSG00000198917/ENSG00000212916/ENSG00000047849/ENSG00000101146…	KIF22/TPX2/KIFC1/KIF11/CKAP2L/ASPM/KIF23/RACGAP1/NUP62/KIF20B/TACC3/SPAG5/HNRNPU/KIF18B/FAM83D/SMC3/CEP295/KIF18A/IK/NUMA1/CENPE/SPOUT1/MAP10/MAP4/RAE1/TPR/PKP4/NCOR1	28
CC	GO:0000922	spindle pole	35|1140	158|14896	7.6811e-09	6.02006e-07	ENSG00000088325/ENSG00000138160/ENSG00000169607/ENSG00000066279/ENSG00000117724/ENSG00000137824/ENSG00000213024/ENSG00000185515/ENSG00000138182/ENSG00000013810/ENSG00000134222/ENSG00000145632/ENSG00000076382/ENSG00000153187/ENSG00000126787/ENSG00000101447/ENSG00000168502/ENSG00000108055/ENSG00000134057/ENSG00000068028/ENSG00000113141/ENSG00000137497/ENSG00000204843/ENSG00000136108/ENSG00000121289…	TPX2/KIF11/CKAP2L/ASPM/CENPF/RMDN3/NUP62/BRCC3/KIF20B/TACC3/PSRC1/PLK2/SPAG5/HNRNPU/DLGAP5/FAM83D/MTCL1/SMC3/CCNB1/RASSF1/IK/NUMA1/DCTN1/CKAP2/CEP89/VPS4B/SPOUT1/MAP10/AURKC/RAE1/ODF2/WDR62/WDR73/CDC25B/PKP4	35
CC	GO:0000776	kinetochore	31|1140	132|14896	1.27827e-08	8.90529e-07	ENSG00000079616/ENSG00000080986/ENSG00000135720/ENSG00000156970/ENSG00000142945/ENSG00000117724/ENSG00000076382/ENSG00000122952/ENSG00000153187/ENSG00000149503/ENSG00000169679/ENSG00000121621/ENSG00000134057/ENSG00000111581/ENSG00000167513/ENSG00000204843/ENSG00000112742/ENSG00000145241/ENSG00000123485/ENSG00000102384/ENSG00000138778/ENSG00000113712/ENSG00000103510/ENSG00000198917/ENSG00000152253…	KIF22/NDC80/DYNC1LI2/BUB1B/KIF2C/CENPF/SPAG5/ZWINT/HNRNPU/INCENP/BUB1/KIF18A/CCNB1/NUP107/CDT1/DCTN1/TTK/CENPC/HJURP/CENPI/CENPE/CSNK1A1/KAT8/SPOUT1/SPC25/BIRC5/SGO2/CFDP1/CENPU/BUB3/TPR	31
CC	GO:0030496	midbody	35|1140	170|14896	5.52949e-08	3.46699e-06	ENSG00000090889/ENSG00000134690/ENSG00000066279/ENSG00000072121/ENSG00000112984/ENSG00000119397/ENSG00000137807/ENSG00000117724/ENSG00000161800/ENSG00000122966/ENSG00000213024/ENSG00000002549/ENSG00000138182/ENSG00000134222/ENSG00000076382/ENSG00000131558/ENSG00000153187/ENSG00000149503/ENSG00000168502/ENSG00000135372/ENSG00000167461/ENSG00000090565/ENSG00000118193/ENSG00000145241/ENSG00000138778…	KIF4A/CDCA8/ASPM/ZFYVE26/KIF20A/CNTRL/KIF23/CENPF/RACGAP1/CIT/NUP62/LAP3/KIF20B/PSRC1/SPAG5/EXOC4/HNRNPU/INCENP/MTCL1/NAT10/RAB8A/RAB11FIP3/KIF14/CENPC/CENPE/VPS4B/BIRC5/EXOC3/MAP10/AURKC/SHCBP1/CTNND1/USP8/KLHL13/PKP4	35
CC	GO:0000779	condensed chromosome, centromeric region	26|1140	114|14896	3.48641e-07	1.98725e-05	ENSG00000080986/ENSG00000156970/ENSG00000142945/ENSG00000117724/ENSG00000010292/ENSG00000076382/ENSG00000122952/ENSG00000153187/ENSG00000149503/ENSG00000169679/ENSG00000134057/ENSG00000111581/ENSG00000167513/ENSG00000145241/ENSG00000123485/ENSG00000138778/ENSG00000113712/ENSG00000198917/ENSG00000152253/ENSG00000089685/ENSG00000109805/ENSG00000105146/ENSG00000163535/ENSG00000153774/ENSG00000151725…	NDC80/BUB1B/KIF2C/CENPF/NCAPD2/SPAG5/ZWINT/HNRNPU/INCENP/BUB1/CCNB1/NUP107/CDT1/CENPC/HJURP/CENPE/CSNK1A1/SPOUT1/SPC25/BIRC5/NCAPG/AURKC/SGO2/CFDP1/CENPU/BUB3	26
CC	GO:0016607	nuclear speck	56|1140	382|14896	1.7549e-06	9.16934e-05	ENSG00000079616/ENSG00000100650/ENSG00000101161/ENSG00000133226/ENSG00000054118/ENSG00000113810/ENSG00000160789/ENSG00000127483/ENSG00000086544/ENSG00000100325/ENSG00000119596/ENSG00000153187/ENSG00000169217/ENSG00000100941/ENSG00000145833/ENSG00000198231/ENSG00000183684/ENSG00000083896/ENSG00000138376/ENSG00000136450/ENSG00000100109/ENSG00000087365/ENSG00000104897/ENSG00000162385/ENSG00000163931…	KIF22/SRSF5/PRPF6/SRRM1/THRAP3/SMC4/LMNA/HP1BP3/ITPKC/ASCC2/YLPM1/HNRNPU/CD2BP2/PNN/DDX46/DDX42/ALYREF/YTHDC1/BARD1/SRSF1/TFIP11/SF3B2/SF3A2/MAGOH/TKT/SF3A1/IK/AP5Z1/CRY2/SETD1B/PRPF40A/PRPF8/ACIN1/SRSF2/PRPF3/PRPF19/GADD45A/TRIP11/CSNK1A1/SRSF7/DDX17/H2AFX/SART1/CASC3/CDC25C/KMT2E/ASCC3/WRN/RBM10/USP36/BRD2/RBM25/ZNF217/PPP4R3B/ZBTB16/CDK12	56
CC	GO:0000777	condensed chromosome kinetochore	23|1140	102|14896	2.01606e-06	9.72362e-05	ENSG00000080986/ENSG00000156970/ENSG00000142945/ENSG00000117724/ENSG00000076382/ENSG00000122952/ENSG00000153187/ENSG00000149503/ENSG00000169679/ENSG00000134057/ENSG00000111581/ENSG00000167513/ENSG00000145241/ENSG00000123485/ENSG00000138778/ENSG00000113712/ENSG00000198917/ENSG00000152253/ENSG00000089685/ENSG00000163535/ENSG00000153774/ENSG00000151725/ENSG00000154473	NDC80/BUB1B/KIF2C/CENPF/SPAG5/ZWINT/HNRNPU/INCENP/BUB1/CCNB1/NUP107/CDT1/CENPC/HJURP/CENPE/CSNK1A1/SPOUT1/SPC25/BIRC5/SGO2/CFDP1/CENPU/BUB3	23
CC	GO:0005875	microtubule associated complex	28|1140	142|14896	2.84613e-06	0.00012454	ENSG00000079616/ENSG00000135720/ENSG00000090889/ENSG00000134690/ENSG00000237649/ENSG00000138160/ENSG00000112984/ENSG00000264364/ENSG00000137807/ENSG00000142945/ENSG00000138182/ENSG00000186185/ENSG00000015676/ENSG00000249115/ENSG00000121621/ENSG00000163808/ENSG00000204843/ENSG00000257365/ENSG00000118193/ENSG00000138778/ENSG00000101871/ENSG00000152763/ENSG00000089685/ENSG00000131711/ENSG00000047849…	KIF22/DYNC1LI2/KIF4A/CDCA8/KIFC1/KIF11/KIF20A/DYNLL2/KIF23/KIF2C/KIF20B/KIF18B/NUDCD3/HAUS5/KIF18A/KIF15/DCTN1/FNTB/KIF14/CENPE/MID1/WDR78/BIRC5/MAP1B/MAP4/AURKC/KIF21A/TPR	28
CC	GO:0051233	spindle midzone	12|1140	33|14896	2.97943e-06	0.00012454	ENSG00000134690/ENSG00000161800/ENSG00000138182/ENSG00000153187/ENSG00000186185/ENSG00000121621/ENSG00000137497/ENSG00000118193/ENSG00000138778/ENSG00000212916/ENSG00000105146/ENSG00000144283	CDCA8/RACGAP1/KIF20B/HNRNPU/KIF18B/KIF18A/NUMA1/KIF14/CENPE/MAP10/AURKC/PKP4	12
CC	GO:0030057	desmosome	10|1140	24|14896	4.80785e-06	0.000188408	ENSG00000100941/ENSG00000046604/ENSG00000134760/ENSG00000081277/ENSG00000118898/ENSG00000057294/ENSG00000134755/ENSG00000184363/ENSG00000167880/ENSG00000144283	PNN/DSG2/DSG1/PKP1/PPL/PKP2/DSC2/PKP3/EVPL/PKP4	10
CC	GO:1990023	mitotic spindle midzone	7|1140	12|14896	8.48947e-06	0.000313112	ENSG00000138182/ENSG00000153187/ENSG00000186185/ENSG00000121621/ENSG00000137497/ENSG00000138778/ENSG00000212916	KIF20B/HNRNPU/KIF18B/KIF18A/NUMA1/CENPE/MAP10	7
CC	GO:0034399	nuclear periphery	25|1140	128|14896	1.13732e-05	0.000396166	ENSG00000113368/ENSG00000170421/ENSG00000090889/ENSG00000133226/ENSG00000160789/ENSG00000117724/ENSG00000122566/ENSG00000113140/ENSG00000153187/ENSG00000099783/ENSG00000108055/ENSG00000111581/ENSG00000100726/ENSG00000137497/ENSG00000087495/ENSG00000196504/ENSG00000159788/ENSG00000103510/ENSG00000141510/ENSG00000119772/ENSG00000176619/ENSG00000124788/ENSG00000140464/ENSG00000047410/ENSG00000067606	LMNB1/KRT8/KIF4A/SRRM1/LMNA/CENPF/HNRNPA2B1/SPARC/HNRNPU/HNRNPM/SMC3/NUP107/TELO2/NUMA1/PHACTR3/PRPF40A/RGS12/KAT8/TP53/DNMT3A/LMNB2/ATXN1/PML/TPR/PRKCZ	25
CC	GO:0000794	condensed nuclear chromosome	19|1140	85|14896	1.75351e-05	0.00057866	ENSG00000066923/ENSG00000080986/ENSG00000156970/ENSG00000010292/ENSG00000161860/ENSG00000149503/ENSG00000169679/ENSG00000100242/ENSG00000108055/ENSG00000172613/ENSG00000134057/ENSG00000077935/ENSG00000145241/ENSG00000159788/ENSG00000012048/ENSG00000188486/ENSG00000076242/ENSG00000138095/ENSG00000105146	STAG3/NDC80/BUB1B/NCAPD2/SYCE2/INCENP/BUB1/SUN2/SMC3/RAD9A/CCNB1/SMC1B/CENPC/RGS12/BRCA1/H2AFX/MLH1/LRPPRC/AURKC	19
CC	GO:0005871	kinesin complex	14|1140	51|14896	1.91925e-05	0.000601685	ENSG00000079616/ENSG00000090889/ENSG00000237649/ENSG00000138160/ENSG00000112984/ENSG00000137807/ENSG00000142945/ENSG00000138182/ENSG00000186185/ENSG00000121621/ENSG00000163808/ENSG00000118193/ENSG00000138778/ENSG00000139116	KIF22/KIF4A/KIFC1/KIF11/KIF20A/KIF23/KIF2C/KIF20B/KIF18B/KIF18A/KIF15/KIF14/CENPE/KIF21A	14
CC	GO:0005874	microtubule	53|1140	385|14896	2.06206e-05	0.000615673	ENSG00000079616/ENSG00000175866/ENSG00000135720/ENSG00000090889/ENSG00000088325/ENSG00000237649/ENSG00000138160/ENSG00000066279/ENSG00000112984/ENSG00000264364/ENSG00000139354/ENSG00000137807/ENSG00000142945/ENSG00000161800/ENSG00000137824/ENSG00000138182/ENSG00000134222/ENSG00000076382/ENSG00000153187/ENSG00000173327/ENSG00000149503/ENSG00000129422/ENSG00000186185/ENSG00000069424/ENSG00000249115…	KIF22/BAIAP2/DYNC1LI2/KIF4A/TPX2/KIFC1/KIF11/ASPM/KIF20A/DYNLL2/GAS2L3/KIF23/KIF2C/RACGAP1/RMDN3/KIF20B/PSRC1/SPAG5/HNRNPU/MAP3K11/INCENP/MTUS1/KIF18B/KCNAB2/HAUS5/CEP170B/CEP295/KIF18A/TUBB/RASSF1/STMN1/NUMA1/KIF15/DCTN1/CKAP2/DYSF/TUBA1B/KIF14/CENPE/EIF3A/MID1/SYBU/PCNT/BIRC5/MAP1B/LRPPRC/MAP10/MAP4/AURKC/KIF21A/ODF2/SEPT9/TUBA1C	53
CC	GO:0005813	centrosome	63|1140	499|14896	5.36914e-05	0.00153021	ENSG00000080986/ENSG00000135720/ENSG00000169607/ENSG00000066279/ENSG00000072121/ENSG00000119397/ENSG00000264364/ENSG00000137807/ENSG00000142945/ENSG00000117724/ENSG00000123473/ENSG00000162063/ENSG00000213024/ENSG00000138182/ENSG00000169136/ENSG00000145632/ENSG00000076382/ENSG00000153187/ENSG00000173327/ENSG00000126787/ENSG00000046651/ENSG00000103995/ENSG00000249115/ENSG00000100360/ENSG00000166004…	NDC80/DYNC1LI2/CKAP2L/ASPM/ZFYVE26/CNTRL/DYNLL2/KIF23/KIF2C/CENPF/STIL/CCNF/NUP62/KIF20B/ATF5/PLK2/SPAG5/HNRNPU/MAP3K11/DLGAP5/OFD1/CEP152/HAUS5/IFT27/CEP295/RAB8A/CCNB1/NUMA1/CEP131/KIF15/CCNB2/DCTN1/PRKACB/PCM1/RAB11FIP3/NDN/CKAP2/CEP89/KIAA0586/DIS3L/CCDC113/VPS4B/CSNK1A1/H2AFX/SPOUT1/PCNT/CEP41/ZNF322/USP20/NEK9/WRN/MAP10/CEP250/BBS1/AURKC/ODF2/C7orf31/BBS5/WDR62/CDC25B/PPP4R3B/IFT57/CDK2	63
CC	GO:0035145	exon-exon junction complex	8|1140	20|14896	6.28366e-05	0.00171298	ENSG00000054118/ENSG00000100941/ENSG00000183684/ENSG00000136450/ENSG00000162385/ENSG00000151461/ENSG00000108349/ENSG00000111196	THRAP3/PNN/ALYREF/SRSF1/MAGOH/UPF2/CASC3/MAGOHB	8
CC	GO:0097431	mitotic spindle pole	9|1140	26|14896	8.25735e-05	0.00215723	ENSG00000066279/ENSG00000138182/ENSG00000076382/ENSG00000101447/ENSG00000108055/ENSG00000113141/ENSG00000137497/ENSG00000212916/ENSG00000101146	ASPM/KIF20B/SPAG5/FAM83D/SMC3/IK/NUMA1/MAP10/RAE1	9
CC	GO:0016363	nuclear matrix	20|1140	106|14896	0.00013739	0.00344575	ENSG00000113368/ENSG00000170421/ENSG00000090889/ENSG00000133226/ENSG00000117724/ENSG00000122566/ENSG00000113140/ENSG00000153187/ENSG00000099783/ENSG00000108055/ENSG00000137497/ENSG00000087495/ENSG00000196504/ENSG00000159788/ENSG00000103510/ENSG00000141510/ENSG00000119772/ENSG00000124788/ENSG00000140464/ENSG00000067606	LMNB1/KRT8/KIF4A/SRRM1/CENPF/HNRNPA2B1/SPARC/HNRNPU/HNRNPM/SMC3/NUMA1/PHACTR3/PRPF40A/RGS12/KAT8/TP53/DNMT3A/ATXN1/PML/PRKCZ	20
CC	GO:0005684	U2-type spliceosomal complex	17|1140	88|14896	0.000318354	0.00767724	ENSG00000101161/ENSG00000144028/ENSG00000100109/ENSG00000146007/ENSG00000087365/ENSG00000104897/ENSG00000099995/ENSG00000113141/ENSG00000196504/ENSG00000174231/ENSG00000117360/ENSG00000110107/ENSG00000076924/ENSG00000175467/ENSG00000108349/ENSG00000111196/ENSG00000067596	PRPF6/SNRNP200/TFIP11/ZMAT2/SF3B2/SF3A2/SF3A1/IK/PRPF40A/PRPF8/PRPF3/PRPF19/XAB2/SART1/CASC3/MAGOHB/DHX8	17
CC	GO:0090543	Flemming body	8|1140	27|14896	0.000683338	0.0158686	ENSG00000119397/ENSG00000137807/ENSG00000161800/ENSG00000213024/ENSG00000131558/ENSG00000118193/ENSG00000145241/ENSG00000119541	CNTRL/KIF23/RACGAP1/NUP62/EXOC4/KIF14/CENPC/VPS4B	8
CC	GO:0005657	replication fork	14|1140	70|14896	0.000730636	0.016361	ENSG00000146676/ENSG00000106628/ENSG00000198554/ENSG00000035928/ENSG00000147536/ENSG00000110107/ENSG00000122515/ENSG00000188486/ENSG00000077514/ENSG00000009954/ENSG00000141510/ENSG00000165392/ENSG00000121988/ENSG00000126215	PURB/POLD2/WDHD1/RFC1/GINS4/PRPF19/ZMIZ2/H2AFX/POLD3/BAZ1B/TP53/WRN/ZRANB3/XRCC3	14
CC	GO:0001533	cornified envelope	12|1140	55|14896	0.000765346	0.0165473	ENSG00000159516/ENSG00000046604/ENSG00000134760/ENSG00000081277/ENSG00000118898/ENSG00000057294/ENSG00000134755/ENSG00000184363/ENSG00000136155/ENSG00000175315/ENSG00000167880/ENSG00000144283	SPRR2G/DSG2/DSG1/PKP1/PPL/PKP2/DSC2/PKP3/SCEL/CST6/EVPL/PKP4	12
CC	GO:0005637	nuclear inner membrane	11|1140	50|14896	0.00116775	0.0236187	ENSG00000113368/ENSG00000137404/ENSG00000136527/ENSG00000143815/ENSG00000100242/ENSG00000166881/ENSG00000149809/ENSG00000161904/ENSG00000138095/ENSG00000176619/ENSG00000166949	LMNB1/NRM/TRA2B/LBR/SUN2/NEMP1/TM7SF2/LEMD2/LRPPRC/LMNB2/SMAD3	11
CC	GO:0071005	U2-type precatalytic spliceosome	11|1140	50|14896	0.00116775	0.0236187	ENSG00000101161/ENSG00000144028/ENSG00000146007/ENSG00000087365/ENSG00000104897/ENSG00000099995/ENSG00000113141/ENSG00000174231/ENSG00000117360/ENSG00000175467/ENSG00000111196	PRPF6/SNRNP200/ZMAT2/SF3B2/SF3A2/SF3A1/IK/PRPF8/PRPF3/SART1/MAGOHB	11
CC	GO:0008278	cohesin complex	5|1140	12|14896	0.00130637	0.0240911	ENSG00000066923/ENSG00000146670/ENSG00000108055/ENSG00000077935/ENSG00000163535	STAG3/CDCA5/SMC3/SMC1B/SGO2	5
CC	GO:0071006	U2-type catalytic step 1 spliceosome	5|1140	12|14896	0.00130637	0.0240911	ENSG00000144028/ENSG00000174231/ENSG00000110107/ENSG00000108349/ENSG00000111196	SNRNP200/PRPF8/PRPF19/CASC3/MAGOHB	5
CC	GO:0071012	catalytic step 1 spliceosome	5|1140	12|14896	0.00130637	0.0240911	ENSG00000144028/ENSG00000174231/ENSG00000110107/ENSG00000108349/ENSG00000111196	SNRNP200/PRPF8/PRPF19/CASC3/MAGOHB	5
CC	GO:0071011	precatalytic spliceosome	11|1140	51|14896	0.00138769	0.0248594	ENSG00000101161/ENSG00000144028/ENSG00000146007/ENSG00000087365/ENSG00000104897/ENSG00000099995/ENSG00000113141/ENSG00000174231/ENSG00000117360/ENSG00000175467/ENSG00000111196	PRPF6/SNRNP200/ZMAT2/SF3B2/SF3A2/SF3A1/IK/PRPF8/PRPF3/SART1/MAGOHB	11
CC	GO:0044450	microtubule organizing center part	25|1140	174|14896	0.00165607	0.0288433	ENSG00000131747/ENSG00000123473/ENSG00000162063/ENSG00000145632/ENSG00000076382/ENSG00000046651/ENSG00000103995/ENSG00000166004/ENSG00000167461/ENSG00000051825/ENSG00000141577/ENSG00000204843/ENSG00000078674/ENSG00000121289/ENSG00000100578/ENSG00000103021/ENSG00000012048/ENSG00000204536/ENSG00000160299/ENSG00000106477/ENSG00000126001/ENSG00000136811/ENSG00000163093/ENSG00000075702/ENSG00000041880	TOP2A/STIL/CCNF/PLK2/SPAG5/OFD1/CEP152/CEP295/RAB8A/MPHOSPH9/CEP131/DCTN1/PCM1/CEP89/KIAA0586/CCDC113/BRCA1/CCHCR1/PCNT/CEP41/CEP250/ODF2/BBS5/WDR62/PARP3	25
CC	GO:0005814	centriole	20|1140	129|14896	0.00186695	0.0311913	ENSG00000131747/ENSG00000123473/ENSG00000162063/ENSG00000145632/ENSG00000046651/ENSG00000103995/ENSG00000166004/ENSG00000167461/ENSG00000051825/ENSG00000204843/ENSG00000078674/ENSG00000121289/ENSG00000100578/ENSG00000204536/ENSG00000160299/ENSG00000106477/ENSG00000126001/ENSG00000136811/ENSG00000075702/ENSG00000041880	TOP2A/STIL/CCNF/PLK2/OFD1/CEP152/CEP295/RAB8A/MPHOSPH9/DCTN1/PCM1/CEP89/KIAA0586/CCHCR1/PCNT/CEP41/CEP250/ODF2/WDR62/PARP3	20
CC	GO:0061695	transferase complex, transferring phosphorus-containing groups	32|1140	244|14896	0.00191489	0.0311913	ENSG00000168137/ENSG00000106628/ENSG00000162063/ENSG00000176994/ENSG00000111358/ENSG00000145386/ENSG00000047315/ENSG00000117461/ENSG00000068654/ENSG00000114739/ENSG00000120656/ENSG00000103043/ENSG00000148229/ENSG00000134057/ENSG00000145675/ENSG00000104365/ENSG00000157456/ENSG00000241258/ENSG00000178913/ENSG00000001497/ENSG00000044446/ENSG00000187325/ENSG00000156873/ENSG00000186141/ENSG00000077514…	SETD5/POLD2/CCNF/SMCR8/GTF2H3/CCNA2/POLR2B/PIK3R3/POLR1A/ACVR2B/TAF12/VAC14/POLE3/CCNB1/PIK3R1/IKBKB/CCNB2/CRCP/TAF7/LAS1L/PHKA2/TAF9B/PHKG2/POLR3C/POLD3/GTF2A1/TP53/REV3L/POLR2L/CDK4/CDK2/CDK12	32
CC	GO:0000940	condensed chromosome outer kinetochore	5|1140	13|14896	0.00198987	0.0311913	ENSG00000080986/ENSG00000156970/ENSG00000117724/ENSG00000169679/ENSG00000134057	NDC80/BUB1B/CENPF/BUB1/CCNB1	5
CC	GO:0071014	post-mRNA release spliceosomal complex	5|1140	13|14896	0.00198987	0.0311913	ENSG00000144028/ENSG00000095485/ENSG00000099783/ENSG00000100109/ENSG00000076924	SNRNP200/CWF19L1/HNRNPM/TFIP11/XAB2	5
CC	GO:0045171	intercellular bridge	11|1140	55|14896	0.00263231	0.0402551	ENSG00000090889/ENSG00000134690/ENSG00000088325/ENSG00000112984/ENSG00000137807/ENSG00000141577/ENSG00000142875/ENSG00000090565/ENSG00000145241/ENSG00000165495/ENSG00000104881	KIF4A/CDCA8/TPX2/KIF20A/KIF23/CEP131/PRKACB/RAB11FIP3/CENPC/PKNOX2/PPP1R13L	11
CC	GO:0043596	nuclear replication fork	9|1140	41|14896	0.00326746	0.0487785	ENSG00000146676/ENSG00000106628/ENSG00000198554/ENSG00000147536/ENSG00000110107/ENSG00000122515/ENSG00000077514/ENSG00000009954/ENSG00000121988	PURB/POLD2/WDHD1/GINS4/PRPF19/ZMIZ2/POLD3/BAZ1B/ZRANB3	9
MF	GO:0003682	chromatin binding	66|1115	496|14209	1.44625e-05	0.0109582	ENSG00000066923/ENSG00000129474/ENSG00000131747/ENSG00000124813/ENSG00000146670/ENSG00000127483/ENSG00000117724/ENSG00000198554/ENSG00000083307/ENSG00000213024/ENSG00000010292/ENSG00000198830/ENSG00000169136/ENSG00000196235/ENSG00000130402/ENSG00000153187/ENSG00000092201/ENSG00000125885/ENSG00000088305/ENSG00000138668/ENSG00000108312/ENSG00000047315/ENSG00000196705/ENSG00000068654/ENSG00000108055…	STAG3/AJUBA/TOP2A/RUNX2/CDCA5/HP1BP3/CENPF/WDHD1/GRHL2/NUP62/NCAPD2/HMGN2/ATF5/SUPT5H/ACTN4/HNRNPU/SUPT16H/MCM8/DNMT3B/HNRNPD/UBTF/POLR2B/ZNF431/POLR1A/SMC3/RNF20/SMARCD2/ZNF304/SUPT6H/HDAC7/H2AFY2/H1FX/TICRR/EZH2/ARID1A/BAP1/CDT1/ZNF750/NIPBL/DLX3/FAAP24/NCOA2/SMARCC2/KDM5A/GRHL3/HNRNPC/CIC/HMGN5/TP53/MLH1/DNMT3A/NFE2L1/WRN/MUM1/SMAD3/MSH2/FOXO3/AUTS2/BRD2/MTF2/SMARCE1/RBMX/ANKRD2/TPR/NCOR1/SOX15	66
MF	GO:0003777	microtubule motor activity	18|1115	78|14209	2.55138e-05	0.0109582	ENSG00000079616/ENSG00000135720/ENSG00000090889/ENSG00000237649/ENSG00000138160/ENSG00000112984/ENSG00000264364/ENSG00000137807/ENSG00000142945/ENSG00000138182/ENSG00000186185/ENSG00000108055/ENSG00000121621/ENSG00000163808/ENSG00000118193/ENSG00000138778/ENSG00000152763/ENSG00000139116	KIF22/DYNC1LI2/KIF4A/KIFC1/KIF11/KIF20A/DYNLL2/KIF23/KIF2C/KIF20B/KIF18B/SMC3/KIF18A/KIF15/KIF14/CENPE/WDR78/KIF21A	18
MF	GO:0008017	microtubule binding	36|1115	232|14209	6.03465e-05	0.0172792	ENSG00000079616/ENSG00000090889/ENSG00000237649/ENSG00000138160/ENSG00000112984/ENSG00000139354/ENSG00000137807/ENSG00000142945/ENSG00000161800/ENSG00000138182/ENSG00000134222/ENSG00000076382/ENSG00000129422/ENSG00000186185/ENSG00000101447/ENSG00000100242/ENSG00000168502/ENSG00000166004/ENSG00000121621/ENSG00000137497/ENSG00000163808/ENSG00000204843/ENSG00000135636/ENSG00000118193/ENSG00000138778…	KIF22/KIF4A/KIFC1/KIF11/KIF20A/GAS2L3/KIF23/KIF2C/RACGAP1/KIF20B/PSRC1/SPAG5/MTUS1/KIF18B/FAM83D/SUN2/MTCL1/CEP295/KIF18A/NUMA1/KIF15/DCTN1/DYSF/KIF14/CENPE/MID1/SYBU/BIRC5/MAP1B/CLIP3/LRPPRC/MAP10/MAP4/KIF21A/RAE1/FCHO2	36
MF	GO:0016887	ATPase activity	48|1115	352|14209	0.000115539	0.0234029	ENSG00000079616/ENSG00000100345/ENSG00000090889/ENSG00000131747/ENSG00000237649/ENSG00000138160/ENSG00000112984/ENSG00000264364/ENSG00000124587/ENSG00000137807/ENSG00000142945/ENSG00000138182/ENSG00000096384/ENSG00000116830/ENSG00000102910/ENSG00000111358/ENSG00000186185/ENSG00000122512/ENSG00000035928/ENSG00000121621/ENSG00000073111/ENSG00000163808/ENSG00000186283/ENSG00000118194/ENSG00000100813…	KIF22/MYH9/KIF4A/TOP2A/KIFC1/KIF11/KIF20A/DYNLL2/PEX6/KIF23/KIF2C/KIF20B/HSP90AB1/TTF2/LONP2/GTF2H3/KIF18B/PMS2/RFC1/KIF18A/MCM2/KIF15/TOR3A/TNNT2/ACIN1/BPTF/KIF14/MCM5/ATF7IP/CENPE/VPS4B/DDX17/ABCC3/WDR78/MLH1/WRN/NVL/PSMC3/ATP7B/MYO1D/ZRANB3/AFG1L/MSH2/ATP2B4/XRCC3/IGHMBP2/KIF21A/ATP2A3	48
MF	GO:0015631	tubulin binding	44|1115	316|14209	0.000136222	0.0234029	ENSG00000079616/ENSG00000090889/ENSG00000237649/ENSG00000138160/ENSG00000112984/ENSG00000139354/ENSG00000137807/ENSG00000142945/ENSG00000161800/ENSG00000138182/ENSG00000169136/ENSG00000134222/ENSG00000076382/ENSG00000129422/ENSG00000186185/ENSG00000101447/ENSG00000046651/ENSG00000100242/ENSG00000168502/ENSG00000108055/ENSG00000166004/ENSG00000121621/ENSG00000117632/ENSG00000137497/ENSG00000163808…	KIF22/KIF4A/KIFC1/KIF11/KIF20A/GAS2L3/KIF23/KIF2C/RACGAP1/KIF20B/ATF5/PSRC1/SPAG5/MTUS1/KIF18B/FAM83D/OFD1/SUN2/MTCL1/SMC3/CEP295/KIF18A/STMN1/NUMA1/KIF15/DCTN1/NDN/DYSF/KIF14/CENPE/BRCA1/MID1/SYBU/BIRC5/MAP1B/CLIP3/LRPPRC/MAP10/TBCEL/MAP4/KIF21A/RAE1/FCHO2/TPR	44
MF	GO:0003697	single-stranded DNA binding	20|1115	109|14209	0.00028309	0.0405291	ENSG00000164104/ENSG00000146676/ENSG00000113810/ENSG00000122566/ENSG00000153187/ENSG00000136824/ENSG00000125885/ENSG00000122512/ENSG00000073111/ENSG00000121671/ENSG00000100297/ENSG00000186141/ENSG00000135486/ENSG00000162613/ENSG00000153250/ENSG00000076242/ENSG00000111247/ENSG00000138095/ENSG00000095002/ENSG00000132740	HMGB2/PURB/SMC4/HNRNPA2B1/HNRNPU/SMC2/MCM8/PMS2/MCM2/CRY2/MCM5/POLR3C/HNRNPA1/FUBP1/RBMS1/MLH1/RAD51AP1/LRPPRC/MSH2/IGHMBP2	20
MF	GO:0003729	mRNA binding	35|1115	244|14209	0.000362909	0.0424303	ENSG00000117569/ENSG00000198585/ENSG00000146676/ENSG00000159217/ENSG00000102317/ENSG00000103067/ENSG00000136231/ENSG00000132394/ENSG00000129351/ENSG00000122566/ENSG00000196235/ENSG00000136527/ENSG00000153187/ENSG00000099783/ENSG00000138668/ENSG00000165494/ENSG00000110367/ENSG00000155827/ENSG00000104413/ENSG00000136450/ENSG00000103549/ENSG00000170144/ENSG00000099622/ENSG00000107581/ENSG00000115053…	PTBP2/NUDT16/PURB/IGF2BP1/RBM3/ESRP2/IGF2BP3/EEFSEC/ILF3/HNRNPA2B1/SUPT5H/TRA2B/HNRNPU/HNRNPM/HNRNPD/PCF11/DDX6/RNF20/ESRP1/SRSF1/RNF40/HNRNPA3/CIRBP/EIF3A/NCL/HNRNPA1/CSTF2T/PARN/RBMS1/HNRNPC/TP53/RBM25/RBM26/RBMX/TPR	35
MF	GO:0003774	motor activity	21|1115	120|14209	0.00039516	0.0424303	ENSG00000079616/ENSG00000135720/ENSG00000100345/ENSG00000090889/ENSG00000237649/ENSG00000138160/ENSG00000112984/ENSG00000264364/ENSG00000137807/ENSG00000142945/ENSG00000138182/ENSG00000186185/ENSG00000108055/ENSG00000121621/ENSG00000163808/ENSG00000204843/ENSG00000118193/ENSG00000138778/ENSG00000152763/ENSG00000176658/ENSG00000139116	KIF22/DYNC1LI2/MYH9/KIF4A/KIFC1/KIF11/KIF20A/DYNLL2/KIF23/KIF2C/KIF20B/KIF18B/SMC3/KIF18A/KIF15/DCTN1/KIF14/CENPE/WDR78/MYO1D/KIF21A	21
