# Supplementary material for: L-Arginine Enhances Oral Keratinocyte Proliferation under High-Glucose Conditions via Upregulation of CYP1A1, SKP2, and SRSF5
Source: Molecules. 2023 Oct 10;28(20):7020. doi: 10.3390/molecules28207020 (PMC10609441; doi:10.3390/molecules28207020)
Supplement: Supplementary file 1 [file molecules-28-07020-s001.zip › Suppl/Suppl Table 9 GO terms 24h DOWN.xlsx]

## Sheet: ArgH24hvsConH24h.down.GOenrich_
Category	GOID	Description	GeneRatio	BgRatio	pvalue	padj	geneID	geneName	Count
BP	GO:0006614	SRP-dependent cotranslational protein targeting to membrane	43|1395	98|14261	1.23259e-18	6.8162e-15	ENSG00000163682/ENSG00000197756/ENSG00000177954/ENSG00000105193/ENSG00000197728/ENSG00000137154/ENSG00000171863/ENSG00000231500/ENSG00000008988/ENSG00000071082/ENSG00000115268/ENSG00000122026/ENSG00000138326/ENSG00000142534/ENSG00000149273/ENSG00000110700/ENSG00000131469/ENSG00000114391/ENSG00000158552/ENSG00000105640/ENSG00000174748/ENSG00000118181/ENSG00000233927/ENSG00000109475/ENSG00000145425…	RPL9/RPL37A/RPS27/RPS16/RPS26/RPS6/RPS7/RPS18/RPS20/RPL31/RPS15/RPL21/RPS24/RPS11/RPS3/RPS13/RPL27/RPL24/ZFAND2B/RPL18A/RPL15/RPS25/RPS28/RPL34/RPS3A/RPL13A/RPL39/RPSA/RPL10/RPL12/RPL7A/RPL13/RPS5/RPL6/RPS14/RPL23/RPL4/RPL26/RPS19/RPLP0/RPL41/RPL27A/RPL38	43
BP	GO:0006613	cotranslational protein targeting to membrane	43|1395	102|14261	7.7896e-18	1.54778e-14	ENSG00000163682/ENSG00000197756/ENSG00000177954/ENSG00000105193/ENSG00000197728/ENSG00000137154/ENSG00000171863/ENSG00000231500/ENSG00000008988/ENSG00000071082/ENSG00000115268/ENSG00000122026/ENSG00000138326/ENSG00000142534/ENSG00000149273/ENSG00000110700/ENSG00000131469/ENSG00000114391/ENSG00000158552/ENSG00000105640/ENSG00000174748/ENSG00000118181/ENSG00000233927/ENSG00000109475/ENSG00000145425…	RPL9/RPL37A/RPS27/RPS16/RPS26/RPS6/RPS7/RPS18/RPS20/RPL31/RPS15/RPL21/RPS24/RPS11/RPS3/RPS13/RPL27/RPL24/ZFAND2B/RPL18A/RPL15/RPS25/RPS28/RPL34/RPS3A/RPL13A/RPL39/RPSA/RPL10/RPL12/RPL7A/RPL13/RPS5/RPL6/RPS14/RPL23/RPL4/RPL26/RPS19/RPLP0/RPL41/RPL27A/RPL38	43
BP	GO:0045047	protein targeting to ER	45|1395	111|14261	8.39666e-18	1.54778e-14	ENSG00000163682/ENSG00000197756/ENSG00000177954/ENSG00000044574/ENSG00000105193/ENSG00000197728/ENSG00000137154/ENSG00000171863/ENSG00000231500/ENSG00000008988/ENSG00000071082/ENSG00000115268/ENSG00000122026/ENSG00000138326/ENSG00000142534/ENSG00000149273/ENSG00000110700/ENSG00000131469/ENSG00000114391/ENSG00000158552/ENSG00000105640/ENSG00000174748/ENSG00000118181/ENSG00000233927/ENSG00000109475…	RPL9/RPL37A/RPS27/HSPA5/RPS16/RPS26/RPS6/RPS7/RPS18/RPS20/RPL31/RPS15/RPL21/RPS24/RPS11/RPS3/RPS13/RPL27/RPL24/ZFAND2B/RPL18A/RPL15/RPS25/RPS28/RPL34/RPS3A/RPL13A/RPL39/RPSA/RPL10/RPL12/RPL7A/RPL13/RPS5/RPL6/RPS14/RPL23/RPL4/RPL26/RPS19/RPLP0/RPL41/RPL27A/SPCS3/RPL38	45
BP	GO:0072599	establishment of protein localization to endoplasmic reticulum	45|1395	115|14261	4.28502e-17	5.92404e-14	ENSG00000163682/ENSG00000197756/ENSG00000177954/ENSG00000044574/ENSG00000105193/ENSG00000197728/ENSG00000137154/ENSG00000171863/ENSG00000231500/ENSG00000008988/ENSG00000071082/ENSG00000115268/ENSG00000122026/ENSG00000138326/ENSG00000142534/ENSG00000149273/ENSG00000110700/ENSG00000131469/ENSG00000114391/ENSG00000158552/ENSG00000105640/ENSG00000174748/ENSG00000118181/ENSG00000233927/ENSG00000109475…	RPL9/RPL37A/RPS27/HSPA5/RPS16/RPS26/RPS6/RPS7/RPS18/RPS20/RPL31/RPS15/RPL21/RPS24/RPS11/RPS3/RPS13/RPL27/RPL24/ZFAND2B/RPL18A/RPL15/RPS25/RPS28/RPL34/RPS3A/RPL13A/RPL39/RPSA/RPL10/RPL12/RPL7A/RPL13/RPS5/RPL6/RPS14/RPL23/RPL4/RPL26/RPS19/RPLP0/RPL41/RPL27A/SPCS3/RPL38	45
BP	GO:0070972	protein localization to endoplasmic reticulum	47|1395	137|14261	3.51167e-15	3.88391e-12	ENSG00000163682/ENSG00000197756/ENSG00000177954/ENSG00000044574/ENSG00000105193/ENSG00000197728/ENSG00000137154/ENSG00000171863/ENSG00000231500/ENSG00000008988/ENSG00000071082/ENSG00000115268/ENSG00000122026/ENSG00000138326/ENSG00000142534/ENSG00000149273/ENSG00000110700/ENSG00000131469/ENSG00000114391/ENSG00000158552/ENSG00000105640/ENSG00000174748/ENSG00000118181/ENSG00000233927/ENSG00000109475…	RPL9/RPL37A/RPS27/HSPA5/RPS16/RPS26/RPS6/RPS7/RPS18/RPS20/RPL31/RPS15/RPL21/RPS24/RPS11/RPS3/RPS13/RPL27/RPL24/ZFAND2B/RPL18A/RPL15/RPS25/RPS28/RPL34/RPS3A/UBAC2/RPL13A/RPL39/RPSA/RPL10/RPL12/RPL7A/RPL13/RPS5/RPL6/RPS14/RPL23/RPL4/RPL26/RPS19/RPLP0/RPL41/BCAP31/RPL27A/SPCS3/RPL38	47
BP	GO:0000184	nuclear-transcribed mRNA catabolic process, nonsense-mediated decay	43|1395	120|14261	8.93917e-15	8.23893e-12	ENSG00000163682/ENSG00000197756/ENSG00000177954/ENSG00000105193/ENSG00000197728/ENSG00000137154/ENSG00000171863/ENSG00000231500/ENSG00000008988/ENSG00000071082/ENSG00000115268/ENSG00000122026/ENSG00000138326/ENSG00000142534/ENSG00000149273/ENSG00000104408/ENSG00000110700/ENSG00000131469/ENSG00000114391/ENSG00000105640/ENSG00000174748/ENSG00000118181/ENSG00000233927/ENSG00000109475/ENSG00000145425…	RPL9/RPL37A/RPS27/RPS16/RPS26/RPS6/RPS7/RPS18/RPS20/RPL31/RPS15/RPL21/RPS24/RPS11/RPS3/EIF3E/RPS13/RPL27/RPL24/RPL18A/RPL15/RPS25/RPS28/RPL34/RPS3A/RPL13A/RPL39/RPSA/RPL10/RPL12/RPL7A/RPL13/RPS5/RPL6/RPS14/RPL23/RPL4/RPL26/RPS19/RPLP0/RPL41/RPL27A/RPL38	43
BP	GO:0022900	electron transport chain	51|1395	173|14261	2.31728e-13	1.83065e-10	ENSG00000198888/ENSG00000198712/ENSG00000198804/ENSG00000198727/ENSG00000198886/ENSG00000198938/ENSG00000198763/ENSG00000179091/ENSG00000198363/ENSG00000173221/ENSG00000198786/ENSG00000198695/ENSG00000142669/ENSG00000140990/ENSG00000177542/ENSG00000212907/ENSG00000131174/ENSG00000162496/ENSG00000158828/ENSG00000137714/ENSG00000127948/ENSG00000178445/ENSG00000116701/ENSG00000158125/ENSG00000166136…	MT-ND1/MT-CO2/MT-CO1/MT-CYB/MT-ND4/MT-CO3/MT-ND2/CYC1/ASPH/GLRX/MT-ND5/MT-ND6/SH3BGRL3/NDUFB10/SLC25A22/MT-ND4L/COX7B/DHRS3/PINK1/FDX1/POR/GLDC/NCF2/XDH/NDUFB8/NDUFA4/UQCRH/LOXL2/NDUFB9/COX7A2/COX5B/NDUFA9/UQCRFS1/GLRX3/TSTA3/AKR7A3/UQCR11/NDUFB1/COX5A/COX4I1/CIAPIN1/NDUFS3/GPX2/MT-ND3/NDUFAB1/MAOB/UQCRB/NDUFA3/COX7C/NDUFB6/NDUFA8	51
BP	GO:0006119	oxidative phosphorylation	44|1395	136|14261	2.85504e-13	1.97355e-10	ENSG00000198888/ENSG00000198712/ENSG00000198899/ENSG00000198804/ENSG00000198727/ENSG00000198886/ENSG00000198938/ENSG00000198763/ENSG00000179091/ENSG00000198786/ENSG00000241837/ENSG00000198695/ENSG00000140990/ENSG00000212907/ENSG00000131174/ENSG00000158828/ENSG00000166136/ENSG00000189043/ENSG00000173660/ENSG00000169020/ENSG00000147684/ENSG00000112695/ENSG00000135940/ENSG00000139180/ENSG00000169021…	MT-ND1/MT-CO2/MT-ATP6/MT-CO1/MT-CYB/MT-ND4/MT-CO3/MT-ND2/CYC1/MT-ND5/ATP5PO/MT-ND6/NDUFB10/MT-ND4L/COX7B/PINK1/NDUFB8/NDUFA4/UQCRH/ATP5ME/NDUFB9/COX7A2/COX5B/NDUFA9/UQCRFS1/ATP5F1C/UQCR11/PGK1/NDUFB1/COX5A/ATP5F1A/COX4I1/NDUFS3/NIPSNAP2/UQCC2/MT-ND3/NDUFAB1/UQCRB/NDUFA3/COX7C/MT-ATP8/NDUFB6/NDUFA8/FAM173B	44
BP	GO:0019083	viral transcription	50|1395	174|14261	1.16948e-12	7.18579e-10	ENSG00000177606/ENSG00000163682/ENSG00000197756/ENSG00000177954/ENSG00000163882/ENSG00000105193/ENSG00000197728/ENSG00000137154/ENSG00000171863/ENSG00000231500/ENSG00000008988/ENSG00000071082/ENSG00000101158/ENSG00000204977/ENSG00000115268/ENSG00000122026/ENSG00000138326/ENSG00000155561/ENSG00000142534/ENSG00000149273/ENSG00000110700/ENSG00000131469/ENSG00000114391/ENSG00000105640/ENSG00000174748…	JUN/RPL9/RPL37A/RPS27/POLR2H/RPS16/RPS26/RPS6/RPS7/RPS18/RPS20/RPL31/NELFCD/TRIM13/RPS15/RPL21/RPS24/NUP205/RPS11/RPS3/RPS13/RPL27/RPL24/RPL18A/RPL15/RPS25/RPS28/RPL34/RPS3A/RPL13A/RPL39/ZFP36/RPSA/RPL10/RPL12/RPL7A/RPL13/RPS5/RPL6/RPS14/RPL23/RPL4/RPL26/RPS19/POLR2J/RPLP0/SMARCB1/RPL41/RPL27A/RPL38	50
BP	GO:0006413	translational initiation	52|1395	186|14261	1.34762e-12	7.45233e-10	ENSG00000163682/ENSG00000197756/ENSG00000123908/ENSG00000177954/ENSG00000105193/ENSG00000197728/ENSG00000137154/ENSG00000171863/ENSG00000231500/ENSG00000008988/ENSG00000071082/ENSG00000115268/ENSG00000122026/ENSG00000138326/ENSG00000142534/ENSG00000149273/ENSG00000104408/ENSG00000110700/ENSG00000131469/ENSG00000114784/ENSG00000114391/ENSG00000105640/ENSG00000119718/ENSG00000174748/ENSG00000118181…	RPL9/RPL37A/AGO2/RPS27/RPS16/RPS26/RPS6/RPS7/RPS18/RPS20/RPL31/RPS15/RPL21/RPS24/RPS11/RPS3/EIF3E/RPS13/RPL27/EIF1B/RPL24/RPL18A/EIF2B2/RPL15/RPS25/RPS28/RPL34/EIF2A/RPS3A/RPL13A/RPL39/DDX1/RPSA/RPL10/RPL12/RPL7A/RPL13/EIF2S2/RPS5/RPL6/RPS14/RPL23/RPL4/EIF4E/RPL26/RPS19/RPLP0/RPL41/RPL27A/NCK2/EIF2AK1/RPL38	52
BP	GO:0006612	protein targeting to membrane	51|1395	186|14261	4.96592e-12	2.4965e-09	ENSG00000163682/ENSG00000197756/ENSG00000177954/ENSG00000139722/ENSG00000137575/ENSG00000044574/ENSG00000105193/ENSG00000197728/ENSG00000137154/ENSG00000171863/ENSG00000231500/ENSG00000008988/ENSG00000071082/ENSG00000115268/ENSG00000122026/ENSG00000138326/ENSG00000142534/ENSG00000149273/ENSG00000110700/ENSG00000148175/ENSG00000131469/ENSG00000162735/ENSG00000114391/ENSG00000158552/ENSG00000105640…	RPL9/RPL37A/RPS27/VPS37B/SDCBP/HSPA5/RPS16/RPS26/RPS6/RPS7/RPS18/RPS20/RPL31/RPS15/RPL21/RPS24/RPS11/RPS3/RPS13/STOM/RPL27/PEX19/RPL24/ZFAND2B/RPL18A/RPL15/RPS25/RPS28/RPL34/RPS3A/RPL13A/RPL39/RPSA/RPL10/PRNP/RPL12/RPL7A/RPL13/RPS5/RPL6/RPS14/RPL23/RPL4/MICALL1/RPL26/RPS19/RPLP0/CIB1/RPL41/RPL27A/RPL38	51
BP	GO:0006091	generation of precursor metabolites and energy	94|1395	471|14261	9.43621e-12	4.34852e-09	ENSG00000198888/ENSG00000198712/ENSG00000198899/ENSG00000198804/ENSG00000198727/ENSG00000198886/ENSG00000151729/ENSG00000198938/ENSG00000198763/ENSG00000169047/ENSG00000176171/ENSG00000179091/ENSG00000198363/ENSG00000134333/ENSG00000173221/ENSG00000198786/ENSG00000169764/ENSG00000241837/ENSG00000181649/ENSG00000072778/ENSG00000198695/ENSG00000142669/ENSG00000140990/ENSG00000119912/ENSG00000177542…	MT-ND1/MT-CO2/MT-ATP6/MT-CO1/MT-CYB/MT-ND4/SLC25A4/MT-CO3/MT-ND2/IRS1/BNIP3/CYC1/ASPH/LDHA/GLRX/MT-ND5/UGP2/ATP5PO/PHLDA2/ACADVL/MT-ND6/SH3BGRL3/NDUFB10/IDE/SLC25A22/MT-ND4L/PFKFB3/COX7B/DHRS3/COQ10A/PINK1/PPP1R2/FDX1/SUCLA2/STAT3/POR/GLDC/NCF2/XDH/NDUFB8/NDUFA4/UQCRH/NUP205/FASTKD5/PYGB/ATP5ME/LOXL2/NDUFB9/COX7A2/COX5B/NDUFA9/UQCRFS1/GLRX3/ATP5F1C/PGM2L1/TSTA3/SORBS1/COX17/DDIT4/GFPT1/AKR7A3/UQC…	94
BP	GO:0042775	mitochondrial ATP synthesis coupled electron transport	33|1395	92|14261	1.12778e-11	4.79741e-09	ENSG00000198888/ENSG00000198712/ENSG00000198804/ENSG00000198727/ENSG00000198886/ENSG00000198938/ENSG00000198763/ENSG00000179091/ENSG00000198786/ENSG00000198695/ENSG00000140990/ENSG00000212907/ENSG00000131174/ENSG00000158828/ENSG00000166136/ENSG00000189043/ENSG00000173660/ENSG00000147684/ENSG00000135940/ENSG00000139180/ENSG00000169021/ENSG00000127540/ENSG00000183648/ENSG00000178741/ENSG00000131143…	MT-ND1/MT-CO2/MT-CO1/MT-CYB/MT-ND4/MT-CO3/MT-ND2/CYC1/MT-ND5/MT-ND6/NDUFB10/MT-ND4L/COX7B/PINK1/NDUFB8/NDUFA4/UQCRH/NDUFB9/COX5B/NDUFA9/UQCRFS1/UQCR11/NDUFB1/COX5A/COX4I1/NDUFS3/MT-ND3/NDUFAB1/UQCRB/NDUFA3/COX7C/NDUFB6/NDUFA8	33
BP	GO:0042773	ATP synthesis coupled electron transport	33|1395	93|14261	1.58601e-11	6.26475e-09	ENSG00000198888/ENSG00000198712/ENSG00000198804/ENSG00000198727/ENSG00000198886/ENSG00000198938/ENSG00000198763/ENSG00000179091/ENSG00000198786/ENSG00000198695/ENSG00000140990/ENSG00000212907/ENSG00000131174/ENSG00000158828/ENSG00000166136/ENSG00000189043/ENSG00000173660/ENSG00000147684/ENSG00000135940/ENSG00000139180/ENSG00000169021/ENSG00000127540/ENSG00000183648/ENSG00000178741/ENSG00000131143…	MT-ND1/MT-CO2/MT-CO1/MT-CYB/MT-ND4/MT-CO3/MT-ND2/CYC1/MT-ND5/MT-ND6/NDUFB10/MT-ND4L/COX7B/PINK1/NDUFB8/NDUFA4/UQCRH/NDUFB9/COX5B/NDUFA9/UQCRFS1/UQCR11/NDUFB1/COX5A/COX4I1/NDUFS3/MT-ND3/NDUFAB1/UQCRB/NDUFA3/COX7C/NDUFB6/NDUFA8	33
BP	GO:0019080	viral gene expression	50|1395	188|14261	2.72443e-11	1.00441e-08	ENSG00000177606/ENSG00000163682/ENSG00000197756/ENSG00000177954/ENSG00000163882/ENSG00000105193/ENSG00000197728/ENSG00000137154/ENSG00000171863/ENSG00000231500/ENSG00000008988/ENSG00000071082/ENSG00000101158/ENSG00000204977/ENSG00000115268/ENSG00000122026/ENSG00000138326/ENSG00000155561/ENSG00000142534/ENSG00000149273/ENSG00000110700/ENSG00000131469/ENSG00000114391/ENSG00000105640/ENSG00000174748…	JUN/RPL9/RPL37A/RPS27/POLR2H/RPS16/RPS26/RPS6/RPS7/RPS18/RPS20/RPL31/NELFCD/TRIM13/RPS15/RPL21/RPS24/NUP205/RPS11/RPS3/RPS13/RPL27/RPL24/RPL18A/RPL15/RPS25/RPS28/RPL34/RPS3A/RPL13A/RPL39/ZFP36/RPSA/RPL10/RPL12/RPL7A/RPL13/RPS5/RPL6/RPS14/RPL23/RPL4/RPL26/RPS19/POLR2J/RPLP0/SMARCB1/RPL41/RPL27A/RPL38	50
BP	GO:0000956	nuclear-transcribed mRNA catabolic process	52|1395	203|14261	5.02199e-11	1.73573e-08	ENSG00000163682/ENSG00000197756/ENSG00000123908/ENSG00000177954/ENSG00000105193/ENSG00000197728/ENSG00000137154/ENSG00000171863/ENSG00000231500/ENSG00000008988/ENSG00000071082/ENSG00000115268/ENSG00000155508/ENSG00000122026/ENSG00000138326/ENSG00000142534/ENSG00000152518/ENSG00000149273/ENSG00000104408/ENSG00000110700/ENSG00000131469/ENSG00000114391/ENSG00000105640/ENSG00000174748/ENSG00000118181…	RPL9/RPL37A/AGO2/RPS27/RPS16/RPS26/RPS6/RPS7/RPS18/RPS20/RPL31/RPS15/CNOT8/RPL21/RPS24/RPS11/ZFP36L2/RPS3/EIF3E/RPS13/RPL27/RPL24/RPL18A/RPL15/RPS25/RPS28/RPL34/RPS3A/RPL13A/RPL39/LSM2/ZFP36/RPSA/RPL10/RPL12/RPL7A/RPL13/RPS5/RPL6/RPS14/RPL23/RPL4/DXO/RPL26/RPS19/RPLP0/PCID2/NT5C3B/RPL41/RPL27A/NOCT/RPL38	52
BP	GO:0022904	respiratory electron transport chain	34|1395	112|14261	9.69815e-10	3.15475e-07	ENSG00000198888/ENSG00000198712/ENSG00000198804/ENSG00000198727/ENSG00000198886/ENSG00000198938/ENSG00000198763/ENSG00000179091/ENSG00000198786/ENSG00000198695/ENSG00000140990/ENSG00000177542/ENSG00000212907/ENSG00000131174/ENSG00000158828/ENSG00000166136/ENSG00000189043/ENSG00000173660/ENSG00000147684/ENSG00000135940/ENSG00000139180/ENSG00000169021/ENSG00000127540/ENSG00000183648/ENSG00000178741…	MT-ND1/MT-CO2/MT-CO1/MT-CYB/MT-ND4/MT-CO3/MT-ND2/CYC1/MT-ND5/MT-ND6/NDUFB10/SLC25A22/MT-ND4L/COX7B/PINK1/NDUFB8/NDUFA4/UQCRH/NDUFB9/COX5B/NDUFA9/UQCRFS1/UQCR11/NDUFB1/COX5A/COX4I1/NDUFS3/MT-ND3/NDUFAB1/UQCRB/NDUFA3/COX7C/NDUFB6/NDUFA8	34
BP	GO:0090150	establishment of protein localization to membrane	64|1395	310|14261	5.2373e-09	1.60902e-06	ENSG00000127603/ENSG00000163682/ENSG00000197756/ENSG00000177954/ENSG00000141458/ENSG00000139722/ENSG00000137575/ENSG00000044574/ENSG00000168461/ENSG00000105193/ENSG00000197728/ENSG00000137154/ENSG00000171863/ENSG00000231500/ENSG00000008988/ENSG00000198176/ENSG00000071082/ENSG00000115268/ENSG00000122026/ENSG00000138326/ENSG00000142534/ENSG00000149273/ENSG00000110700/ENSG00000148175/ENSG00000131469…	MACF1/RPL9/RPL37A/RPS27/NPC1/VPS37B/SDCBP/HSPA5/RAB31/RPS16/RPS26/RPS6/RPS7/RPS18/RPS20/TFDP1/RPL31/RPS15/RPL21/RPS24/RPS11/RPS3/RPS13/STOM/RPL27/PEX19/RPL24/ZFAND2B/RPL18A/CD24/RPL15/RPS25/RPS28/RPL34/RPS3A/YWHAH/RPL13A/PMAIP1/RPL39/RPSA/RPL10/PRNP/RPL12/MAPK8/RPL7A/RPL13/RPS5/TIMM13/RPL6/RPS14/RPL23/RPL4/MICALL1/RAB11A/RPL26/RPS19/RPLP0/CIB1/RACK1/RPL41/RPL27A/ROMO1/RPL38/BCL2L11	64
BP	GO:0015980	energy derivation by oxidation of organic compounds	56|1395	258|14261	7.45065e-09	2.16853e-06	ENSG00000198888/ENSG00000198712/ENSG00000198804/ENSG00000198727/ENSG00000198886/ENSG00000198938/ENSG00000198763/ENSG00000169047/ENSG00000176171/ENSG00000179091/ENSG00000198786/ENSG00000169764/ENSG00000181649/ENSG00000072778/ENSG00000198695/ENSG00000140990/ENSG00000119912/ENSG00000177542/ENSG00000212907/ENSG00000131174/ENSG00000135469/ENSG00000158828/ENSG00000184203/ENSG00000136143/ENSG00000166136…	MT-ND1/MT-CO2/MT-CO1/MT-CYB/MT-ND4/MT-CO3/MT-ND2/IRS1/BNIP3/CYC1/MT-ND5/UGP2/PHLDA2/ACADVL/MT-ND6/NDUFB10/IDE/SLC25A22/MT-ND4L/COX7B/COQ10A/PINK1/PPP1R2/SUCLA2/NDUFB8/NDUFA4/UQCRH/FASTKD5/PYGB/NDUFB9/COX5B/NDUFA9/UQCRFS1/PGM2L1/SORBS1/GFPT1/UQCR11/NDUFB1/COX5A/COX4I1/MTFR1/NR1D1/PPP1CC/NDUFS3/MT-ND3/NDUFAB1/MTFR1L/COQ10B/UQCRB/PPP1CB/NDUFA3/COX7C/NDUFB6/OGDH/NDUFA8/CISD1	56
BP	GO:0045333	cellular respiration	44|1395	183|14261	1.24887e-08	3.45311e-06	ENSG00000198888/ENSG00000198712/ENSG00000198804/ENSG00000198727/ENSG00000198886/ENSG00000198938/ENSG00000198763/ENSG00000176171/ENSG00000179091/ENSG00000198786/ENSG00000198695/ENSG00000140990/ENSG00000119912/ENSG00000177542/ENSG00000212907/ENSG00000131174/ENSG00000135469/ENSG00000158828/ENSG00000136143/ENSG00000166136/ENSG00000189043/ENSG00000173660/ENSG00000215251/ENSG00000147684/ENSG00000135940…	MT-ND1/MT-CO2/MT-CO1/MT-CYB/MT-ND4/MT-CO3/MT-ND2/BNIP3/CYC1/MT-ND5/MT-ND6/NDUFB10/IDE/SLC25A22/MT-ND4L/COX7B/COQ10A/PINK1/SUCLA2/NDUFB8/NDUFA4/UQCRH/FASTKD5/NDUFB9/COX5B/NDUFA9/UQCRFS1/UQCR11/NDUFB1/COX5A/COX4I1/MTFR1/NDUFS3/MT-ND3/NDUFAB1/MTFR1L/COQ10B/UQCRB/NDUFA3/COX7C/NDUFB6/OGDH/NDUFA8/CISD1	44
BP	GO:0000302	response to reactive oxygen species	46|1395	204|14261	4.84811e-08	1.27667e-05	ENSG00000170345/ENSG00000120129/ENSG00000265972/ENSG00000233276/ENSG00000143878/ENSG00000176171/ENSG00000134333/ENSG00000198786/ENSG00000176170/ENSG00000177606/ENSG00000198695/ENSG00000084207/ENSG00000136826/ENSG00000131979/ENSG00000136159/ENSG00000158828/ENSG00000173848/ENSG00000118503/ENSG00000096717/ENSG00000120899/ENSG00000133612/ENSG00000173846/ENSG00000167815/ENSG00000165672/ENSG00000107679…	FOS/DUSP1/TXNIP/GPX1/RHOB/BNIP3/LDHA/MT-ND5/SPHK1/JUN/MT-ND6/GSTP1/KLF4/GCH1/NUDT15/PINK1/NET1/TNFAIP3/SIRT1/PTK2B/AGAP3/PLK3/PRDX2/PRDX3/PLEKHA1/MMP3/RPS3/MDM2/EDN1/PCGF2/FOSL1/MMP9/MAPK8/MAPK9/CASP3/PDCD10/KDM6B/EGLN1/STK25/RACK1/STK26/ROMO1/KLF2/HDAC2/AREG/MET	46
BP	GO:0009199	ribonucleoside triphosphate metabolic process	61|1395	308|14261	5.9463e-08	1.49468e-05	ENSG00000198888/ENSG00000198712/ENSG00000198899/ENSG00000198804/ENSG00000198727/ENSG00000198886/ENSG00000198938/ENSG00000198763/ENSG00000179091/ENSG00000134333/ENSG00000198786/ENSG00000241837/ENSG00000103202/ENSG00000198695/ENSG00000140990/ENSG00000212907/ENSG00000105329/ENSG00000170525/ENSG00000131174/ENSG00000158828/ENSG00000168610/ENSG00000166136/ENSG00000189043/ENSG00000173660/ENSG00000198276…	MT-ND1/MT-CO2/MT-ATP6/MT-CO1/MT-CYB/MT-ND4/MT-CO3/MT-ND2/CYC1/LDHA/MT-ND5/ATP5PO/NME4/MT-ND6/NDUFB10/MT-ND4L/TGFB1/PFKFB3/COX7B/PINK1/STAT3/NDUFB8/NDUFA4/UQCRH/UCKL1/NUP205/CAD/RHOQ/EFL1/ATP5ME/NDUFB9/COX7A2/COX5B/NDUFA9/UQCRFS1/ATP5F1C/PGM2L1/DDIT4/UQCR11/PGK1/NDUFB1/COX5A/ATP5F1A/COX4I1/PGAM1/NDUFS3/NIPSNAP2/ADPGK/UQCC2/MT-ND3/GPI/NDUFAB1/UQCRB/NDUFA3/COX7C/MT-ATP8/AK1/NDUFB6/OGDH/NDUFA8/FAM173B	61
BP	GO:0046034	ATP metabolic process	56|1395	275|14261	7.76748e-08	1.86757e-05	ENSG00000198888/ENSG00000198712/ENSG00000198899/ENSG00000198804/ENSG00000198727/ENSG00000198886/ENSG00000198938/ENSG00000198763/ENSG00000179091/ENSG00000134333/ENSG00000198786/ENSG00000241837/ENSG00000198695/ENSG00000140990/ENSG00000212907/ENSG00000105329/ENSG00000170525/ENSG00000131174/ENSG00000158828/ENSG00000168610/ENSG00000166136/ENSG00000189043/ENSG00000173660/ENSG00000155561/ENSG00000169020…	MT-ND1/MT-CO2/MT-ATP6/MT-CO1/MT-CYB/MT-ND4/MT-CO3/MT-ND2/CYC1/LDHA/MT-ND5/ATP5PO/MT-ND6/NDUFB10/MT-ND4L/TGFB1/PFKFB3/COX7B/PINK1/STAT3/NDUFB8/NDUFA4/UQCRH/NUP205/ATP5ME/NDUFB9/COX7A2/COX5B/NDUFA9/UQCRFS1/ATP5F1C/PGM2L1/DDIT4/UQCR11/PGK1/NDUFB1/COX5A/ATP5F1A/COX4I1/PGAM1/NDUFS3/NIPSNAP2/ADPGK/UQCC2/MT-ND3/GPI/NDUFAB1/UQCRB/NDUFA3/COX7C/MT-ATP8/AK1/NDUFB6/OGDH/NDUFA8/FAM173B	56
BP	GO:0009141	nucleoside triphosphate metabolic process	63|1395	328|14261	1.17271e-07	2.70212e-05	ENSG00000198888/ENSG00000198712/ENSG00000198899/ENSG00000198804/ENSG00000198727/ENSG00000198886/ENSG00000198938/ENSG00000198763/ENSG00000179091/ENSG00000134333/ENSG00000198786/ENSG00000241837/ENSG00000103202/ENSG00000198695/ENSG00000140990/ENSG00000212907/ENSG00000105329/ENSG00000170525/ENSG00000131174/ENSG00000136159/ENSG00000158828/ENSG00000168610/ENSG00000166136/ENSG00000189043/ENSG00000173660…	MT-ND1/MT-CO2/MT-ATP6/MT-CO1/MT-CYB/MT-ND4/MT-CO3/MT-ND2/CYC1/LDHA/MT-ND5/ATP5PO/NME4/MT-ND6/NDUFB10/MT-ND4L/TGFB1/PFKFB3/COX7B/NUDT15/PINK1/STAT3/NDUFB8/NDUFA4/UQCRH/UCKL1/NUP205/CAD/RHOQ/EFL1/ATP5ME/NDUFB9/COX7A2/COX5B/NDUFA9/UQCRFS1/ATP5F1C/PGM2L1/DDIT4/UQCR11/PGK1/NDUFB1/COX5A/ATP5F1A/COX4I1/PGAM1/NDUFS3/NIPSNAP2/ADPGK/UQCC2/MT-ND3/GPI/NDUFAB1/UQCRB/NDUFA3/COX7C/MT-ATP8/AK1/NDUFB6/TBPL1/OGDH/…	63
BP	GO:0009144	purine nucleoside triphosphate metabolic process	60|1395	309|14261	1.5793e-07	3.41854e-05	ENSG00000198888/ENSG00000198712/ENSG00000198899/ENSG00000198804/ENSG00000198727/ENSG00000198886/ENSG00000198938/ENSG00000198763/ENSG00000179091/ENSG00000134333/ENSG00000198786/ENSG00000241837/ENSG00000103202/ENSG00000198695/ENSG00000140990/ENSG00000212907/ENSG00000105329/ENSG00000170525/ENSG00000131174/ENSG00000136159/ENSG00000158828/ENSG00000168610/ENSG00000166136/ENSG00000189043/ENSG00000173660…	MT-ND1/MT-CO2/MT-ATP6/MT-CO1/MT-CYB/MT-ND4/MT-CO3/MT-ND2/CYC1/LDHA/MT-ND5/ATP5PO/NME4/MT-ND6/NDUFB10/MT-ND4L/TGFB1/PFKFB3/COX7B/NUDT15/PINK1/STAT3/NDUFB8/NDUFA4/UQCRH/NUP205/RHOQ/EFL1/ATP5ME/NDUFB9/COX7A2/COX5B/NDUFA9/UQCRFS1/ATP5F1C/PGM2L1/DDIT4/UQCR11/PGK1/NDUFB1/COX5A/ATP5F1A/COX4I1/PGAM1/NDUFS3/NIPSNAP2/ADPGK/UQCC2/MT-ND3/GPI/NDUFAB1/UQCRB/NDUFA3/COX7C/MT-ATP8/AK1/NDUFB6/OGDH/NDUFA8/FAM173B	60
BP	GO:0009205	purine ribonucleoside triphosphate metabolic process	59|1395	302|14261	1.60727e-07	3.41854e-05	ENSG00000198888/ENSG00000198712/ENSG00000198899/ENSG00000198804/ENSG00000198727/ENSG00000198886/ENSG00000198938/ENSG00000198763/ENSG00000179091/ENSG00000134333/ENSG00000198786/ENSG00000241837/ENSG00000103202/ENSG00000198695/ENSG00000140990/ENSG00000212907/ENSG00000105329/ENSG00000170525/ENSG00000131174/ENSG00000158828/ENSG00000168610/ENSG00000166136/ENSG00000189043/ENSG00000173660/ENSG00000155561…	MT-ND1/MT-CO2/MT-ATP6/MT-CO1/MT-CYB/MT-ND4/MT-CO3/MT-ND2/CYC1/LDHA/MT-ND5/ATP5PO/NME4/MT-ND6/NDUFB10/MT-ND4L/TGFB1/PFKFB3/COX7B/PINK1/STAT3/NDUFB8/NDUFA4/UQCRH/NUP205/RHOQ/EFL1/ATP5ME/NDUFB9/COX7A2/COX5B/NDUFA9/UQCRFS1/ATP5F1C/PGM2L1/DDIT4/UQCR11/PGK1/NDUFB1/COX5A/ATP5F1A/COX4I1/PGAM1/NDUFS3/NIPSNAP2/ADPGK/UQCC2/MT-ND3/GPI/NDUFAB1/UQCRB/NDUFA3/COX7C/MT-ATP8/AK1/NDUFB6/OGDH/NDUFA8/FAM173B	59
BP	GO:0009259	ribonucleotide metabolic process	85|1395	498|14261	2.02314e-07	4.14369e-05	ENSG00000198888/ENSG00000198712/ENSG00000198899/ENSG00000198804/ENSG00000198727/ENSG00000198886/ENSG00000198938/ENSG00000198763/ENSG00000179091/ENSG00000134333/ENSG00000115919/ENSG00000198786/ENSG00000241837/ENSG00000160191/ENSG00000103202/ENSG00000198695/ENSG00000140990/ENSG00000212907/ENSG00000105329/ENSG00000221988/ENSG00000170525/ENSG00000131174/ENSG00000142627/ENSG00000158828/ENSG00000145439…	MT-ND1/MT-CO2/MT-ATP6/MT-CO1/MT-CYB/MT-ND4/MT-CO3/MT-ND2/CYC1/LDHA/KYNU/MT-ND5/ATP5PO/PDE9A/NME4/MT-ND6/NDUFB10/MT-ND4L/TGFB1/PPT2/PFKFB3/COX7B/EPHA2/PINK1/CBR4/SUCLA2/STAT3/NDUFB8/NDUFA4/DGAT1/PAPSS1/UQCRH/UCKL1/NUP205/CAD/RHOQ/SLC35B2/EFL1/ATP5ME/NDUFB9/COX7A2/COX5B/NDUFA9/ABHD14B/IMPAD1/UQCRFS1/ATP5F1C/PGM2L1/DDIT4/UQCR11/PGK1/ATIC/NDUFB1/COX5A/ATP5F1A/COX4I1/PDE4B/ACOT4/PGAM1/NDUFS3/PANK4/MPC…	85
BP	GO:0006120	mitochondrial electron transport, NADH to ubiquinone	19|1395	53|14261	2.68619e-07	5.30523e-05	ENSG00000198888/ENSG00000198886/ENSG00000198763/ENSG00000198786/ENSG00000198695/ENSG00000140990/ENSG00000212907/ENSG00000158828/ENSG00000166136/ENSG00000189043/ENSG00000147684/ENSG00000139180/ENSG00000183648/ENSG00000213619/ENSG00000198840/ENSG00000004779/ENSG00000170906/ENSG00000165264/ENSG00000119421	MT-ND1/MT-ND4/MT-ND2/MT-ND5/MT-ND6/NDUFB10/MT-ND4L/PINK1/NDUFB8/NDUFA4/NDUFB9/NDUFA9/NDUFB1/NDUFS3/MT-ND3/NDUFAB1/NDUFA3/NDUFB6/NDUFA8	19
BP	GO:0009161	ribonucleoside monophosphate metabolic process	61|1395	322|14261	3.07175e-07	5.77711e-05	ENSG00000198888/ENSG00000198712/ENSG00000198899/ENSG00000198804/ENSG00000198727/ENSG00000198886/ENSG00000198938/ENSG00000198763/ENSG00000179091/ENSG00000134333/ENSG00000198786/ENSG00000241837/ENSG00000198695/ENSG00000140990/ENSG00000212907/ENSG00000105329/ENSG00000170525/ENSG00000131174/ENSG00000158828/ENSG00000168610/ENSG00000166136/ENSG00000189043/ENSG00000147224/ENSG00000173660/ENSG00000198276…	MT-ND1/MT-CO2/MT-ATP6/MT-CO1/MT-CYB/MT-ND4/MT-CO3/MT-ND2/CYC1/LDHA/MT-ND5/ATP5PO/MT-ND6/NDUFB10/MT-ND4L/TGFB1/PFKFB3/COX7B/PINK1/STAT3/NDUFB8/NDUFA4/PRPS1/UQCRH/UCKL1/NUP205/CAD/ATP5ME/NDUFB9/COX7A2/COX5B/NDUFA9/UQCRFS1/ATP5F1C/PGM2L1/DDIT4/UQCR11/PGK1/ATIC/NDUFB1/COX5A/ATP5F1A/COX4I1/PGAM1/NDUFS3/NIPSNAP2/ADPGK/NUDT4/UQCC2/MT-ND3/GPI/NDUFAB1/UQCRB/NDUFA3/COX7C/MT-ATP8/AK1/NDUFB6/OGDH/NDUFA8/FAM1…	61
BP	GO:0002237	response to molecule of bacterial origin	54|1395	272|14261	3.13406e-07	5.77711e-05	ENSG00000170345/ENSG00000148344/ENSG00000178726/ENSG00000196352/ENSG00000143507/ENSG00000177606/ENSG00000197329/ENSG00000137752/ENSG00000163347/ENSG00000084207/ENSG00000028137/ENSG00000131979/ENSG00000105329/ENSG00000173334/ENSG00000166710/ENSG00000130522/ENSG00000118503/ENSG00000100906/ENSG00000011465/ENSG00000167815/ENSG00000168884/ENSG00000171223/ENSG00000165672/ENSG00000093010/ENSG00000137462…	FOS/PTGES/THBD/CD55/DUSP10/JUN/PELI1/CASP1/CLDN1/GSTP1/TNFRSF1B/GCH1/TGFB1/TRIB1/B2M/JUND/TNFAIP3/NFKBIA/DCN/PRDX2/TNIP2/JUNB/PRDX3/COMT/TLR2/IL18/IL1RN/CD24/SLPI/EDN1/HDAC5/RPS6KA3/SHPK/TRIM5/ICAM1/IL24/LYN/PALM3/PDE4B/NR1D1/ZFP36/MAPK8/CASP3/MALT1/IRAK1/IL1B/CD14/CXCL8/MAOB/PTGS2/CYP27B1/NOCT/HDAC2/AKAP8	54
BP	GO:0009150	purine ribonucleotide metabolic process	82|1395	483|14261	4.18568e-07	7.46671e-05	ENSG00000198888/ENSG00000198712/ENSG00000198899/ENSG00000198804/ENSG00000198727/ENSG00000198886/ENSG00000198938/ENSG00000198763/ENSG00000179091/ENSG00000134333/ENSG00000115919/ENSG00000198786/ENSG00000241837/ENSG00000160191/ENSG00000103202/ENSG00000198695/ENSG00000140990/ENSG00000212907/ENSG00000105329/ENSG00000221988/ENSG00000170525/ENSG00000131174/ENSG00000142627/ENSG00000158828/ENSG00000145439…	MT-ND1/MT-CO2/MT-ATP6/MT-CO1/MT-CYB/MT-ND4/MT-CO3/MT-ND2/CYC1/LDHA/KYNU/MT-ND5/ATP5PO/PDE9A/NME4/MT-ND6/NDUFB10/MT-ND4L/TGFB1/PPT2/PFKFB3/COX7B/EPHA2/PINK1/CBR4/SUCLA2/STAT3/NDUFB8/NDUFA4/DGAT1/PAPSS1/UQCRH/NUP205/RHOQ/SLC35B2/EFL1/ATP5ME/NDUFB9/COX7A2/COX5B/NDUFA9/ABHD14B/IMPAD1/UQCRFS1/ATP5F1C/PGM2L1/DDIT4/UQCR11/PGK1/ATIC/NDUFB1/COX5A/ATP5F1A/COX4I1/PDE4B/ACOT4/PGAM1/NDUFS3/PANK4/MPC1/NIPSNAP2…	82
BP	GO:0032496	response to lipopolysaccharide	52|1395	261|14261	4.60896e-07	7.80028e-05	ENSG00000170345/ENSG00000148344/ENSG00000178726/ENSG00000196352/ENSG00000143507/ENSG00000177606/ENSG00000197329/ENSG00000137752/ENSG00000163347/ENSG00000084207/ENSG00000028137/ENSG00000131979/ENSG00000105329/ENSG00000173334/ENSG00000130522/ENSG00000118503/ENSG00000100906/ENSG00000011465/ENSG00000167815/ENSG00000168884/ENSG00000171223/ENSG00000165672/ENSG00000093010/ENSG00000137462/ENSG00000150782…	FOS/PTGES/THBD/CD55/DUSP10/JUN/PELI1/CASP1/CLDN1/GSTP1/TNFRSF1B/GCH1/TGFB1/TRIB1/JUND/TNFAIP3/NFKBIA/DCN/PRDX2/TNIP2/JUNB/PRDX3/COMT/TLR2/IL18/IL1RN/SLPI/EDN1/HDAC5/RPS6KA3/SHPK/TRIM5/ICAM1/IL24/LYN/PALM3/PDE4B/NR1D1/ZFP36/MAPK8/CASP3/MALT1/IRAK1/IL1B/CD14/CXCL8/MAOB/PTGS2/CYP27B1/NOCT/HDAC2/AKAP8	52
BP	GO:0042542	response to hydrogen peroxide	32|1395	128|14261	4.65478e-07	7.80028e-05	ENSG00000120129/ENSG00000265972/ENSG00000233276/ENSG00000143878/ENSG00000176171/ENSG00000134333/ENSG00000198786/ENSG00000176170/ENSG00000177606/ENSG00000198695/ENSG00000136826/ENSG00000158828/ENSG00000173848/ENSG00000118503/ENSG00000096717/ENSG00000120899/ENSG00000165672/ENSG00000107679/ENSG00000149273/ENSG00000135679/ENSG00000277258/ENSG00000175592/ENSG00000164305/ENSG00000114209/ENSG00000132510…	DUSP1/TXNIP/GPX1/RHOB/BNIP3/LDHA/MT-ND5/SPHK1/JUN/MT-ND6/KLF4/PINK1/NET1/TNFAIP3/SIRT1/PTK2B/PRDX3/PLEKHA1/RPS3/MDM2/PCGF2/FOSL1/CASP3/PDCD10/KDM6B/STK25/RACK1/STK26/KLF2/HDAC2/AREG/MET	32
BP	GO:0009617	response to bacterium	77|1395	448|14261	5.75386e-07	9.35848e-05	ENSG00000170345/ENSG00000233276/ENSG00000148344/ENSG00000178726/ENSG00000196352/ENSG00000176171/ENSG00000143507/ENSG00000081181/ENSG00000125148/ENSG00000177606/ENSG00000197329/ENSG00000163220/ENSG00000137752/ENSG00000204592/ENSG00000163347/ENSG00000084207/ENSG00000028137/ENSG00000131979/ENSG00000105329/ENSG00000142627/ENSG00000173334/ENSG00000166710/ENSG00000130522/ENSG00000118503/ENSG00000100906…	FOS/GPX1/PTGES/THBD/CD55/BNIP3/DUSP10/ARG2/MT2A/JUN/PELI1/S100A9/CASP1/HLA-E/CLDN1/GSTP1/TNFRSF1B/GCH1/TGFB1/EPHA2/TRIB1/B2M/JUND/TNFAIP3/NFKBIA/C3/DCN/IL27RA/PRDX2/TNIP2/JUNB/PRDX3/COMT/BCL3/ISG15/TLR2/IL18/IL1RN/CD24/PLAC8/SLPI/EDN1/HDAC5/RPS6KA3/SHPK/RPL39/TRIM5/ICAM1/IFI44/IL24/LYN/PALM3/PPP1R11/PDE4B/NR1D1/ZFP36/MAPK8/SNX3/IFNE/CASP3/MALT1/IRAK1/IL1B/CD14/RPS19/CXCL8/MAOB/PTGS2/RAB1A/SYT11/L…	77
BP	GO:0046677	response to antibiotic	53|1395	272|14261	7.40451e-07	0.000116991	ENSG00000120129/ENSG00000265972/ENSG00000233276/ENSG00000198727/ENSG00000198886/ENSG00000143878/ENSG00000176171/ENSG00000134333/ENSG00000198786/ENSG00000176170/ENSG00000177606/ENSG00000277586/ENSG00000163347/ENSG00000198695/ENSG00000084207/ENSG00000136826/ENSG00000041982/ENSG00000158828/ENSG00000173848/ENSG00000137714/ENSG00000118503/ENSG00000096717/ENSG00000168610/ENSG00000120899/ENSG00000116741…	DUSP1/TXNIP/GPX1/MT-CYB/MT-ND4/RHOB/BNIP3/LDHA/MT-ND5/SPHK1/JUN/NEFL/CLDN1/MT-ND6/GSTP1/KLF4/TNC/PINK1/NET1/FDX1/TNFAIP3/SIRT1/STAT3/PTK2B/RGS2/HSPA5/PRDX3/PLEKHA1/PLA2G4A/RPS3/RGS19/MDM2/EDN1/CYB5R4/PCGF2/FOSL1/ICAM1/SLC9A1/CBL/CASP3/PDCD10/KDM6B/RPL23/CD14/STK25/MAOB/RACK1/STK26/GGH/KLF2/HDAC2/AREG/MET	53
BP	GO:0009167	purine ribonucleoside monophosphate metabolic process	58|1395	309|14261	8.19707e-07	0.000125916	ENSG00000198888/ENSG00000198712/ENSG00000198899/ENSG00000198804/ENSG00000198727/ENSG00000198886/ENSG00000198938/ENSG00000198763/ENSG00000179091/ENSG00000134333/ENSG00000198786/ENSG00000241837/ENSG00000198695/ENSG00000140990/ENSG00000212907/ENSG00000105329/ENSG00000170525/ENSG00000131174/ENSG00000158828/ENSG00000168610/ENSG00000166136/ENSG00000189043/ENSG00000173660/ENSG00000155561/ENSG00000169020…	MT-ND1/MT-CO2/MT-ATP6/MT-CO1/MT-CYB/MT-ND4/MT-CO3/MT-ND2/CYC1/LDHA/MT-ND5/ATP5PO/MT-ND6/NDUFB10/MT-ND4L/TGFB1/PFKFB3/COX7B/PINK1/STAT3/NDUFB8/NDUFA4/UQCRH/NUP205/ATP5ME/NDUFB9/COX7A2/COX5B/NDUFA9/UQCRFS1/ATP5F1C/PGM2L1/DDIT4/UQCR11/PGK1/ATIC/NDUFB1/COX5A/ATP5F1A/COX4I1/PGAM1/NDUFS3/NIPSNAP2/ADPGK/NUDT4/UQCC2/MT-ND3/GPI/NDUFAB1/UQCRB/NDUFA3/COX7C/MT-ATP8/AK1/NDUFB6/OGDH/NDUFA8/FAM173B	58
BP	GO:0009126	purine nucleoside monophosphate metabolic process	58|1395	310|14261	9.14629e-07	0.0001367	ENSG00000198888/ENSG00000198712/ENSG00000198899/ENSG00000198804/ENSG00000198727/ENSG00000198886/ENSG00000198938/ENSG00000198763/ENSG00000179091/ENSG00000134333/ENSG00000198786/ENSG00000241837/ENSG00000198695/ENSG00000140990/ENSG00000212907/ENSG00000105329/ENSG00000170525/ENSG00000131174/ENSG00000158828/ENSG00000168610/ENSG00000166136/ENSG00000189043/ENSG00000173660/ENSG00000155561/ENSG00000169020…	MT-ND1/MT-CO2/MT-ATP6/MT-CO1/MT-CYB/MT-ND4/MT-CO3/MT-ND2/CYC1/LDHA/MT-ND5/ATP5PO/MT-ND6/NDUFB10/MT-ND4L/TGFB1/PFKFB3/COX7B/PINK1/STAT3/NDUFB8/NDUFA4/UQCRH/NUP205/ATP5ME/NDUFB9/COX7A2/COX5B/NDUFA9/UQCRFS1/ATP5F1C/PGM2L1/DDIT4/UQCR11/PGK1/ATIC/NDUFB1/COX5A/ATP5F1A/COX4I1/PGAM1/NDUFS3/NIPSNAP2/ADPGK/NUDT4/UQCC2/MT-ND3/GPI/NDUFAB1/UQCRB/NDUFA3/COX7C/MT-ATP8/AK1/NDUFB6/OGDH/NDUFA8/FAM173B	58
BP	GO:0009123	nucleoside monophosphate metabolic process	62|1395	342|14261	1.18818e-06	0.000172911	ENSG00000198888/ENSG00000198712/ENSG00000198899/ENSG00000198804/ENSG00000198727/ENSG00000198886/ENSG00000198938/ENSG00000198763/ENSG00000179091/ENSG00000134333/ENSG00000198786/ENSG00000241837/ENSG00000198695/ENSG00000140990/ENSG00000212907/ENSG00000105329/ENSG00000170525/ENSG00000131174/ENSG00000158828/ENSG00000168610/ENSG00000166136/ENSG00000189043/ENSG00000147224/ENSG00000173660/ENSG00000198276…	MT-ND1/MT-CO2/MT-ATP6/MT-CO1/MT-CYB/MT-ND4/MT-CO3/MT-ND2/CYC1/LDHA/MT-ND5/ATP5PO/MT-ND6/NDUFB10/MT-ND4L/TGFB1/PFKFB3/COX7B/PINK1/STAT3/NDUFB8/NDUFA4/PRPS1/UQCRH/UCKL1/NUP205/CAD/ATP5ME/NDUFB9/COX7A2/COX5B/NDUFA9/PNKP/UQCRFS1/ATP5F1C/PGM2L1/DDIT4/UQCR11/PGK1/ATIC/NDUFB1/COX5A/ATP5F1A/COX4I1/PGAM1/NDUFS3/NIPSNAP2/ADPGK/NUDT4/UQCC2/MT-ND3/GPI/NDUFAB1/UQCRB/NDUFA3/COX7C/MT-ATP8/AK1/NDUFB6/OGDH/NDUFA8…	62
BP	GO:0009636	response to toxic substance	74|1395	435|14261	1.42435e-06	0.000201966	ENSG00000170345/ENSG00000120129/ENSG00000265972/ENSG00000233276/ENSG00000198727/ENSG00000198886/ENSG00000143878/ENSG00000178980/ENSG00000176171/ENSG00000134333/ENSG00000198786/ENSG00000176170/ENSG00000125148/ENSG00000177606/ENSG00000277586/ENSG00000163220/ENSG00000163347/ENSG00000198695/ENSG00000084207/ENSG00000136826/ENSG00000131979/ENSG00000041982/ENSG00000158828/ENSG00000166710/ENSG00000198843…	FOS/DUSP1/TXNIP/GPX1/MT-CYB/MT-ND4/RHOB/SELENOW/BNIP3/LDHA/MT-ND5/SPHK1/MT2A/JUN/NEFL/S100A9/CLDN1/MT-ND6/GSTP1/KLF4/GCH1/TNC/PINK1/B2M/SELENOT/NET1/SLC7A8/TNFAIP3/GPX4/MT1E/KCNK1/SIRT1/ABTB2/KCNMA1/STAT3/PTGS1/PTK2B/RGS2/PRDX2/PRXL2A/AKR1B10/PRDX3/PLEKHA1/GSTM3/RPS3/PRDX4/RGS19/TLR2/MDM2/EDN1/AKR7A3/PCGF2/FOSL1/ICAM1/BLMH/LYN/CPOX/CBL/CASP3/PDCD10/CYGB/KDM6B/CD14/GPX2/STK25/MAOB/RACK1/PTGS2/STK2…	74
BP	GO:0010035	response to inorganic substance	80|1395	483|14261	1.59159e-06	0.000214716	ENSG00000165272/ENSG00000170345/ENSG00000120129/ENSG00000265972/ENSG00000233276/ENSG00000148344/ENSG00000198804/ENSG00000198727/ENSG00000125740/ENSG00000143878/ENSG00000178980/ENSG00000176171/ENSG00000134333/ENSG00000198786/ENSG00000176170/ENSG00000125148/ENSG00000177606/ENSG00000277586/ENSG00000163347/ENSG00000198695/ENSG00000136826/ENSG00000131979/ENSG00000158828/ENSG00000166710/ENSG00000173848…	AQP3/FOS/DUSP1/TXNIP/GPX1/PTGES/MT-CO1/MT-CYB/FOSB/RHOB/SELENOW/BNIP3/LDHA/MT-ND5/SPHK1/MT2A/JUN/NEFL/CLDN1/MT-ND6/KLF4/GCH1/PINK1/B2M/NET1/JUND/TNFAIP3/MT1E/SIPA1/SIRT1/KCNMA1/NPC1/MIEN1/PTK2B/S100A13/IL1A/HSPA5/PRDX2/JUNB/PRDX3/PLEKHA1/MMP3/RPS3/SELENOM/LOXL2/MDM2/EDN1/ATIC/PCGF2/FOSL1/MMP9/ICAM1/CPOX/AHCYL1/PRNP/MAPK8/MAPK9/CASP3/PDCD10/KDM6B/CPNE8/TNFRSF11B/LIG4/CD14/EGLN1/STK25/MAOB/RACK1/PT…	80
BP	GO:0010257	NADH dehydrogenase complex assembly	20|1395	64|14261	1.63076e-06	0.000214716	ENSG00000198888/ENSG00000198886/ENSG00000198763/ENSG00000198786/ENSG00000198695/ENSG00000140990/ENSG00000130159/ENSG00000105341/ENSG00000166136/ENSG00000147684/ENSG00000139180/ENSG00000123545/ENSG00000183648/ENSG00000213619/ENSG00000198840/ENSG00000004779/ENSG00000170906/ENSG00000101247/ENSG00000165264/ENSG00000119421	MT-ND1/MT-ND4/MT-ND2/MT-ND5/MT-ND6/NDUFB10/ECSIT/DMAC2/NDUFB8/NDUFB9/NDUFA9/NDUFAF4/NDUFB1/NDUFS3/MT-ND3/NDUFAB1/NDUFA3/NDUFAF5/NDUFB6/NDUFA8	20
BP	GO:0032981	mitochondrial respiratory chain complex I assembly	20|1395	64|14261	1.63076e-06	0.000214716	ENSG00000198888/ENSG00000198886/ENSG00000198763/ENSG00000198786/ENSG00000198695/ENSG00000140990/ENSG00000130159/ENSG00000105341/ENSG00000166136/ENSG00000147684/ENSG00000139180/ENSG00000123545/ENSG00000183648/ENSG00000213619/ENSG00000198840/ENSG00000004779/ENSG00000170906/ENSG00000101247/ENSG00000165264/ENSG00000119421	MT-ND1/MT-ND4/MT-ND2/MT-ND5/MT-ND6/NDUFB10/ECSIT/DMAC2/NDUFB8/NDUFB9/NDUFA9/NDUFAF4/NDUFB1/NDUFS3/MT-ND3/NDUFAB1/NDUFA3/NDUFAF5/NDUFB6/NDUFA8	20
BP	GO:0001667	ameboidal-type cell migration	63|1395	360|14261	3.32594e-06	0.000423878	ENSG00000233276/ENSG00000112715/ENSG00000143878/ENSG00000111348/ENSG00000125398/ENSG00000150630/ENSG00000143507/ENSG00000177606/ENSG00000112562/ENSG00000136826/ENSG00000164171/ENSG00000105329/ENSG00000142627/ENSG00000166582/ENSG00000176692/ENSG00000127603/ENSG00000159346/ENSG00000077782/ENSG00000096717/ENSG00000123908/ENSG00000010438/ENSG00000011465/ENSG00000120899/ENSG00000108561/ENSG00000123358…	GPX1/VEGFA/RHOB/ARHGDIB/SOX9/VEGFC/DUSP10/JUN/SMOC2/KLF4/ITGA2/TGFB1/EPHA2/CENPV/FOXC2/MACF1/ADIPOR1/FGFR1/SIRT1/AGO2/PRSS3/DCN/PTK2B/C1QBP/NR4A1/KITLG/S100A2/EPB41L5/PIP5K1A/DLL4/SEMA3C/ITGB1/MAPRE2/PTPN11/GNA12/SMURF2/LOXL2/EFNB1/PTK2/EDN1/SDC4/HBEGF/HDAC5/TBX1/MMP9/SEMA3B/ATP5F1A/PLEKHG5/PDCD10/CYGB/PTPRR/RAB11A/TGFBR2/GPI/CIB1/PTGS2/NRP2/SPRED1/RGCC/BCAR1/PKN1/MET/NOV	63
BP	GO:0043900	regulation of multi-organism process	61|1395	345|14261	3.37263e-06	0.000423878	ENSG00000196352/ENSG00000111348/ENSG00000134321/ENSG00000129657/ENSG00000081181/ENSG00000177606/ENSG00000172243/ENSG00000172183/ENSG00000173334/ENSG00000118503/ENSG00000086062/ENSG00000173599/ENSG00000137628/ENSG00000166033/ENSG00000107201/ENSG00000204516/ENSG00000123908/ENSG00000163882/ENSG00000083937/ENSG00000139722/ENSG00000108561/ENSG00000167815/ENSG00000138646/ENSG00000101158/ENSG00000204977…	CD55/ARHGDIB/RSAD2/SEC14L1/ARG2/JUN/CLEC7A/ISG20/TRIB1/TNFAIP3/B4GALT1/PC/DDX60/HTRA1/DDX58/MICB/AGO2/POLR2H/CHMP2B/VPS37B/C1QBP/PRDX2/HERC5/NELFCD/TRIM13/ISG15/PRDX4/STOM/SMURF2/TSG101/NPLOC4/ZC3HAV1/SLPI/STXBP1/IFIT1/TRIM5/INTS13/OAS1/ZFP36/ITGAV/SNX3/INHBA/NR5A2/PTX3/ADARB1/ELMOD2/IL1B/PUM2/POLR2J/TMEM173/CIB1/SMARCB1/CXCL8/LAMP3/IFI16/OASL/SYT11/MX1/DYNLT1/HDAC2/BCL2L11	61
BP	GO:0007173	epidermal growth factor receptor signaling pathway	28|1395	115|14261	4.16652e-06	0.000510176	ENSG00000125398/ENSG00000147689/ENSG00000013588/ENSG00000164850/ENSG00000105329/ENSG00000070423/ENSG00000141738/ENSG00000120899/ENSG00000136158/ENSG00000182585/ENSG00000127947/ENSG00000179295/ENSG00000074319/ENSG00000169398/ENSG00000113070/ENSG00000163235/ENSG00000114423/ENSG00000100985/ENSG00000141441/ENSG00000110395/ENSG00000164615/ENSG00000177885/ENSG00000168374/ENSG00000050820/ENSG00000071051…	SOX9/FAM83A/GPRC5A/GPER1/TGFB1/RNF126/GRB7/PTK2B/SPRY2/EPGN/PTPN12/PTPN11/TSG101/PTK2/HBEGF/TGFA/CBLB/MMP9/GAREM1/CBL/CAMLG/GRB2/ARF4/BCAR1/NCK2/PLAUR/AREG/EFEMP1	28
BP	GO:0006979	response to oxidative stress	68|1395	401|14261	4.24378e-06	0.000510176	ENSG00000170345/ENSG00000120129/ENSG00000265972/ENSG00000233276/ENSG00000198888/ENSG00000198804/ENSG00000143878/ENSG00000244405/ENSG00000116016/ENSG00000176171/ENSG00000134333/ENSG00000198786/ENSG00000176170/ENSG00000177606/ENSG00000198695/ENSG00000084207/ENSG00000100225/ENSG00000136826/ENSG00000131979/ENSG00000136159/ENSG00000158828/ENSG00000133794/ENSG00000173848/ENSG00000118503/ENSG00000167468…	FOS/DUSP1/TXNIP/GPX1/MT-ND1/MT-CO1/RHOB/ETV5/EPAS1/BNIP3/LDHA/MT-ND5/SPHK1/JUN/MT-ND6/GSTP1/FBXO7/KLF4/GCH1/NUDT15/PINK1/ARNTL/NET1/TNFAIP3/GPX4/MICB/SIRT1/PTGS1/PTK2B/AGAP3/PLK3/NCF2/PRDX2/PRDX3/PLEKHA1/MMP3/PRKRA/RPS3/PRDX4/PNKP/MDM2/EDN1/PCGF2/FOSL1/MMP9/PRNP/RWDD1/MAPK8/MAPK9/CASP3/PDCD10/CYGB/KDM6B/TLDC1/GPX2/MT-ND3/EGLN1/STK25/RACK1/PTGS2/STK26/ROMO1/DAPK1/KLF2/HDAC2/AREG/ERCC1/MET	68
BP	GO:0040017	positive regulation of locomotion	79|1395	489|14261	4.89019e-06	0.000575378	ENSG00000112715/ENSG00000143878/ENSG00000151651/ENSG00000054654/ENSG00000125398/ENSG00000150630/ENSG00000019549/ENSG00000176170/ENSG00000161638/ENSG00000091409/ENSG00000177606/ENSG00000112562/ENSG00000164850/ENSG00000164171/ENSG00000172243/ENSG00000105329/ENSG00000128512/ENSG00000114353/ENSG00000176692/ENSG00000173599/ENSG00000077782/ENSG00000096717/ENSG00000174574/ENSG00000123908/ENSG00000168610…	VEGFA/RHOB/ADAM8/SYNE2/SOX9/VEGFC/SNAI2/SPHK1/ITGA5/ITGA6/JUN/SMOC2/GPER1/ITGA2/CLEC7A/TGFB1/DOCK4/GNAI2/FOXC2/PC/FGFR1/SIRT1/AKIRIN1/AGO2/STAT3/CHMP2B/GRB7/MIEN1/PTK2B/PIK3CD/VPS37B/SDCBP/C1QBP/HSPA5/KITLG/SPRY2/NSMF/EPB41L5/SEMA3C/MAPRE1/LGALS3/ITGB1/RAC2/MAPRE2/TWIST2/BVES/SMURF2/S1PR1/CD151/TSG101/MDM2/PTK2/CFAP20/EDN1/HBEGF/MMP9/ICAM1/LYN/SEMA3B/ATP5F1A/ITGAV/PDCD10/IL1B/RAB11A/TGFBR2/GPI/MG…	79
BP	GO:0051896	regulation of protein kinase B signaling	38|1395	183|14261	5.77076e-06	0.00066484	ENSG00000233276/ENSG00000151651/ENSG00000169047/ENSG00000164850/ENSG00000136826/ENSG00000105329/ENSG00000142627/ENSG00000158828/ENSG00000077782/ENSG00000096717/ENSG00000160867/ENSG00000171608/ENSG00000177105/ENSG00000108561/ENSG00000049130/ENSG00000136158/ENSG00000158125/ENSG00000182585/ENSG00000107679/ENSG00000181852/ENSG00000150093/ENSG00000128340/ENSG00000179295/ENSG00000126458/ENSG00000164327…	GPX1/ADAM8/IRS1/GPER1/KLF4/TGFB1/EPHA2/PINK1/FGFR1/SIRT1/FGFR4/PIK3CD/RHOG/C1QBP/KITLG/SPRY2/XDH/EPGN/PLEKHA1/RNF41/ITGB1/RAC2/PTPN11/RRAS/RICTOR/IL18/PTK2/HBEGF/TGFA/AKR1C2/CIB1/RACK1/FAM110C/GRB2/ESR1/AREG/RAC1/MET	38
BP	GO:0010631	epithelial cell migration	49|1395	262|14261	6.3832e-06	0.00072039	ENSG00000233276/ENSG00000112715/ENSG00000143878/ENSG00000125398/ENSG00000150630/ENSG00000143507/ENSG00000177606/ENSG00000112562/ENSG00000136826/ENSG00000164171/ENSG00000105329/ENSG00000142627/ENSG00000176692/ENSG00000127603/ENSG00000159346/ENSG00000077782/ENSG00000096717/ENSG00000010438/ENSG00000011465/ENSG00000120899/ENSG00000123358/ENSG00000196754/ENSG00000115109/ENSG00000128917/ENSG00000150093…	GPX1/VEGFA/RHOB/SOX9/VEGFC/DUSP10/JUN/SMOC2/KLF4/ITGA2/TGFB1/EPHA2/FOXC2/MACF1/ADIPOR1/FGFR1/SIRT1/PRSS3/DCN/PTK2B/NR4A1/S100A2/EPB41L5/DLL4/ITGB1/MAPRE2/PTPN11/LOXL2/PTK2/EDN1/HBEGF/HDAC5/MMP9/ATP5F1A/PLEKHG5/PDCD10/PTPRR/RAB11A/TGFBR2/GPI/CIB1/PTGS2/NRP2/SPRED1/RGCC/BCAR1/PKN1/MET/NOV	49
BP	GO:0051348	negative regulation of transferase activity	48|1395	255|14261	6.59352e-06	0.000725188	ENSG00000120129/ENSG00000129757/ENSG00000104332/ENSG00000143507/ENSG00000013588/ENSG00000018408/ENSG00000084207/ENSG00000100225/ENSG00000173334/ENSG00000118503/ENSG00000096717/ENSG00000116741/ENSG00000120875/ENSG00000136158/ENSG00000171863/ENSG00000162545/ENSG00000165672/ENSG00000071575/ENSG00000130829/ENSG00000112208/ENSG00000108946/ENSG00000148841/ENSG00000074319/ENSG00000131023/ENSG00000180370…	DUSP1/CDKN1C/SFRP1/DUSP10/GPRC5A/WWTR1/GSTP1/FBXO7/TRIB1/TNFAIP3/SIRT1/RGS2/DUSP4/SPRY2/RPS7/CAMK2N1/PRDX3/TRIB2/DUSP9/BAG2/PRKAR1A/ITPRIP/TSG101/LATS1/PAK2/CBLB/DUSP6/LYN/ZFP36/CBL/CASP3/UCHL1/SPRY4/ADARB1/RPL23/IL1B/DUSP5/CIB1/NPRL2/RACK1/SPRED1/UBASH3B/TAOK3/PKN1/DVL1/PHPT1/MAD2L1/HHEX	48
BP	GO:0043491	protein kinase B signaling	41|1395	205|14261	6.68799e-06	0.000725188	ENSG00000233276/ENSG00000151651/ENSG00000169047/ENSG00000125398/ENSG00000164850/ENSG00000136826/ENSG00000105329/ENSG00000142627/ENSG00000158828/ENSG00000077782/ENSG00000096717/ENSG00000160867/ENSG00000171608/ENSG00000177105/ENSG00000108561/ENSG00000173846/ENSG00000049130/ENSG00000136158/ENSG00000158125/ENSG00000182585/ENSG00000107679/ENSG00000181852/ENSG00000150093/ENSG00000128340/ENSG00000179295…	GPX1/ADAM8/IRS1/SOX9/GPER1/KLF4/TGFB1/EPHA2/PINK1/FGFR1/SIRT1/FGFR4/PIK3CD/RHOG/C1QBP/PLK3/KITLG/SPRY2/XDH/EPGN/PLEKHA1/RNF41/ITGB1/RAC2/PTPN11/RRAS/RICTOR/IL18/PTK2/HBEGF/TGFA/AKR1C2/IL1B/CIB1/RACK1/FAM110C/GRB2/ESR1/AREG/RAC1/MET	41
BP	GO:0090132	epithelium migration	49|1395	263|14261	7.11693e-06	0.000756858	ENSG00000233276/ENSG00000112715/ENSG00000143878/ENSG00000125398/ENSG00000150630/ENSG00000143507/ENSG00000177606/ENSG00000112562/ENSG00000136826/ENSG00000164171/ENSG00000105329/ENSG00000142627/ENSG00000176692/ENSG00000127603/ENSG00000159346/ENSG00000077782/ENSG00000096717/ENSG00000010438/ENSG00000011465/ENSG00000120899/ENSG00000123358/ENSG00000196754/ENSG00000115109/ENSG00000128917/ENSG00000150093…	GPX1/VEGFA/RHOB/SOX9/VEGFC/DUSP10/JUN/SMOC2/KLF4/ITGA2/TGFB1/EPHA2/FOXC2/MACF1/ADIPOR1/FGFR1/SIRT1/PRSS3/DCN/PTK2B/NR4A1/S100A2/EPB41L5/DLL4/ITGB1/MAPRE2/PTPN11/LOXL2/PTK2/EDN1/HBEGF/HDAC5/MMP9/ATP5F1A/PLEKHG5/PDCD10/PTPRR/RAB11A/TGFBR2/GPI/CIB1/PTGS2/NRP2/SPRED1/RGCC/BCAR1/PKN1/MET/NOV	49
BP	GO:0006401	RNA catabolic process	64|1395	377|14261	7.802e-06	0.000814057	ENSG00000028137/ENSG00000172183/ENSG00000163682/ENSG00000197756/ENSG00000123908/ENSG00000177954/ENSG00000105193/ENSG00000197728/ENSG00000137154/ENSG00000171863/ENSG00000231500/ENSG00000008988/ENSG00000071082/ENSG00000115268/ENSG00000155508/ENSG00000122026/ENSG00000138326/ENSG00000142534/ENSG00000152518/ENSG00000149273/ENSG00000104408/ENSG00000110700/ENSG00000131469/ENSG00000114391/ENSG00000105640…	TNFRSF1B/ISG20/RPL9/RPL37A/AGO2/RPS27/RPS16/RPS26/RPS6/RPS7/RPS18/RPS20/RPL31/RPS15/CNOT8/RPL21/RPS24/RPS11/ZFP36L2/RPS3/EIF3E/RPS13/RPL27/RPL24/RPL18A/ZC3HAV1/RPL15/RPS25/RPS28/RPL34/RPS3A/RPL13A/RPL39/PSMA4/SLIRP/LSM2/ZFP36/RPSA/PSMB4/RPL10/RPL12/RPL7A/RIDA/RPL13/RPS5/RPL6/RPS14/RPL23/RPL4/DXO/PUM2/RPL26/RPS19/RPLP0/PCID2/RNASEH2C/NT5C3B/RPL41/PSMD13/XRN2/RPL27A/NOCT/ZPR1/RPL38	64
BP	GO:0016051	carbohydrate biosynthetic process	37|1395	179|14261	8.50728e-06	0.000871209	ENSG00000103044/ENSG00000162772/ENSG00000169047/ENSG00000169764/ENSG00000176597/ENSG00000164850/ENSG00000105329/ENSG00000141401/ENSG00000137700/ENSG00000086062/ENSG00000170340/ENSG00000133731/ENSG00000173599/ENSG00000096717/ENSG00000179913/ENSG00000120899/ENSG00000105655/ENSG00000129255/ENSG00000158470/ENSG00000196937/ENSG00000136213/ENSG00000182022/ENSG00000110080/ENSG00000171310/ENSG00000104331…	HAS3/ATF3/IRS1/UGP2/B3GNT5/GPER1/TGFB1/IMPA2/SLC37A4/B4GALT1/B3GNT2/IMPA1/PC/SIRT1/B3GNT3/PTK2B/ISYNA1/MPDU1/B4GALT5/FAM3C/CHST12/CHST15/ST3GAL4/CHST11/IMPAD1/PGM2L1/SORBS1/SLC25A10/PGK1/NR1D1/PGAM1/EXTL3/GPI/SLC25A11/PPP1CB/SORD/CHST10	37
BP	GO:0001525	angiogenesis	72|1395	441|14261	8.84398e-06	0.000889222	ENSG00000233276/ENSG00000104332/ENSG00000112715/ENSG00000143878/ENSG00000186340/ENSG00000151651/ENSG00000177283/ENSG00000130066/ENSG00000116016/ENSG00000150630/ENSG00000176170/ENSG00000161638/ENSG00000177606/ENSG00000112562/ENSG00000109854/ENSG00000136826/ENSG00000064300/ENSG00000142627/ENSG00000118503/ENSG00000086062/ENSG00000176692/ENSG00000077782/ENSG00000096717/ENSG00000123908/ENSG00000125730…	GPX1/SFRP1/VEGFA/RHOB/THBS2/ADAM8/FZD8/SAT1/EPAS1/VEGFC/SPHK1/ITGA5/JUN/SMOC2/HTATIP2/KLF4/NGFR/EPHA2/TNFAIP3/B4GALT1/FOXC2/FGFR1/SIRT1/AGO2/C3/STAT3/DCN/PTK2B/IL1A/NR4A1/SPRY2/EPGN/ELK3/DLL4/PDCL3/ITGB1/ANGPTL4/APLN/SH2D2A/RRAS/LOXL2/S1PR1/IL18/PTK2/TNFAIP2/EDN1/JAG1/HDAC5/TBX1/GATA6/PGK1/HEY1/ITGAV/PDCD10/FOXC1/IL1B/RAPGEF3/TGFBR2/CIB1/EGLN1/CXCL8/PTGS2/NRP2/SPRED1/FOXO4/RGCC/MDK/PKNOX1/KLF2/AD…	72
BP	GO:0030335	positive regulation of cell migration	72|1395	444|14261	1.12341e-05	0.00110937	ENSG00000112715/ENSG00000143878/ENSG00000151651/ENSG00000054654/ENSG00000125398/ENSG00000150630/ENSG00000019549/ENSG00000176170/ENSG00000161638/ENSG00000091409/ENSG00000177606/ENSG00000112562/ENSG00000164850/ENSG00000164171/ENSG00000172243/ENSG00000105329/ENSG00000128512/ENSG00000114353/ENSG00000176692/ENSG00000077782/ENSG00000096717/ENSG00000174574/ENSG00000123908/ENSG00000168610/ENSG00000141738…	VEGFA/RHOB/ADAM8/SYNE2/SOX9/VEGFC/SNAI2/SPHK1/ITGA5/ITGA6/JUN/SMOC2/GPER1/ITGA2/CLEC7A/TGFB1/DOCK4/GNAI2/FOXC2/FGFR1/SIRT1/AKIRIN1/AGO2/STAT3/GRB7/MIEN1/PTK2B/PIK3CD/SDCBP/C1QBP/HSPA5/KITLG/SPRY2/NSMF/EPB41L5/SEMA3C/MAPRE1/LGALS3/ITGB1/RAC2/MAPRE2/TWIST2/SMURF2/S1PR1/CD151/MDM2/PTK2/EDN1/HBEGF/MMP9/ICAM1/LYN/SEMA3B/ATP5F1A/ITGAV/PDCD10/IL1B/RAB11A/TGFBR2/GPI/MGAT5/CIB1/CXCL8/RACK1/PTGS2/FAM110C/N…	72
BP	GO:0090130	tissue migration	49|1395	268|14261	1.21064e-05	0.00115428	ENSG00000233276/ENSG00000112715/ENSG00000143878/ENSG00000125398/ENSG00000150630/ENSG00000143507/ENSG00000177606/ENSG00000112562/ENSG00000136826/ENSG00000164171/ENSG00000105329/ENSG00000142627/ENSG00000176692/ENSG00000127603/ENSG00000159346/ENSG00000077782/ENSG00000096717/ENSG00000010438/ENSG00000011465/ENSG00000120899/ENSG00000123358/ENSG00000196754/ENSG00000115109/ENSG00000128917/ENSG00000150093…	GPX1/VEGFA/RHOB/SOX9/VEGFC/DUSP10/JUN/SMOC2/KLF4/ITGA2/TGFB1/EPHA2/FOXC2/MACF1/ADIPOR1/FGFR1/SIRT1/PRSS3/DCN/PTK2B/NR4A1/S100A2/EPB41L5/DLL4/ITGB1/MAPRE2/PTPN11/LOXL2/PTK2/EDN1/HBEGF/HDAC5/MMP9/ATP5F1A/PLEKHG5/PDCD10/PTPRR/RAB11A/TGFBR2/GPI/CIB1/PTGS2/NRP2/SPRED1/RGCC/BCAR1/PKN1/MET/NOV	49
BP	GO:0051272	positive regulation of cellular component movement	76|1395	477|14261	1.22616e-05	0.00115428	ENSG00000112715/ENSG00000143878/ENSG00000151651/ENSG00000054654/ENSG00000125398/ENSG00000150630/ENSG00000019549/ENSG00000176170/ENSG00000161638/ENSG00000091409/ENSG00000177606/ENSG00000112562/ENSG00000164850/ENSG00000164171/ENSG00000172243/ENSG00000105329/ENSG00000128512/ENSG00000114353/ENSG00000176692/ENSG00000077782/ENSG00000096717/ENSG00000174574/ENSG00000123908/ENSG00000168610/ENSG00000141738…	VEGFA/RHOB/ADAM8/SYNE2/SOX9/VEGFC/SNAI2/SPHK1/ITGA5/ITGA6/JUN/SMOC2/GPER1/ITGA2/CLEC7A/TGFB1/DOCK4/GNAI2/FOXC2/FGFR1/SIRT1/AKIRIN1/AGO2/STAT3/GRB7/MIEN1/PTK2B/PIK3CD/SDCBP/C1QBP/HSPA5/KITLG/SPRY2/NSMF/EPB41L5/SEMA3C/MAPRE1/LGALS3/ITGB1/RAC2/MAPRE2/TWIST2/SMURF2/S1PR1/CD151/MDM2/PTK2/CFAP20/EDN1/HBEGF/BCL6/MMP9/ICAM1/LYN/SEMA3B/ATP5F1A/ITGAV/PDCD10/IL1B/RAB11A/TGFBR2/RPS19/GPI/MGAT5/CIB1/CXCL8/RAC…	76
BP	GO:0033108	mitochondrial respiratory chain complex assembly	24|1395	96|14261	1.23151e-05	0.00115428	ENSG00000198888/ENSG00000198886/ENSG00000198763/ENSG00000198786/ENSG00000198695/ENSG00000140990/ENSG00000130159/ENSG00000105341/ENSG00000166136/ENSG00000147684/ENSG00000139180/ENSG00000123545/ENSG00000138495/ENSG00000183648/ENSG00000213619/ENSG00000137288/ENSG00000198840/ENSG00000004779/ENSG00000156467/ENSG00000170906/ENSG00000101247/ENSG00000165264/ENSG00000119421/ENSG00000181924	MT-ND1/MT-ND4/MT-ND2/MT-ND5/MT-ND6/NDUFB10/ECSIT/DMAC2/NDUFB8/NDUFB9/NDUFA9/NDUFAF4/COX17/NDUFB1/NDUFS3/UQCC2/MT-ND3/NDUFAB1/UQCRB/NDUFA3/NDUFAF5/NDUFB6/NDUFA8/COA4	24
BP	GO:2000147	positive regulation of cell motility	74|1395	464|14261	1.54007e-05	0.00141943	ENSG00000112715/ENSG00000143878/ENSG00000151651/ENSG00000054654/ENSG00000125398/ENSG00000150630/ENSG00000019549/ENSG00000176170/ENSG00000161638/ENSG00000091409/ENSG00000177606/ENSG00000112562/ENSG00000164850/ENSG00000164171/ENSG00000172243/ENSG00000105329/ENSG00000128512/ENSG00000114353/ENSG00000176692/ENSG00000077782/ENSG00000096717/ENSG00000174574/ENSG00000123908/ENSG00000168610/ENSG00000141738…	VEGFA/RHOB/ADAM8/SYNE2/SOX9/VEGFC/SNAI2/SPHK1/ITGA5/ITGA6/JUN/SMOC2/GPER1/ITGA2/CLEC7A/TGFB1/DOCK4/GNAI2/FOXC2/FGFR1/SIRT1/AKIRIN1/AGO2/STAT3/GRB7/MIEN1/PTK2B/PIK3CD/SDCBP/C1QBP/HSPA5/KITLG/SPRY2/NSMF/EPB41L5/SEMA3C/MAPRE1/LGALS3/ITGB1/RAC2/MAPRE2/TWIST2/SMURF2/S1PR1/CD151/MDM2/PTK2/CFAP20/EDN1/HBEGF/MMP9/ICAM1/LYN/SEMA3B/ATP5F1A/ITGAV/PDCD10/IL1B/RAB11A/TGFBR2/GPI/MGAT5/CIB1/CXCL8/RACK1/PTGS2/FA…	74
BP	GO:0034614	cellular response to reactive oxygen species	31|1395	145|14261	2.23577e-05	0.00202686	ENSG00000170345/ENSG00000143878/ENSG00000176171/ENSG00000176170/ENSG00000177606/ENSG00000136826/ENSG00000131979/ENSG00000158828/ENSG00000173848/ENSG00000118503/ENSG00000096717/ENSG00000133612/ENSG00000167815/ENSG00000165672/ENSG00000107679/ENSG00000149968/ENSG00000149273/ENSG00000135679/ENSG00000277258/ENSG00000100985/ENSG00000107643/ENSG00000050748/ENSG00000114209/ENSG00000132510/ENSG00000115694…	FOS/RHOB/BNIP3/SPHK1/JUN/KLF4/GCH1/PINK1/NET1/TNFAIP3/SIRT1/AGAP3/PRDX2/PRDX3/PLEKHA1/MMP3/RPS3/MDM2/PCGF2/MMP9/MAPK8/MAPK9/PDCD10/KDM6B/STK25/RACK1/STK26/ROMO1/KLF2/HDAC2/MET	31
BP	GO:0006605	protein targeting	66|1395	407|14261	2.58768e-05	0.00230804	ENSG00000100225/ENSG00000119912/ENSG00000158828/ENSG00000051128/ENSG00000163682/ENSG00000197756/ENSG00000177954/ENSG00000139722/ENSG00000169100/ENSG00000173210/ENSG00000137575/ENSG00000044574/ENSG00000105193/ENSG00000197728/ENSG00000137154/ENSG00000171863/ENSG00000231500/ENSG00000008988/ENSG00000152056/ENSG00000071082/ENSG00000115268/ENSG00000122026/ENSG00000138326/ENSG00000128340/ENSG00000142534…	FBXO7/IDE/PINK1/HOMER3/RPL9/RPL37A/RPS27/VPS37B/SLC25A6/ABLIM3/SDCBP/HSPA5/RPS16/RPS26/RPS6/RPS7/RPS18/RPS20/AP1S3/RPL31/RPS15/RPL21/RPS24/RAC2/RPS11/RPS3/RPS13/STOM/RPL27/PEX19/RPL24/ZFAND2B/RPL18A/RPL15/RPS25/RPS28/RPL34/UBE2D1/RPS3A/RPL13A/RPL39/RPSA/RPL10/PRNP/RPL12/RPL7A/RPL13/ACOT4/RPS5/TIMM13/RPL6/RPS14/RPL23/RPL4/MICALL1/ACOT8/RPL26/RPS19/RPLP0/CIB1/RPL41/RPL27A/SPCS3/ROMO1/RPL38/PEX7	66
BP	GO:0070373	negative regulation of ERK1 and ERK2 cascade	18|1395	64|14261	2.71402e-05	0.0023823	ENSG00000120129/ENSG00000100234/ENSG00000162772/ENSG00000143507/ENSG00000174343/ENSG00000164850/ENSG00000084207/ENSG00000136826/ENSG00000120875/ENSG00000136158/ENSG00000162545/ENSG00000165795/ENSG00000139318/ENSG00000254087/ENSG00000187678/ENSG00000153233/ENSG00000153721/ENSG00000166068	DUSP1/TIMP3/ATF3/DUSP10/CHRNA9/GPER1/GSTP1/KLF4/DUSP4/SPRY2/CAMK2N1/NDRG2/DUSP6/LYN/SPRY4/PTPRR/CNKSR3/SPRED1	18
BP	GO:0006123	mitochondrial electron transport, cytochrome c to oxygen	9|1395	19|14261	2.97327e-05	0.00252956	ENSG00000198712/ENSG00000198804/ENSG00000198938/ENSG00000131174/ENSG00000189043/ENSG00000135940/ENSG00000178741/ENSG00000131143/ENSG00000127184	MT-CO2/MT-CO1/MT-CO3/COX7B/NDUFA4/COX5B/COX5A/COX4I1/COX7C	9
BP	GO:0019646	aerobic electron transport chain	9|1395	19|14261	2.97327e-05	0.00252956	ENSG00000198712/ENSG00000198804/ENSG00000198938/ENSG00000131174/ENSG00000189043/ENSG00000135940/ENSG00000178741/ENSG00000131143/ENSG00000127184	MT-CO2/MT-CO1/MT-CO3/COX7B/NDUFA4/COX5B/COX5A/COX4I1/COX7C	9
BP	GO:0071396	cellular response to lipid	77|1395	498|14261	3.14618e-05	0.0026037	ENSG00000104332/ENSG00000019186/ENSG00000196352/ENSG00000169047/ENSG00000124225/ENSG00000125398/ENSG00000019549/ENSG00000164850/ENSG00000137752/ENSG00000163347/ENSG00000084207/ENSG00000028137/ENSG00000136826/ENSG00000164171/ENSG00000105329/ENSG00000041982/ENSG00000173334/ENSG00000133794/ENSG00000137714/ENSG00000118503/ENSG00000078369/ENSG00000096717/ENSG00000100906/ENSG00000141458/ENSG00000120899…	SFRP1/CYP24A1/CD55/IRS1/PMEPA1/SOX9/SNAI2/GPER1/CASP1/CLDN1/GSTP1/TNFRSF1B/KLF4/ITGA2/TGFB1/TNC/TRIB1/ARNTL/FDX1/TNFAIP3/GNB1/SIRT1/NFKBIA/NPC1/PTK2B/NR1D2/NR4A1/PRDX2/TEAD2/TNIP2/OSR1/ZFP36L2/ATP1A1/TLR2/IL18/IL1RN/LATS1/ATP2B1/EDN1/CPT1A/HDAC5/YWHAH/DDIT4/TBX1/AKR1C2/CCNE1/SHPK/POU4F1/TRIM5/ICAM1/IL24/LYN/PDE4B/NR1D1/ZFP36/RWDD1/MAPK8/INHBA/MALT1/NR5A2/IRAK1/ESRRA/EIF4E/IL1B/CD14/MT-ND3/ESR2/CX…	77
BP	GO:0006469	negative regulation of protein kinase activity	40|1395	211|14261	3.19108e-05	0.0026037	ENSG00000120129/ENSG00000129757/ENSG00000104332/ENSG00000143507/ENSG00000013588/ENSG00000018408/ENSG00000084207/ENSG00000100225/ENSG00000173334/ENSG00000118503/ENSG00000096717/ENSG00000116741/ENSG00000120875/ENSG00000136158/ENSG00000162545/ENSG00000071575/ENSG00000130829/ENSG00000108946/ENSG00000148841/ENSG00000074319/ENSG00000131023/ENSG00000180370/ENSG00000114423/ENSG00000139318/ENSG00000254087…	DUSP1/CDKN1C/SFRP1/DUSP10/GPRC5A/WWTR1/GSTP1/FBXO7/TRIB1/TNFAIP3/SIRT1/RGS2/DUSP4/SPRY2/CAMK2N1/TRIB2/DUSP9/PRKAR1A/ITPRIP/TSG101/LATS1/PAK2/CBLB/DUSP6/LYN/CBL/CASP3/UCHL1/SPRY4/ADARB1/IL1B/DUSP5/CIB1/RACK1/SPRED1/UBASH3B/TAOK3/PKN1/DVL1/HHEX	40
BP	GO:0042255	ribosome assembly	17|1395	59|14261	3.20166e-05	0.0026037	ENSG00000177954/ENSG00000108561/ENSG00000115268/ENSG00000140598/ENSG00000114391/ENSG00000233927/ENSG00000144895/ENSG00000168028/ENSG00000147403/ENSG00000197958/ENSG00000083845/ENSG00000089009/ENSG00000164587/ENSG00000112159/ENSG00000105372/ENSG00000089157/ENSG00000172809	RPS27/C1QBP/RPS15/EFL1/RPL24/RPS28/EIF2A/RPSA/RPL10/RPL12/RPS5/RPL6/RPS14/MDN1/RPS19/RPLP0/RPL38	17
BP	GO:0010632	regulation of epithelial cell migration	39|1395	204|14261	3.2762e-05	0.00262571	ENSG00000112715/ENSG00000143878/ENSG00000125398/ENSG00000150630/ENSG00000143507/ENSG00000177606/ENSG00000112562/ENSG00000136826/ENSG00000164171/ENSG00000105329/ENSG00000142627/ENSG00000176692/ENSG00000127603/ENSG00000159346/ENSG00000077782/ENSG00000096717/ENSG00000011465/ENSG00000120899/ENSG00000115109/ENSG00000128917/ENSG00000166974/ENSG00000169398/ENSG00000078401/ENSG00000113070/ENSG00000108840…	VEGFA/RHOB/SOX9/VEGFC/DUSP10/JUN/SMOC2/KLF4/ITGA2/TGFB1/EPHA2/FOXC2/MACF1/ADIPOR1/FGFR1/SIRT1/DCN/PTK2B/EPB41L5/DLL4/MAPRE2/PTK2/EDN1/HBEGF/HDAC5/MMP9/ATP5F1A/PDCD10/PTPRR/RAB11A/TGFBR2/GPI/CIB1/PTGS2/NRP2/SPRED1/RGCC/BCAR1/MET	39
BP	GO:1901342	regulation of vasculature development	50|1395	287|14261	3.77088e-05	0.00297899	ENSG00000104332/ENSG00000112715/ENSG00000143878/ENSG00000186340/ENSG00000150630/ENSG00000176170/ENSG00000161638/ENSG00000112562/ENSG00000164850/ENSG00000109854/ENSG00000136826/ENSG00000064300/ENSG00000142627/ENSG00000118503/ENSG00000176692/ENSG00000096717/ENSG00000123908/ENSG00000125730/ENSG00000168610/ENSG00000011465/ENSG00000120899/ENSG00000115008/ENSG00000136158/ENSG00000158125/ENSG00000128917…	SFRP1/VEGFA/RHOB/THBS2/VEGFC/SPHK1/ITGA5/SMOC2/GPER1/HTATIP2/KLF4/NGFR/EPHA2/TNFAIP3/FOXC2/SIRT1/AGO2/C3/STAT3/DCN/PTK2B/IL1A/SPRY2/XDH/DLL4/PDCL3/ITGB1/ANGPTL4/RRAS/HDAC5/NFATC1/GATA6/PGK1/HEY1/PDCD10/FOXC1/IL1B/RAPGEF3/TGFBR2/CIB1/EGLN1/CXCL8/PTGS2/SPRED1/FOXO4/RGCC/MDK/KLF2/ADGRB2/HHEX	50
BP	GO:0006402	mRNA catabolic process	58|1395	349|14261	3.87271e-05	0.00301635	ENSG00000163682/ENSG00000197756/ENSG00000123908/ENSG00000177954/ENSG00000105193/ENSG00000197728/ENSG00000137154/ENSG00000171863/ENSG00000231500/ENSG00000008988/ENSG00000071082/ENSG00000115268/ENSG00000155508/ENSG00000122026/ENSG00000138326/ENSG00000142534/ENSG00000152518/ENSG00000149273/ENSG00000104408/ENSG00000110700/ENSG00000131469/ENSG00000114391/ENSG00000105640/ENSG00000105939/ENSG00000174748…	RPL9/RPL37A/AGO2/RPS27/RPS16/RPS26/RPS6/RPS7/RPS18/RPS20/RPL31/RPS15/CNOT8/RPL21/RPS24/RPS11/ZFP36L2/RPS3/EIF3E/RPS13/RPL27/RPL24/RPL18A/ZC3HAV1/RPL15/RPS25/RPS28/RPL34/RPS3A/RPL13A/RPL39/PSMA4/LSM2/ZFP36/RPSA/PSMB4/RPL10/RPL12/RPL7A/RIDA/RPL13/RPS5/RPL6/RPS14/RPL23/RPL4/DXO/PUM2/RPL26/RPS19/RPLP0/PCID2/NT5C3B/RPL41/PSMD13/RPL27A/NOCT/RPL38	58
BP	GO:1901652	response to peptide	69|1395	437|14261	4.11284e-05	0.00312932	ENSG00000198727/ENSG00000169047/ENSG00000196954/ENSG00000179091/ENSG00000169252/ENSG00000277586/ENSG00000164850/ENSG00000084207/ENSG00000119912/ENSG00000136826/ENSG00000064300/ENSG00000105329/ENSG00000130522/ENSG00000118503/ENSG00000114353/ENSG00000176692/ENSG00000159346/ENSG00000132334/ENSG00000096717/ENSG00000100906/ENSG00000168610/ENSG00000127948/ENSG00000123358/ENSG00000168461/ENSG00000128524…	MT-CYB/IRS1/CASP4/CYC1/ADRB2/NEFL/GPER1/GSTP1/IDE/KLF4/NGFR/TGFB1/JUND/TNFAIP3/GNAI2/FOXC2/ADIPOR1/PTPRE/SIRT1/NFKBIA/STAT3/POR/NR4A1/RAB31/ATP6V1F/MMP3/GAL/PTPN11/EPHA4/CYFIP1/CAD/RHOQ/PRKAR1A/GRB10/TLR2/MDM2/PTK2/EIF2B2/ATP2B1/EDN1/JAG1/SORBS1/HDAC5/ATP6V0B/CCND3/MMP9/ICAM1/SLC9A1/LYN/KLF3/AHCYL1/PRNP/ESRRA/RPL23/IL1B/TLDC1/KLF10/PTGS2/GRB2/FOXO4/GGH/GKAP1/TCIRG1/BCAR1/KLF2/AREG/BCL2L11/INPPL1/…	69
BP	GO:0033673	negative regulation of kinase activity	42|1395	228|14261	4.13952e-05	0.00312932	ENSG00000120129/ENSG00000129757/ENSG00000104332/ENSG00000143507/ENSG00000013588/ENSG00000018408/ENSG00000084207/ENSG00000100225/ENSG00000173334/ENSG00000118503/ENSG00000096717/ENSG00000116741/ENSG00000120875/ENSG00000136158/ENSG00000162545/ENSG00000165672/ENSG00000071575/ENSG00000130829/ENSG00000108946/ENSG00000148841/ENSG00000074319/ENSG00000131023/ENSG00000180370/ENSG00000114423/ENSG00000139318…	DUSP1/CDKN1C/SFRP1/DUSP10/GPRC5A/WWTR1/GSTP1/FBXO7/TRIB1/TNFAIP3/SIRT1/RGS2/DUSP4/SPRY2/CAMK2N1/PRDX3/TRIB2/DUSP9/PRKAR1A/ITPRIP/TSG101/LATS1/PAK2/CBLB/DUSP6/LYN/CBL/CASP3/UCHL1/SPRY4/ADARB1/IL1B/DUSP5/CIB1/NPRL2/RACK1/SPRED1/UBASH3B/TAOK3/PKN1/DVL1/HHEX	42
BP	GO:0072593	reactive oxygen species metabolic process	44|1395	243|14261	4.22208e-05	0.00312932	ENSG00000233276/ENSG00000198712/ENSG00000003989/ENSG00000198763/ENSG00000164543/ENSG00000176171/ENSG00000081181/ENSG00000084207/ENSG00000136826/ENSG00000131979/ENSG00000172243/ENSG00000105329/ENSG00000158828/ENSG00000114353/ENSG00000168610/ENSG00000120899/ENSG00000127948/ENSG00000116701/ENSG00000167815/ENSG00000158125/ENSG00000165672/ENSG00000181852/ENSG00000149968/ENSG00000128340/ENSG00000123131…	GPX1/MT-CO2/SLC7A2/MT-ND2/STK17A/BNIP3/ARG2/GSTP1/KLF4/GCH1/CLEC7A/TGFB1/PINK1/GNAI2/STAT3/PTK2B/POR/NCF2/PRDX2/XDH/PRDX3/RNF41/MMP3/RAC2/PRDX4/TLR2/EDN1/DDIT4/PMAIP1/CYB5R4/ICAM1/PTX3/NDUFS3/IL1B/TGFBR2/MAOB/PTGS2/GRB2/SH3PXD2B/ARF4/ROMO1/SPR/KLF2/RAC1	44
BP	GO:0045765	regulation of angiogenesis	46|1395	258|14261	4.2441e-05	0.00312932	ENSG00000104332/ENSG00000112715/ENSG00000143878/ENSG00000186340/ENSG00000150630/ENSG00000176170/ENSG00000161638/ENSG00000112562/ENSG00000109854/ENSG00000136826/ENSG00000064300/ENSG00000142627/ENSG00000118503/ENSG00000176692/ENSG00000096717/ENSG00000123908/ENSG00000125730/ENSG00000168610/ENSG00000011465/ENSG00000120899/ENSG00000115008/ENSG00000136158/ENSG00000128917/ENSG00000115539/ENSG00000150093…	SFRP1/VEGFA/RHOB/THBS2/VEGFC/SPHK1/ITGA5/SMOC2/HTATIP2/KLF4/NGFR/EPHA2/TNFAIP3/FOXC2/SIRT1/AGO2/C3/STAT3/DCN/PTK2B/IL1A/SPRY2/DLL4/PDCL3/ITGB1/ANGPTL4/RRAS/HDAC5/GATA6/PGK1/PDCD10/FOXC1/IL1B/RAPGEF3/TGFBR2/CIB1/EGLN1/CXCL8/PTGS2/SPRED1/FOXO4/RGCC/MDK/KLF2/ADGRB2/HHEX	46
BP	GO:0002444	myeloid leukocyte mediated immunity	73|1395	470|14261	4.32334e-05	0.0031458	ENSG00000196352/ENSG00000151651/ENSG00000164733/ENSG00000142583/ENSG00000153395/ENSG00000163220/ENSG00000204592/ENSG00000084207/ENSG00000028137/ENSG00000198805/ENSG00000173110/ENSG00000166710/ENSG00000108828/ENSG00000091317/ENSG00000168092/ENSG00000086062/ENSG00000107201/ENSG00000164687/ENSG00000125730/ENSG00000010438/ENSG00000068650/ENSG00000171608/ENSG00000177105/ENSG00000189171/ENSG00000109861…	CD55/ADAM8/CTSB/SLC2A5/LPCAT1/S100A9/HLA-E/GSTP1/TNFRSF1B/PNP/HSPA6/B2M/VAT1/CMTM6/PAFAH1B2/B4GALT1/DDX58/FABP5/C3/PRSS3/ATP11A/PIK3CD/RHOG/S100A13/CTSC/SDCBP/CDA/CKAP4/RAB31/DGAT1/LGALS3/RAC2/SLC15A4/ARPC5/PRDX4/CYFIP1/NPC2/STOM/PYGB/TUBB4B/GM2A/TLR2/PLAC8/SLPI/COTL1/STXBP1/COPB1/UBR4/ACTR1B/MMP9/CD44/LYN/FUCA1/DDX1/KCMF1/OSTF1/RAB6A/ITGAV/LTA4H/CBL/PTX3/PGAM1/CD14/GPI/TMEM173/DYNLL1/RHOF/PSMD13…	73
BP	GO:1902532	negative regulation of intracellular signal transduction	74|1395	479|14261	4.59785e-05	0.00330209	ENSG00000120129/ENSG00000233276/ENSG00000104332/ENSG00000100234/ENSG00000162772/ENSG00000178719/ENSG00000129657/ENSG00000143507/ENSG00000019549/ENSG00000174343/ENSG00000164850/ENSG00000084207/ENSG00000136826/ENSG00000142627/ENSG00000158828/ENSG00000133794/ENSG00000118503/ENSG00000114353/ENSG00000051128/ENSG00000159346/ENSG00000096717/ENSG00000116741/ENSG00000120875/ENSG00000108561/ENSG00000165637…	DUSP1/GPX1/SFRP1/TIMP3/ATF3/GRINA/SEC14L1/DUSP10/SNAI2/CHRNA9/GPER1/GSTP1/KLF4/EPHA2/PINK1/ARNTL/TNFAIP3/GNAI2/HOMER3/ADIPOR1/SIRT1/RGS2/DUSP4/C1QBP/VDAC2/HERPUD1/SPRY2/XDH/CAMK2N1/PLEKHA1/DLC1/NPRL3/DUSP9/SERPINE2/ITGB1/BCL3/ARHGAP25/MDM2/NPLOC4/NDRG2/MARK3/UBE2B/DDIT4/BCL6/MMP9/DUSP6/CD44/LYN/NR1D1/PRNP/KPTN/NDUFS3/UCHL1/SPRY4/PTPRR/IL1B/DUSP5/CIB1/EPM2A/CNKSR3/NPRL2/RACK1/PTGS2/TNFAIP1/SPRED1/…	74
BP	GO:0045730	respiratory burst	11|1395	29|14261	4.93903e-05	0.00350165	ENSG00000196352/ENSG00000143507/ENSG00000172243/ENSG00000171608/ENSG00000116701/ENSG00000167815/ENSG00000128340/ENSG00000272398/ENSG00000171314/ENSG00000105372/ENSG00000136238	CD55/DUSP10/CLEC7A/PIK3CD/NCF2/PRDX2/RAC2/CD24/PGAM1/RPS19/RAC1	11
BP	GO:0070661	leukocyte proliferation	40|1395	216|14261	5.53022e-05	0.00381338	ENSG00000196352/ENSG00000168685/ENSG00000081181/ENSG00000197329/ENSG00000204592/ENSG00000084207/ENSG00000028137/ENSG00000198805/ENSG00000105329/ENSG00000196950/ENSG00000118503/ENSG00000049130/ENSG00000167815/ENSG00000137154/ENSG00000131981/ENSG00000069482/ENSG00000128340/ENSG00000149273/ENSG00000108946/ENSG00000177697/ENSG00000090776/ENSG00000150782/ENSG00000272398/ENSG00000124145/ENSG00000113916…	CD55/IL7R/ARG2/PELI1/HLA-E/GSTP1/TNFRSF1B/PNP/TGFB1/SLC39A10/TNFAIP3/KITLG/PRDX2/RPS6/LGALS3/GAL/RAC2/RPS3/PRKAR1A/CD151/EFNB1/IL18/CD24/SDC4/BCL6/CCND3/CD320/LYN/PRNP/IFNE/CASP3/MALT1/IL1B/TGFBR2/TNFSF9/TCIRG1/NCK2/PKN1/IL20RB/HHEX	40
BP	GO:0002521	leukocyte differentiation	65|1395	409|14261	5.5856e-05	0.00381338	ENSG00000170345/ENSG00000104332/ENSG00000112715/ENSG00000151651/ENSG00000177283/ENSG00000134321/ENSG00000143507/ENSG00000168685/ENSG00000177606/ENSG00000185507/ENSG00000100225/ENSG00000198805/ENSG00000188763/ENSG00000105329/ENSG00000142627/ENSG00000173334/ENSG00000166710/ENSG00000096717/ENSG00000168610/ENSG00000120899/ENSG00000171608/ENSG00000049130/ENSG00000167815/ENSG00000137154/ENSG00000187098…	FOS/SFRP1/VEGFA/ADAM8/FZD8/RSAD2/DUSP10/IL7R/JUN/IRF7/FBXO7/PNP/FZD9/TGFB1/EPHA2/TRIB1/B2M/SIRT1/STAT3/PTK2B/PIK3CD/KITLG/PRDX2/RPS6/MITF/PRXL2A/JUNB/DLL4/RNF41/ITGB1/BCL3/IL11/ZFP36L2/RRAS/TLR2/IL18/PAX1/HDAC5/BCL6/POU4F1/DOCK11/MMP9/CMTM7/LYN/IFNE/INHBA/MALT1/ESRRA/LIG4/TCF3/TGFBR2/L3MBTL3/TNFSF9/PCID2/KLF10/IFI16/OSTM1/IRF2BP2/TCIRG1/UBASH3B/MDK/EIF2AK1/PKNOX1/KLF6/HHEX	65
BP	GO:0042326	negative regulation of phosphorylation	65|1395	409|14261	5.5856e-05	0.00381338	ENSG00000120129/ENSG00000129757/ENSG00000104332/ENSG00000100234/ENSG00000162772/ENSG00000124225/ENSG00000143507/ENSG00000013588/ENSG00000174343/ENSG00000177606/ENSG00000018408/ENSG00000164850/ENSG00000084207/ENSG00000100225/ENSG00000136826/ENSG00000105329/ENSG00000173334/ENSG00000158828/ENSG00000118503/ENSG00000096717/ENSG00000168610/ENSG00000116741/ENSG00000120875/ENSG00000136158/ENSG00000158125…	DUSP1/CDKN1C/SFRP1/TIMP3/ATF3/PMEPA1/DUSP10/GPRC5A/CHRNA9/JUN/WWTR1/GPER1/GSTP1/FBXO7/KLF4/TGFB1/TRIB1/PINK1/TNFAIP3/SIRT1/STAT3/RGS2/DUSP4/SPRY2/XDH/CAMK2N1/PRDX3/TRIB2/DUSP9/PRKAR1A/ITPRIP/DNAJC10/TSG101/LATS1/PAK2/NDRG2/UBE2B/DDIT4/CBLB/DUSP6/LYN/PRNP/CBL/CASP3/INHBA/UCHL1/SPRY4/PTPRR/ADARB1/IL1B/ANKLE2/DUSP5/DYNLL1/CIB1/CNKSR3/NPRL2/RACK1/SPRED1/UBASH3B/TAOK3/NCK2/PKN1/DVL1/DKK1/HHEX	65
BP	GO:0038127	ERBB signaling pathway	29|1395	138|14261	5.6611e-05	0.00381779	ENSG00000125398/ENSG00000147689/ENSG00000013588/ENSG00000164850/ENSG00000105329/ENSG00000070423/ENSG00000141738/ENSG00000120899/ENSG00000136158/ENSG00000182585/ENSG00000127947/ENSG00000179295/ENSG00000074319/ENSG00000169398/ENSG00000113070/ENSG00000163235/ENSG00000114423/ENSG00000100985/ENSG00000141441/ENSG00000110395/ENSG00000153233/ENSG00000164615/ENSG00000177885/ENSG00000168374/ENSG00000050820…	SOX9/FAM83A/GPRC5A/GPER1/TGFB1/RNF126/GRB7/PTK2B/SPRY2/EPGN/PTPN12/PTPN11/TSG101/PTK2/HBEGF/TGFA/CBLB/MMP9/GAREM1/CBL/PTPRR/CAMLG/GRB2/ARF4/BCAR1/NCK2/PLAUR/AREG/EFEMP1	29
BP	GO:0097237	cellular response to toxic substance	39|1395	209|14261	5.73144e-05	0.00381866	ENSG00000233276/ENSG00000143878/ENSG00000178980/ENSG00000176171/ENSG00000176170/ENSG00000163220/ENSG00000084207/ENSG00000136826/ENSG00000131979/ENSG00000158828/ENSG00000166710/ENSG00000198843/ENSG00000173848/ENSG00000118503/ENSG00000167468/ENSG00000096717/ENSG00000166016/ENSG00000095303/ENSG00000167815/ENSG00000122378/ENSG00000198074/ENSG00000165672/ENSG00000107679/ENSG00000134202/ENSG00000149273…	GPX1/RHOB/SELENOW/BNIP3/SPHK1/S100A9/GSTP1/KLF4/GCH1/PINK1/B2M/SELENOT/NET1/TNFAIP3/GPX4/SIRT1/ABTB2/PTGS1/PRDX2/PRXL2A/AKR1B10/PRDX3/PLEKHA1/GSTM3/RPS3/PRDX4/MDM2/PCGF2/PDCD10/CYGB/KDM6B/GPX2/STK25/RACK1/PTGS2/STK26/KLF2/HDAC2/MET	39
BP	GO:2000116	regulation of cysteine-type endopeptidase activity	40|1395	217|14261	6.15367e-05	0.00405117	ENSG00000233276/ENSG00000112715/ENSG00000196954/ENSG00000198363/ENSG00000163220/ENSG00000164850/ENSG00000137752/ENSG00000136826/ENSG00000064300/ENSG00000172243/ENSG00000096717/ENSG00000127948/ENSG00000051108/ENSG00000158125/ENSG00000165672/ENSG00000164741/ENSG00000149273/ENSG00000187094/ENSG00000171056/ENSG00000135679/ENSG00000180370/ENSG00000177189/ENSG00000141682/ENSG00000100985/ENSG00000026508…	GPX1/VEGFA/CASP4/ASPH/S100A9/GPER1/CASP1/KLF4/NGFR/CLEC7A/SIRT1/POR/HERPUD1/XDH/PRDX3/DLC1/RPS3/CCK/SOX7/MDM2/PAK2/RPS6KA3/PMAIP1/MMP9/CD44/MALT1/PDCD2/PCID2/FAM162A/NEK5/LAMP3/RACK1/IFI16/PTGS2/BCAP31/DAPK1/RPS6KA1/SIAH2/PLAUR/BCL2L11	40
BP	GO:0051897	positive regulation of protein kinase B signaling	28|1395	132|14261	6.34384e-05	0.00408922	ENSG00000233276/ENSG00000151651/ENSG00000169047/ENSG00000105329/ENSG00000158828/ENSG00000077782/ENSG00000160867/ENSG00000171608/ENSG00000177105/ENSG00000108561/ENSG00000049130/ENSG00000136158/ENSG00000182585/ENSG00000150093/ENSG00000128340/ENSG00000179295/ENSG00000164327/ENSG00000150782/ENSG00000169398/ENSG00000113070/ENSG00000163235/ENSG00000151632/ENSG00000184731/ENSG00000177885/ENSG00000091831…	GPX1/ADAM8/IRS1/TGFB1/PINK1/FGFR1/FGFR4/PIK3CD/RHOG/C1QBP/KITLG/SPRY2/EPGN/ITGB1/RAC2/PTPN11/RICTOR/IL18/PTK2/HBEGF/TGFA/AKR1C2/FAM110C/GRB2/ESR1/AREG/RAC1/MET	28
BP	GO:0044706	multi-multicellular organism process	35|1395	181|14261	6.39643e-05	0.00408922	ENSG00000170345/ENSG00000178726/ENSG00000125740/ENSG00000164733/ENSG00000111348/ENSG00000161638/ENSG00000164171/ENSG00000105329/ENSG00000133794/ENSG00000086062/ENSG00000123908/ENSG00000116741/ENSG00000108561/ENSG00000163453/ENSG00000134294/ENSG00000171223/ENSG00000165672/ENSG00000185022/ENSG00000093010/ENSG00000135919/ENSG00000084774/ENSG00000108854/ENSG00000078401/ENSG00000099139/ENSG00000175592…	FOS/THBD/FOSB/CTSB/ARHGDIB/ITGA5/ITGA2/TGFB1/ARNTL/B4GALT1/AGO2/RGS2/C1QBP/IGFBP7/SLC38A2/JUNB/PRDX3/MAFF/COMT/SERPINE2/CAD/SMURF2/EDN1/PCSK5/FOSL1/MMP9/UBE2Q1/IL1B/TGFBR2/PTHLH/ACSL4/PTGS2/SH3PXD2B/ESR1/CYP27B1	35
BP	GO:0051384	response to glucocorticoid	25|1395	112|14261	6.43331e-05	0.00408922	ENSG00000170345/ENSG00000120129/ENSG00000125740/ENSG00000277586/ENSG00000163347/ENSG00000084207/ENSG00000105329/ENSG00000163453/ENSG00000152518/ENSG00000084774/ENSG00000136689/ENSG00000070961/ENSG00000078401/ENSG00000168209/ENSG00000175592/ENSG00000090339/ENSG00000128016/ENSG00000164305/ENSG00000151247/ENSG00000198840/ENSG00000069535/ENSG00000073756/ENSG00000110492/ENSG00000109321/ENSG00000153094	FOS/DUSP1/FOSB/NEFL/CLDN1/GSTP1/TGFB1/IGFBP7/ZFP36L2/CAD/IL1RN/ATP2B1/EDN1/DDIT4/FOSL1/ICAM1/ZFP36/CASP3/EIF4E/MT-ND3/MAOB/PTGS2/MDK/AREG/BCL2L11	25
BP	GO:0007498	mesoderm development	24|1395	106|14261	7.03695e-05	0.00442209	ENSG00000112715/ENSG00000164442/ENSG00000135414/ENSG00000136826/ENSG00000164171/ENSG00000142627/ENSG00000090932/ENSG00000179111/ENSG00000176692/ENSG00000077782/ENSG00000074219/ENSG00000115109/ENSG00000143867/ENSG00000150093/ENSG00000108946/ENSG00000260428/ENSG00000184058/ENSG00000152192/ENSG00000122641/ENSG00000132510/ENSG00000054598/ENSG00000170577/ENSG00000172809/ENSG00000107984	VEGFA/CITED2/GDF11/KLF4/ITGA2/EPHA2/DLL3/HES7/FOXC2/FGFR1/TEAD2/EPB41L5/OSR1/ITGB1/PRKAR1A/SCX/TBX1/POU4F1/INHBA/KDM6B/FOXC1/SIX2/RPL38/DKK1	24
BP	GO:0006790	sulfur compound metabolic process	54|1395	326|14261	7.73967e-05	0.00479224	ENSG00000233276/ENSG00000148344/ENSG00000115919/ENSG00000084207/ENSG00000135070/ENSG00000221988/ENSG00000086062/ENSG00000167468/ENSG00000170340/ENSG00000145439/ENSG00000173599/ENSG00000182551/ENSG00000136143/ENSG00000011465/ENSG00000179913/ENSG00000109814/ENSG00000185000/ENSG00000138801/ENSG00000093010/ENSG00000158470/ENSG00000134202/ENSG00000138604/ENSG00000147119/ENSG00000136213/ENSG00000099810…	GPX1/PTGES/KYNU/GSTP1/ISCA1/PPT2/B4GALT1/GPX4/B3GNT2/CBR4/PC/ADI1/SUCLA2/DCN/B3GNT3/UGDH/DGAT1/PAPSS1/COMT/B4GALT5/GSTM3/GLCE/CHST7/CHST12/MTAP/CHST15/ST3GAL4/PAX8/SLC35B2/CHST11/CHST2/ABHD14B/IMPAD1/ST3GAL1/CHPF/GLRX3/SLC25A10/TST/BLMH/CIAPIN1/AHCYL1/GAMT/PCCA/ACOT4/MPC1/AADAT/ACOT8/SULT1B1/APIP/TPST2/ACSL4/AHCYL2/OGDH/MTHFD2L	54
BP	GO:0043299	leukocyte degranulation	70|1395	454|14261	7.79931e-05	0.00479224	ENSG00000196352/ENSG00000151651/ENSG00000164733/ENSG00000142583/ENSG00000153395/ENSG00000163220/ENSG00000084207/ENSG00000028137/ENSG00000198805/ENSG00000173110/ENSG00000166710/ENSG00000108828/ENSG00000091317/ENSG00000168092/ENSG00000086062/ENSG00000164687/ENSG00000125730/ENSG00000010438/ENSG00000068650/ENSG00000171608/ENSG00000177105/ENSG00000189171/ENSG00000109861/ENSG00000137575/ENSG00000158825…	CD55/ADAM8/CTSB/SLC2A5/LPCAT1/S100A9/GSTP1/TNFRSF1B/PNP/HSPA6/B2M/VAT1/CMTM6/PAFAH1B2/B4GALT1/FABP5/C3/PRSS3/ATP11A/PIK3CD/RHOG/S100A13/CTSC/SDCBP/CDA/CKAP4/RAB31/DGAT1/LGALS3/RAC2/SLC15A4/ARPC5/PRDX4/CYFIP1/NPC2/STOM/PYGB/TUBB4B/GM2A/TLR2/PLAC8/SLPI/COTL1/STXBP1/COPB1/UBR4/ACTR1B/MMP9/CD44/LYN/FUCA1/KCMF1/OSTF1/RAB6A/ITGAV/LTA4H/CBL/PTX3/PGAM1/CD14/GPI/TMEM173/DYNLL1/RHOF/PSMD13/GGH/TCIRG1/DYNLT…	70
BP	GO:0070663	regulation of leukocyte proliferation	32|1395	162|14261	8.50756e-05	0.00511596	ENSG00000196352/ENSG00000081181/ENSG00000197329/ENSG00000204592/ENSG00000084207/ENSG00000028137/ENSG00000198805/ENSG00000105329/ENSG00000196950/ENSG00000118503/ENSG00000049130/ENSG00000131981/ENSG00000069482/ENSG00000128340/ENSG00000149273/ENSG00000108946/ENSG00000090776/ENSG00000150782/ENSG00000272398/ENSG00000124145/ENSG00000113916/ENSG00000167775/ENSG00000254087/ENSG00000171867/ENSG00000164305…	CD55/ARG2/PELI1/HLA-E/GSTP1/TNFRSF1B/PNP/TGFB1/SLC39A10/TNFAIP3/KITLG/LGALS3/GAL/RAC2/RPS3/PRKAR1A/EFNB1/IL18/CD24/SDC4/BCL6/CD320/LYN/PRNP/CASP3/IL1B/TGFBR2/TNFSF9/NCK2/PKN1/IL20RB/HHEX	32
BP	GO:1902600	proton transmembrane transport	29|1395	141|14261	8.51119e-05	0.00511596	ENSG00000198712/ENSG00000198899/ENSG00000198804/ENSG00000198727/ENSG00000198886/ENSG00000198938/ENSG00000179091/ENSG00000241837/ENSG00000131174/ENSG00000189043/ENSG00000017260/ENSG00000128524/ENSG00000076351/ENSG00000139370/ENSG00000163399/ENSG00000169020/ENSG00000112695/ENSG00000135940/ENSG00000165629/ENSG00000138495/ENSG00000117410/ENSG00000178741/ENSG00000090020/ENSG00000152234/ENSG00000131143…	MT-CO2/MT-ATP6/MT-CO1/MT-CYB/MT-ND4/MT-CO3/CYC1/ATP5PO/COX7B/NDUFA4/ATP2C1/ATP6V1F/SLC46A1/SLC15A4/ATP1A1/ATP5ME/COX7A2/COX5B/ATP5F1C/COX17/ATP6V0B/COX5A/SLC9A1/ATP5F1A/COX4I1/COX7C/MT-ATP8/TCIRG1/FAM173B	29
BP	GO:0042119	neutrophil activation	66|1395	425|14261	9.98375e-05	0.00593657	ENSG00000196352/ENSG00000151651/ENSG00000164733/ENSG00000142583/ENSG00000153395/ENSG00000163220/ENSG00000084207/ENSG00000028137/ENSG00000198805/ENSG00000173110/ENSG00000166710/ENSG00000108828/ENSG00000091317/ENSG00000168092/ENSG00000086062/ENSG00000164687/ENSG00000125730/ENSG00000010438/ENSG00000068650/ENSG00000177105/ENSG00000109861/ENSG00000137575/ENSG00000158825/ENSG00000136026/ENSG00000168461…	CD55/ADAM8/CTSB/SLC2A5/LPCAT1/S100A9/GSTP1/TNFRSF1B/PNP/HSPA6/B2M/VAT1/CMTM6/PAFAH1B2/B4GALT1/FABP5/C3/PRSS3/ATP11A/RHOG/CTSC/SDCBP/CDA/CKAP4/RAB31/DGAT1/LGALS3/SLC15A4/ARPC5/PRDX4/CYFIP1/NPC2/STOM/PYGB/TUBB4B/GM2A/TLR2/IL18/PLAC8/SLPI/COTL1/COPB1/UBR4/ACTR1B/MMP9/CD44/FUCA1/KCMF1/OSTF1/RAB6A/ITGAV/LTA4H/PTX3/PGAM1/CD14/GPI/TMEM173/DYNLL1/RHOF/CXCL8/PSMD13/GGH/TCIRG1/DYNLT1/PLAUR/RAC1	66
BP	GO:0030099	myeloid cell differentiation	58|1395	361|14261	0.000101999	0.00593744	ENSG00000170345/ENSG00000129757/ENSG00000104332/ENSG00000112715/ENSG00000116016/ENSG00000177606/ENSG00000185507/ENSG00000105329/ENSG00000142627/ENSG00000173334/ENSG00000166710/ENSG00000096717/ENSG00000100906/ENSG00000168610/ENSG00000120899/ENSG00000171608/ENSG00000049130/ENSG00000137154/ENSG00000187098/ENSG00000122378/ENSG00000171223/ENSG00000165672/ENSG00000181852/ENSG00000131981/ENSG00000095752…	FOS/CDKN1C/SFRP1/VEGFA/EPAS1/JUN/IRF7/TGFB1/EPHA2/TRIB1/B2M/SIRT1/NFKBIA/STAT3/PTK2B/PIK3CD/KITLG/RPS6/MITF/PRXL2A/JUNB/PRDX3/RNF41/LGALS3/IL11/ISG15/PTPN11/PRMT1/TLR2/SMAD5/JAG1/SFXN1/BCL6/DPY30/POU4F1/MMP9/LYN/ZFP36/CASP3/INHBA/RPS14/TMOD3/ESRRA/TGFBR2/L3MBTL3/RPS19/CIB1/KLF10/IFI16/OSTM1/KMT2C/TCIRG1/UBASH3B/EIF2AK1/SNRK/PKNOX1/KLF2/HIST1H4F	58
BP	GO:0042110	T cell activation	58|1395	361|14261	0.000101999	0.00593744	ENSG00000196352/ENSG00000151651/ENSG00000177283/ENSG00000134321/ENSG00000143507/ENSG00000168685/ENSG00000081181/ENSG00000197329/ENSG00000204592/ENSG00000028137/ENSG00000198805/ENSG00000172243/ENSG00000076641/ENSG00000105329/ENSG00000166710/ENSG00000204516/ENSG00000168610/ENSG00000171608/ENSG00000167815/ENSG00000137154/ENSG00000128917/ENSG00000131981/ENSG00000069399/ENSG00000128340/ENSG00000152518…	CD55/ADAM8/FZD8/RSAD2/DUSP10/IL7R/ARG2/PELI1/HLA-E/TNFRSF1B/PNP/CLEC7A/PAG1/TGFB1/B2M/MICB/STAT3/PIK3CD/PRDX2/RPS6/DLL4/LGALS3/BCL3/RAC2/ZFP36L2/RPS3/PTPN11/PRKAR1A/CD151/EFNB1/IL18/CD24/PAK2/SDC4/PAX1/BCL6/CCND3/ICAM1/CD44/LYN/PRNP/IFNE/CASP3/MALT1/IL1B/LIG4/TGFBR2/TNFSF9/CXADR/GRB2/FAM49B/TCIRG1/NCK2/MDK/PKNOX1/RAC1/RAB29/IL20RB	58
BP	GO:0070301	cellular response to hydrogen peroxide	20|1395	83|14261	0.000111327	0.00641292	ENSG00000143878/ENSG00000176171/ENSG00000176170/ENSG00000136826/ENSG00000158828/ENSG00000173848/ENSG00000118503/ENSG00000096717/ENSG00000107679/ENSG00000149273/ENSG00000135679/ENSG00000277258/ENSG00000114209/ENSG00000132510/ENSG00000115694/ENSG00000204628/ENSG00000134602/ENSG00000127528/ENSG00000196591/ENSG00000105976	RHOB/BNIP3/SPHK1/KLF4/PINK1/NET1/TNFAIP3/SIRT1/PLEKHA1/RPS3/MDM2/PCGF2/PDCD10/KDM6B/STK25/RACK1/STK26/KLF2/HDAC2/MET	20
BP	GO:0009612	response to mechanical stimulus	35|1395	186|14261	0.000113323	0.00646058	ENSG00000170345/ENSG00000265972/ENSG00000125740/ENSG00000176171/ENSG00000125398/ENSG00000174343/ENSG00000177606/ENSG00000137752/ENSG00000164171/ENSG00000105329/ENSG00000041982/ENSG00000184564/ENSG00000130522/ENSG00000100906/ENSG00000011465/ENSG00000120899/ENSG00000134294/ENSG00000171223/ENSG00000135919/ENSG00000179295/ENSG00000163399/ENSG00000110076/ENSG00000078401/ENSG00000260428/ENSG00000175592…	FOS/TXNIP/FOSB/BNIP3/SOX9/CHRNA9/JUN/CASP1/ITGA2/TGFB1/TNC/SLITRK6/JUND/NFKBIA/DCN/PTK2B/SLC38A2/JUNB/SERPINE2/PTPN11/ATP1A1/NRXN2/EDN1/SCX/FOSL1/SLC9A1/USP53/MAPK8/MAPK9/IL1B/TGFBR2/PTGS2/ABHD12/MDK/RAC1	35
BP	GO:0036230	granulocyte activation	66|1395	428|14261	0.000123312	0.00690375	ENSG00000196352/ENSG00000151651/ENSG00000164733/ENSG00000142583/ENSG00000153395/ENSG00000163220/ENSG00000084207/ENSG00000028137/ENSG00000198805/ENSG00000173110/ENSG00000166710/ENSG00000108828/ENSG00000091317/ENSG00000168092/ENSG00000086062/ENSG00000164687/ENSG00000125730/ENSG00000010438/ENSG00000068650/ENSG00000177105/ENSG00000109861/ENSG00000137575/ENSG00000158825/ENSG00000136026/ENSG00000168461…	CD55/ADAM8/CTSB/SLC2A5/LPCAT1/S100A9/GSTP1/TNFRSF1B/PNP/HSPA6/B2M/VAT1/CMTM6/PAFAH1B2/B4GALT1/FABP5/C3/PRSS3/ATP11A/RHOG/CTSC/SDCBP/CDA/CKAP4/RAB31/DGAT1/LGALS3/SLC15A4/ARPC5/PRDX4/CYFIP1/NPC2/STOM/PYGB/TUBB4B/GM2A/TLR2/IL18/PLAC8/SLPI/COTL1/COPB1/UBR4/ACTR1B/MMP9/CD44/FUCA1/KCMF1/OSTF1/RAB6A/ITGAV/LTA4H/PTX3/PGAM1/CD14/GPI/TMEM173/DYNLL1/RHOF/CXCL8/PSMD13/GGH/TCIRG1/DYNLT1/PLAUR/RAC1	66
BP	GO:0006023	aminoglycan biosynthetic process	23|1395	103|14261	0.000123593	0.00690375	ENSG00000103044/ENSG00000176597/ENSG00000105329/ENSG00000086062/ENSG00000170340/ENSG00000011465/ENSG00000179913/ENSG00000109814/ENSG00000158470/ENSG00000138604/ENSG00000147119/ENSG00000136213/ENSG00000182022/ENSG00000110080/ENSG00000171310/ENSG00000175040/ENSG00000008513/ENSG00000123989/ENSG00000124145/ENSG00000169439/ENSG00000012232/ENSG00000125538/ENSG00000114770	HAS3/B3GNT5/TGFB1/B4GALT1/B3GNT2/DCN/B3GNT3/UGDH/B4GALT5/GLCE/CHST7/CHST12/CHST15/ST3GAL4/CHST11/CHST2/ST3GAL1/CHPF/SDC4/SDC2/EXTL3/IL1B/ABCC5	23
BP	GO:0002275	myeloid cell activation involved in immune response	70|1395	461|14261	0.000125807	0.00695713	ENSG00000196352/ENSG00000151651/ENSG00000164733/ENSG00000142583/ENSG00000153395/ENSG00000163220/ENSG00000084207/ENSG00000028137/ENSG00000198805/ENSG00000173110/ENSG00000166710/ENSG00000108828/ENSG00000091317/ENSG00000168092/ENSG00000086062/ENSG00000164687/ENSG00000125730/ENSG00000010438/ENSG00000068650/ENSG00000171608/ENSG00000177105/ENSG00000189171/ENSG00000109861/ENSG00000137575/ENSG00000158825…	CD55/ADAM8/CTSB/SLC2A5/LPCAT1/S100A9/GSTP1/TNFRSF1B/PNP/HSPA6/B2M/VAT1/CMTM6/PAFAH1B2/B4GALT1/FABP5/C3/PRSS3/ATP11A/PIK3CD/RHOG/S100A13/CTSC/SDCBP/CDA/CKAP4/RAB31/DGAT1/LGALS3/RAC2/SLC15A4/ARPC5/PRDX4/CYFIP1/NPC2/STOM/PYGB/TUBB4B/GM2A/TLR2/PLAC8/SLPI/COTL1/STXBP1/COPB1/UBR4/ACTR1B/MMP9/CD44/LYN/FUCA1/KCMF1/OSTF1/RAB6A/ITGAV/LTA4H/CBL/PTX3/PGAM1/CD14/GPI/TMEM173/DYNLL1/RHOF/PSMD13/GGH/TCIRG1/DYNLT…	70
BP	GO:0002456	T cell mediated immunity	20|1395	84|14261	0.000132887	0.0072759	ENSG00000196352/ENSG00000134321/ENSG00000168685/ENSG00000204592/ENSG00000028137/ENSG00000166710/ENSG00000204516/ENSG00000234745/ENSG00000203722/ENSG00000109861/ENSG00000206503/ENSG00000150782/ENSG00000101384/ENSG00000104522/ENSG00000090339/ENSG00000131015/ENSG00000172175/ENSG00000125538/ENSG00000153310/ENSG00000174564	CD55/RSAD2/IL7R/HLA-E/TNFRSF1B/B2M/MICB/HLA-B/RAET1G/CTSC/HLA-A/IL18/JAG1/TSTA3/ICAM1/ULBP2/MALT1/IL1B/FAM49B/IL20RB	20
BP	GO:0045861	negative regulation of proteolysis	47|1395	278|14261	0.000134403	0.00728673	ENSG00000233276/ENSG00000112715/ENSG00000100234/ENSG00000196352/ENSG00000105825/ENSG00000119912/ENSG00000136826/ENSG00000064300/ENSG00000125730/ENSG00000127948/ENSG00000137575/ENSG00000155313/ENSG00000051108/ENSG00000116209/ENSG00000171863/ENSG00000162545/ENSG00000034713/ENSG00000165672/ENSG00000178172/ENSG00000166401/ENSG00000115539/ENSG00000135919/ENSG00000152377/ENSG00000116106/ENSG00000104368…	GPX1/VEGFA/TIMP3/CD55/TFPI2/IDE/KLF4/NGFR/C3/POR/SDCBP/USP25/HERPUD1/TMEM59/RPS7/CAMK2N1/GABARAPL2/PRDX3/SPINK6/SERPINB8/PDCL3/SERPINE2/SPOCK1/EPHA4/PLAT/MDM2/PAK2/SLPI/UBE2J1/UBAC2/RPS6KA3/MMP9/CD44/PRNP/RPL23/CAMLG/UBE2Z/PCID2/LAMP3/IFI16/PTGS2/SERPINB5/RPS6KA1/SIAH2/PLAUR/GAS1/APLP2	47
BP	GO:0031663	lipopolysaccharide-mediated signaling pathway	14|1395	48|14261	0.000136145	0.00730953	ENSG00000196352/ENSG00000105329/ENSG00000173334/ENSG00000118503/ENSG00000100906/ENSG00000167815/ENSG00000137462/ENSG00000150782/ENSG00000132256/ENSG00000254087/ENSG00000172175/ENSG00000184216/ENSG00000125538/ENSG00000170458	CD55/TGFB1/TRIB1/TNFAIP3/NFKBIA/PRDX2/TLR2/IL18/TRIM5/LYN/MALT1/IRAK1/IL1B/CD14	14
BP	GO:0000028	ribosomal small subunit assembly	8|1395	18|14261	0.000146494	0.00778956	ENSG00000177954/ENSG00000115268/ENSG00000233927/ENSG00000168028/ENSG00000083845/ENSG00000164587/ENSG00000105372/ENSG00000172809	RPS27/RPS15/RPS28/RPSA/RPS5/RPS14/RPS19/RPL38	8
BP	GO:0043312	neutrophil degranulation	64|1395	415|14261	0.00015503	0.00816492	ENSG00000196352/ENSG00000151651/ENSG00000164733/ENSG00000142583/ENSG00000153395/ENSG00000163220/ENSG00000084207/ENSG00000028137/ENSG00000198805/ENSG00000173110/ENSG00000166710/ENSG00000108828/ENSG00000091317/ENSG00000168092/ENSG00000086062/ENSG00000164687/ENSG00000125730/ENSG00000010438/ENSG00000068650/ENSG00000177105/ENSG00000109861/ENSG00000137575/ENSG00000158825/ENSG00000136026/ENSG00000168461…	CD55/ADAM8/CTSB/SLC2A5/LPCAT1/S100A9/GSTP1/TNFRSF1B/PNP/HSPA6/B2M/VAT1/CMTM6/PAFAH1B2/B4GALT1/FABP5/C3/PRSS3/ATP11A/RHOG/CTSC/SDCBP/CDA/CKAP4/RAB31/DGAT1/LGALS3/SLC15A4/ARPC5/PRDX4/CYFIP1/NPC2/STOM/PYGB/TUBB4B/GM2A/TLR2/PLAC8/SLPI/COTL1/COPB1/UBR4/ACTR1B/MMP9/CD44/FUCA1/KCMF1/OSTF1/RAB6A/ITGAV/LTA4H/PTX3/PGAM1/CD14/GPI/TMEM173/DYNLL1/RHOF/PSMD13/GGH/TCIRG1/DYNLT1/PLAUR/RAC1	64
BP	GO:0048010	vascular endothelial growth factor receptor signaling pathway	20|1395	85|14261	0.000158047	0.00819233	ENSG00000112715/ENSG00000150630/ENSG00000161638/ENSG00000176692/ENSG00000120899/ENSG00000116701/ENSG00000273749/ENSG00000027869/ENSG00000106070/ENSG00000169398/ENSG00000180370/ENSG00000138448/ENSG00000054598/ENSG00000125538/ENSG00000174804/ENSG00000118257/ENSG00000050820/ENSG00000071051/ENSG00000136238/ENSG00000152804	VEGFA/VEGFC/ITGA5/FOXC2/PTK2B/NCF2/CYFIP1/SH2D2A/GRB10/PTK2/PAK2/ITGAV/FOXC1/IL1B/FZD4/NRP2/BCAR1/NCK2/RAC1/HHEX	20
BP	GO:1903510	mucopolysaccharide metabolic process	22|1395	98|14261	0.000158513	0.00819233	ENSG00000103044/ENSG00000105329/ENSG00000086062/ENSG00000170340/ENSG00000011465/ENSG00000179913/ENSG00000109814/ENSG00000158470/ENSG00000138604/ENSG00000147119/ENSG00000136213/ENSG00000182022/ENSG00000110080/ENSG00000171310/ENSG00000175040/ENSG00000104331/ENSG00000008513/ENSG00000123989/ENSG00000026508/ENSG00000090020/ENSG00000125538/ENSG00000114770	HAS3/TGFB1/B4GALT1/B3GNT2/DCN/B3GNT3/UGDH/B4GALT5/GLCE/CHST7/CHST12/CHST15/ST3GAL4/CHST11/CHST2/IMPAD1/ST3GAL1/CHPF/CD44/SLC9A1/IL1B/ABCC5	22
BP	GO:0002449	lymphocyte mediated immunity	34|1395	182|14261	0.000163075	0.00834058	ENSG00000196352/ENSG00000134321/ENSG00000168685/ENSG00000204592/ENSG00000185507/ENSG00000028137/ENSG00000105329/ENSG00000166710/ENSG00000204516/ENSG00000125730/ENSG00000234745/ENSG00000203722/ENSG00000104998/ENSG00000109861/ENSG00000108561/ENSG00000140297/ENSG00000069399/ENSG00000206503/ENSG00000188229/ENSG00000150782/ENSG00000101384/ENSG00000104522/ENSG00000113916/ENSG00000090339/ENSG00000131015…	CD55/RSAD2/IL7R/HLA-E/IRF7/TNFRSF1B/TGFB1/B2M/MICB/C3/HLA-B/RAET1G/IL27RA/CTSC/C1QBP/GCNT3/BCL3/HLA-A/TUBB4B/IL18/JAG1/TSTA3/BCL6/ICAM1/ULBP2/MALT1/IL1B/LIG4/FAM49B/TCIRG1/LYST/CADM1/IL20RB/ERCC1	34
BP	GO:0010817	regulation of hormone levels	65|1395	424|14261	0.000164398	0.00834058	ENSG00000104332/ENSG00000151729/ENSG00000156026/ENSG00000169047/ENSG00000101187/ENSG00000164850/ENSG00000119912/ENSG00000187134/ENSG00000162496/ENSG00000133794/ENSG00000198843/ENSG00000137714/ENSG00000213465/ENSG00000077782/ENSG00000198355/ENSG00000127948/ENSG00000169100/ENSG00000197696/ENSG00000185000/ENSG00000198074/ENSG00000182759/ENSG00000107679/ENSG00000093010/ENSG00000170786/ENSG00000095752…	SFRP1/SLC25A4/MCU/IRS1/SLCO4A1/GPER1/IDE/AKR1C1/DHRS3/ARNTL/SELENOT/FDX1/ARL2/FGFR1/PIM3/POR/SLC25A6/NMB/DGAT1/AKR1B10/MAFA/PLEKHA1/COMT/SDR16C5/IL11/GAL/STX1A/ALDH1A3/PAX8/SELENOM/PTPN11/APLN/ATP1A1/IL1RN/EDN1/HSD17B2/CPT1A/YWHAH/AKR1C2/PCSK5/CYB5R4/LYN/NR1D1/CYP27C1/RDH14/RAB11FIP5/INHBA/UBE2Q1/IL1B/RAPGEF3/UQCC2/SLC16A1/DYNLL1/SULT1B1/KCNS3/FOXD1/TIPARP/FZD4/RAB1A/TCIRG1/ESR1/CYP27B1/RAC1/PHPT…	65
BP	GO:0002283	neutrophil activation involved in immune response	64|1395	417|14261	0.000178102	0.00882101	ENSG00000196352/ENSG00000151651/ENSG00000164733/ENSG00000142583/ENSG00000153395/ENSG00000163220/ENSG00000084207/ENSG00000028137/ENSG00000198805/ENSG00000173110/ENSG00000166710/ENSG00000108828/ENSG00000091317/ENSG00000168092/ENSG00000086062/ENSG00000164687/ENSG00000125730/ENSG00000010438/ENSG00000068650/ENSG00000177105/ENSG00000109861/ENSG00000137575/ENSG00000158825/ENSG00000136026/ENSG00000168461…	CD55/ADAM8/CTSB/SLC2A5/LPCAT1/S100A9/GSTP1/TNFRSF1B/PNP/HSPA6/B2M/VAT1/CMTM6/PAFAH1B2/B4GALT1/FABP5/C3/PRSS3/ATP11A/RHOG/CTSC/SDCBP/CDA/CKAP4/RAB31/DGAT1/LGALS3/SLC15A4/ARPC5/PRDX4/CYFIP1/NPC2/STOM/PYGB/TUBB4B/GM2A/TLR2/PLAC8/SLPI/COTL1/COPB1/UBR4/ACTR1B/MMP9/CD44/FUCA1/KCMF1/OSTF1/RAB6A/ITGAV/LTA4H/PTX3/PGAM1/CD14/GPI/TMEM173/DYNLL1/RHOF/PSMD13/GGH/TCIRG1/DYNLT1/PLAUR/RAC1	64
BP	GO:0060326	cell chemotaxis	39|1395	220|14261	0.000178722	0.00882101	ENSG00000120129/ENSG00000112715/ENSG00000151651/ENSG00000150630/ENSG00000112562/ENSG00000163220/ENSG00000084207/ENSG00000142627/ENSG00000128512/ENSG00000077782/ENSG00000134830/ENSG00000174574/ENSG00000138135/ENSG00000120899/ENSG00000171608/ENSG00000177105/ENSG00000108561/ENSG00000123358/ENSG00000143398/ENSG00000131981/ENSG00000128340/ENSG00000170989/ENSG00000136689/ENSG00000078401/ENSG00000113070…	DUSP1/VEGFA/ADAM8/VEGFC/SMOC2/S100A9/GSTP1/EPHA2/DOCK4/FGFR1/C5AR2/AKIRIN1/CH25H/PTK2B/PIK3CD/RHOG/C1QBP/NR4A1/PIP5K1A/LGALS3/RAC2/S1PR1/IL1RN/EDN1/HBEGF/LYN/PDE4B/PLEKHG5/SLC12A2/IL1B/RPS19/CXADR/CXCL8/LYST/BCAR1/MDK/RAC1/MET/NOV	39
BP	GO:0042776	mitochondrial ATP synthesis coupled proton transport	9|1395	23|14261	0.000183129	0.00882101	ENSG00000198899/ENSG00000179091/ENSG00000241837/ENSG00000169020/ENSG00000135940/ENSG00000165629/ENSG00000152234/ENSG00000228253/ENSG00000150756	MT-ATP6/CYC1/ATP5PO/ATP5ME/COX5B/ATP5F1C/ATP5F1A/MT-ATP8/FAM173B	9
BP	GO:0031960	response to corticosteroid	26|1395	126|14261	0.000183347	0.00882101	ENSG00000170345/ENSG00000120129/ENSG00000125740/ENSG00000277586/ENSG00000164850/ENSG00000163347/ENSG00000084207/ENSG00000105329/ENSG00000163453/ENSG00000152518/ENSG00000084774/ENSG00000136689/ENSG00000070961/ENSG00000078401/ENSG00000168209/ENSG00000175592/ENSG00000090339/ENSG00000128016/ENSG00000164305/ENSG00000151247/ENSG00000198840/ENSG00000069535/ENSG00000073756/ENSG00000110492/ENSG00000109321…	FOS/DUSP1/FOSB/NEFL/GPER1/CLDN1/GSTP1/TGFB1/IGFBP7/ZFP36L2/CAD/IL1RN/ATP2B1/EDN1/DDIT4/FOSL1/ICAM1/ZFP36/CASP3/EIF4E/MT-ND3/MAOB/PTGS2/MDK/AREG/BCL2L11	26
BP	GO:0046394	carboxylic acid biosynthetic process	60|1395	385|14261	0.000184542	0.00882101	ENSG00000103044/ENSG00000148344/ENSG00000134333/ENSG00000115919/ENSG00000169764/ENSG00000072778/ENSG00000065154/ENSG00000131979/ENSG00000105329/ENSG00000170525/ENSG00000167468/ENSG00000145439/ENSG00000159346/ENSG00000182551/ENSG00000164687/ENSG00000136143/ENSG00000096717/ENSG00000160867/ENSG00000138135/ENSG00000168610/ENSG00000095303/ENSG00000011465/ENSG00000109814/ENSG00000152952/ENSG00000161653…	HAS3/PTGES/LDHA/KYNU/UGP2/ACADVL/OAT/GCH1/TGFB1/PFKFB3/GPX4/CBR4/ADIPOR1/ADI1/FABP5/SUCLA2/SIRT1/FGFR4/CH25H/STAT3/PTGS1/DCN/UGDH/PLOD2/NAGS/PLA2G4A/CHST12/MTAP/NUP205/ALDH1A3/CAD/GATM/EDN1/NANP/PGM2L1/RIMKLB/DDIT4/SLC45A3/PGK1/ATIC/NR1D1/ASNSD1/GAMT/LTA4H/ACOT4/PGAM1/ADPGK/IL1B/GLS/ACOT8/ABHD3/GPI/APIP/BCAT1/NDUFAB1/PTGS2/ABCC5/PNPLA8/OGDH/MTHFD2L	60
BP	GO:0043901	negative regulation of multi-organism process	28|1395	140|14261	0.000184753	0.00882101	ENSG00000111348/ENSG00000134321/ENSG00000129657/ENSG00000081181/ENSG00000177606/ENSG00000172183/ENSG00000173334/ENSG00000118503/ENSG00000166033/ENSG00000204516/ENSG00000108561/ENSG00000167815/ENSG00000204977/ENSG00000187608/ENSG00000123131/ENSG00000182446/ENSG00000105939/ENSG00000124107/ENSG00000185745/ENSG00000132256/ENSG00000089127/ENSG00000128016/ENSG00000138448/ENSG00000112335/ENSG00000163661…	ARHGDIB/RSAD2/SEC14L1/ARG2/JUN/ISG20/TRIB1/TNFAIP3/HTRA1/MICB/C1QBP/PRDX2/TRIM13/ISG15/PRDX4/NPLOC4/ZC3HAV1/SLPI/IFIT1/TRIM5/OAS1/ZFP36/ITGAV/SNX3/PTX3/IFI16/OASL/MX1	28
BP	GO:0001933	negative regulation of protein phosphorylation	59|1395	377|14261	0.000185632	0.00882101	ENSG00000120129/ENSG00000129757/ENSG00000104332/ENSG00000100234/ENSG00000162772/ENSG00000124225/ENSG00000143507/ENSG00000013588/ENSG00000174343/ENSG00000177606/ENSG00000018408/ENSG00000164850/ENSG00000084207/ENSG00000100225/ENSG00000136826/ENSG00000105329/ENSG00000173334/ENSG00000158828/ENSG00000118503/ENSG00000096717/ENSG00000116741/ENSG00000120875/ENSG00000136158/ENSG00000158125/ENSG00000162545…	DUSP1/CDKN1C/SFRP1/TIMP3/ATF3/PMEPA1/DUSP10/GPRC5A/CHRNA9/JUN/WWTR1/GPER1/GSTP1/FBXO7/KLF4/TGFB1/TRIB1/PINK1/TNFAIP3/SIRT1/RGS2/DUSP4/SPRY2/XDH/CAMK2N1/TRIB2/DUSP9/PRKAR1A/ITPRIP/DNAJC10/TSG101/LATS1/PAK2/NDRG2/UBE2B/DDIT4/CBLB/DUSP6/LYN/PRNP/CBL/CASP3/UCHL1/SPRY4/PTPRR/ADARB1/IL1B/DUSP5/CIB1/CNKSR3/RACK1/SPRED1/UBASH3B/TAOK3/NCK2/PKN1/DVL1/DKK1/HHEX	59
BP	GO:0043281	regulation of cysteine-type endopeptidase activity involved in apoptotic process	36|1395	198|14261	0.000186629	0.00882101	ENSG00000233276/ENSG00000112715/ENSG00000196954/ENSG00000163220/ENSG00000164850/ENSG00000137752/ENSG00000136826/ENSG00000064300/ENSG00000172243/ENSG00000096717/ENSG00000127948/ENSG00000051108/ENSG00000158125/ENSG00000165672/ENSG00000164741/ENSG00000149273/ENSG00000187094/ENSG00000171056/ENSG00000135679/ENSG00000180370/ENSG00000177189/ENSG00000141682/ENSG00000100985/ENSG00000026508/ENSG00000172175…	GPX1/VEGFA/CASP4/S100A9/GPER1/CASP1/KLF4/NGFR/CLEC7A/SIRT1/POR/HERPUD1/XDH/PRDX3/DLC1/RPS3/CCK/SOX7/MDM2/PAK2/RPS6KA3/PMAIP1/MMP9/CD44/MALT1/PDCD2/FAM162A/LAMP3/RACK1/PTGS2/BCAP31/DAPK1/RPS6KA1/SIAH2/PLAUR/BCL2L11	36
BP	GO:0016053	organic acid biosynthetic process	60|1395	386|14261	0.000198229	0.00928987	ENSG00000103044/ENSG00000148344/ENSG00000134333/ENSG00000115919/ENSG00000169764/ENSG00000072778/ENSG00000065154/ENSG00000131979/ENSG00000105329/ENSG00000170525/ENSG00000167468/ENSG00000145439/ENSG00000159346/ENSG00000182551/ENSG00000164687/ENSG00000136143/ENSG00000096717/ENSG00000160867/ENSG00000138135/ENSG00000168610/ENSG00000095303/ENSG00000011465/ENSG00000109814/ENSG00000152952/ENSG00000161653…	HAS3/PTGES/LDHA/KYNU/UGP2/ACADVL/OAT/GCH1/TGFB1/PFKFB3/GPX4/CBR4/ADIPOR1/ADI1/FABP5/SUCLA2/SIRT1/FGFR4/CH25H/STAT3/PTGS1/DCN/UGDH/PLOD2/NAGS/PLA2G4A/CHST12/MTAP/NUP205/ALDH1A3/CAD/GATM/EDN1/NANP/PGM2L1/RIMKLB/DDIT4/SLC45A3/PGK1/ATIC/NR1D1/ASNSD1/GAMT/LTA4H/ACOT4/PGAM1/ADPGK/IL1B/GLS/ACOT8/ABHD3/GPI/APIP/BCAT1/NDUFAB1/PTGS2/ABCC5/PNPLA8/OGDH/MTHFD2L	60
BP	GO:0007369	gastrulation	30|1395	155|14261	0.000203747	0.00946825	ENSG00000104332/ENSG00000111799/ENSG00000161638/ENSG00000136826/ENSG00000164171/ENSG00000142627/ENSG00000176692/ENSG00000077782/ENSG00000109814/ENSG00000137154/ENSG00000115109/ENSG00000230989/ENSG00000143867/ENSG00000150093/ENSG00000171388/ENSG00000108946/ENSG00000171056/ENSG00000136689/ENSG00000260428/ENSG00000141448/ENSG00000100985/ENSG00000138448/ENSG00000122641/ENSG00000132510/ENSG00000054598…	SFRP1/COL12A1/ITGA5/KLF4/ITGA2/EPHA2/FOXC2/FGFR1/UGDH/RPS6/EPB41L5/HSBP1/OSR1/ITGB1/APLN/PRKAR1A/SOX7/IL1RN/SCX/GATA6/MMP9/ITGAV/INHBA/KDM6B/FOXC1/TGFBR2/RACK1/SIX2/DVL1/DKK1	30
BP	GO:0001906	cell killing	22|1395	100|14261	0.000215995	0.00986683	ENSG00000196352/ENSG00000168685/ENSG00000204592/ENSG00000172243/ENSG00000166710/ENSG00000204516/ENSG00000125730/ENSG00000234745/ENSG00000203722/ENSG00000109861/ENSG00000206503/ENSG00000188229/ENSG00000150782/ENSG00000104522/ENSG00000090339/ENSG00000131015/ENSG00000105372/ENSG00000153310/ENSG00000143669/ENSG00000125995/ENSG00000182985/ENSG00000153094	CD55/IL7R/HLA-E/CLEC7A/B2M/MICB/C3/HLA-B/RAET1G/CTSC/HLA-A/TUBB4B/IL18/TSTA3/ICAM1/ULBP2/RPS19/FAM49B/LYST/ROMO1/CADM1/BCL2L11	22
BP	GO:0006024	glycosaminoglycan biosynthetic process	22|1395	100|14261	0.000215995	0.00986683	ENSG00000103044/ENSG00000105329/ENSG00000086062/ENSG00000170340/ENSG00000011465/ENSG00000179913/ENSG00000109814/ENSG00000158470/ENSG00000138604/ENSG00000147119/ENSG00000136213/ENSG00000182022/ENSG00000110080/ENSG00000171310/ENSG00000175040/ENSG00000008513/ENSG00000123989/ENSG00000124145/ENSG00000169439/ENSG00000012232/ENSG00000125538/ENSG00000114770	HAS3/TGFB1/B4GALT1/B3GNT2/DCN/B3GNT3/UGDH/B4GALT5/GLCE/CHST7/CHST12/CHST15/ST3GAL4/CHST11/CHST2/ST3GAL1/CHPF/SDC4/SDC2/EXTL3/IL1B/ABCC5	22
BP	GO:0045862	positive regulation of proteolysis	53|1395	331|14261	0.000217677	0.00986683	ENSG00000151651/ENSG00000196954/ENSG00000198363/ENSG00000163220/ENSG00000164850/ENSG00000213923/ENSG00000137752/ENSG00000028137/ENSG00000064300/ENSG00000172243/ENSG00000173334/ENSG00000158828/ENSG00000163975/ENSG00000096717/ENSG00000160867/ENSG00000125730/ENSG00000168610/ENSG00000120899/ENSG00000109861/ENSG00000173846/ENSG00000051108/ENSG00000158125/ENSG00000134109/ENSG00000071575/ENSG00000164741…	ADAM8/CASP4/ASPH/S100A9/GPER1/CSNK1E/CASP1/TNFRSF1B/NGFR/CLEC7A/TRIB1/PINK1/MELTF/SIRT1/FGFR4/C3/STAT3/PTK2B/CTSC/PLK3/HERPUD1/XDH/EDEM1/TRIB2/DLC1/BAG2/RPS3/EPHA4/CCK/SOX7/MDM2/PTK2/PMAIP1/LYN/ANTXR1/MAPK9/MALT1/NKD2/IL1B/RNF19B/PDCD2/FAM162A/NEK5/RACK1/IFI16/BCAP31/SUMO2/RNF19A/FBXW11/DAPK1/DVL1/HDAC2/BCL2L11	53
BP	GO:0042113	B cell activation	34|1395	185|14261	0.00022538	0.0101329	ENSG00000104332/ENSG00000168685/ENSG00000197329/ENSG00000188763/ENSG00000105329/ENSG00000196950/ENSG00000118503/ENSG00000120899/ENSG00000171608/ENSG00000104998/ENSG00000168884/ENSG00000150093/ENSG00000069399/ENSG00000095752/ENSG00000152518/ENSG00000108840/ENSG00000113916/ENSG00000147251/ENSG00000153551/ENSG00000167775/ENSG00000254087/ENSG00000184995/ENSG00000164305/ENSG00000122641/ENSG00000172175…	SFRP1/IL7R/PELI1/FZD9/TGFB1/SLC39A10/TNFAIP3/PTK2B/PIK3CD/IL27RA/TNIP2/ITGB1/BCL3/IL11/ZFP36L2/HDAC5/BCL6/DOCK11/CMTM7/CD320/LYN/IFNE/CASP3/INHBA/MALT1/LIG4/TCF3/PCID2/IRF2BP2/TCIRG1/PKN1/ERCC1/KLF6/HHEX	34
BP	GO:0070482	response to oxygen levels	56|1395	356|14261	0.000234201	0.0104025	ENSG00000165272/ENSG00000104332/ENSG00000198899/ENSG00000112715/ENSG00000198727/ENSG00000198886/ENSG00000151651/ENSG00000116016/ENSG00000176171/ENSG00000134333/ENSG00000172379/ENSG00000198786/ENSG00000150630/ENSG00000164442/ENSG00000164171/ENSG00000105329/ENSG00000158828/ENSG00000078369/ENSG00000096717/ENSG00000156113/ENSG00000120899/ENSG00000152952/ENSG00000173846/ENSG00000167772/ENSG00000113742…	AQP3/SFRP1/MT-ATP6/VEGFA/MT-CYB/MT-ND4/ADAM8/EPAS1/BNIP3/LDHA/ARNT2/MT-ND5/VEGFC/CITED2/ITGA2/TGFB1/PINK1/GNB1/SIRT1/KCNMA1/PTK2B/PLOD2/PLK3/ANGPTL4/CPEB4/PLAT/LOXL2/TLR2/MDM2/CD24/HILPDA/EDN1/ELOB/DDIT4/GATA6/PGK1/PMAIP1/CYB5R4/PSMA4/ICAM1/SLC9A1/PSMB4/CBL/CASP3/CYGB/IRAK1/BACH1/ELOC/TGFBR2/FAM162A/EGLN1/PTGS2/PSMD13/RGCC/CHCHD2/HDAC2	56
BP	GO:0052548	regulation of endopeptidase activity	54|1395	340|14261	0.000235138	0.0104025	ENSG00000233276/ENSG00000112715/ENSG00000100234/ENSG00000196954/ENSG00000198363/ENSG00000105825/ENSG00000163220/ENSG00000164850/ENSG00000137752/ENSG00000136826/ENSG00000064300/ENSG00000172243/ENSG00000096717/ENSG00000125730/ENSG00000168610/ENSG00000127948/ENSG00000051108/ENSG00000158125/ENSG00000165672/ENSG00000164741/ENSG00000178172/ENSG00000166401/ENSG00000135919/ENSG00000152377/ENSG00000149273…	GPX1/VEGFA/TIMP3/CASP4/ASPH/TFPI2/S100A9/GPER1/CASP1/KLF4/NGFR/CLEC7A/SIRT1/C3/STAT3/POR/HERPUD1/XDH/PRDX3/DLC1/SPINK6/SERPINB8/SERPINE2/SPOCK1/RPS3/EPHA4/CCK/SOX7/MDM2/PAK2/SLPI/RPS6KA3/PMAIP1/MMP9/CD44/LYN/MALT1/UBE2Z/PDCD2/PCID2/FAM162A/NEK5/LAMP3/RACK1/IFI16/PTGS2/BCAP31/DAPK1/SERPINB5/RPS6KA1/SIAH2/PLAUR/BCL2L11/APLP2	54
BP	GO:2000117	negative regulation of cysteine-type endopeptidase activity	19|1395	81|14261	0.000238665	0.0104748	ENSG00000233276/ENSG00000112715/ENSG00000136826/ENSG00000064300/ENSG00000127948/ENSG00000051108/ENSG00000165672/ENSG00000135679/ENSG00000180370/ENSG00000177189/ENSG00000100985/ENSG00000026508/ENSG00000126226/ENSG00000078081/ENSG00000163565/ENSG00000073756/ENSG00000117676/ENSG00000181788/ENSG00000011422	GPX1/VEGFA/KLF4/NGFR/POR/HERPUD1/PRDX3/MDM2/PAK2/RPS6KA3/MMP9/CD44/PCID2/LAMP3/IFI16/PTGS2/RPS6KA1/SIAH2/PLAUR	19
BP	GO:0071216	cellular response to biotic stimulus	34|1395	186|14261	0.000250445	0.0109052	ENSG00000265972/ENSG00000196352/ENSG00000137752/ENSG00000084207/ENSG00000028137/ENSG00000172243/ENSG00000105329/ENSG00000173334/ENSG00000118503/ENSG00000100906/ENSG00000044574/ENSG00000167815/ENSG00000168884/ENSG00000137462/ENSG00000150782/ENSG00000136689/ENSG00000108840/ENSG00000197417/ENSG00000132256/ENSG00000090339/ENSG00000162892/ENSG00000254087/ENSG00000184588/ENSG00000126368/ENSG00000128016…	TXNIP/CD55/CASP1/GSTP1/TNFRSF1B/CLEC7A/TGFB1/TRIB1/TNFAIP3/NFKBIA/HSPA5/PRDX2/TNIP2/TLR2/IL18/IL1RN/HDAC5/SHPK/TRIM5/ICAM1/IL24/LYN/PDE4B/NR1D1/ZFP36/MAPK8/MALT1/IRAK1/IL1B/CD14/CXCL8/IGFBPL1/BCL2L11/AKAP8	34
BP	GO:0097305	response to alcohol	33|1395	179|14261	0.000260798	0.0112673	ENSG00000170345/ENSG00000104332/ENSG00000198727/ENSG00000198886/ENSG00000125740/ENSG00000277586/ENSG00000163347/ENSG00000084207/ENSG00000136826/ENSG00000105329/ENSG00000041982/ENSG00000137714/ENSG00000078369/ENSG00000168610/ENSG00000120899/ENSG00000116741/ENSG00000163453/ENSG00000171700/ENSG00000084774/ENSG00000070961/ENSG00000107331/ENSG00000151632/ENSG00000175592/ENSG00000090339/ENSG00000110395…	FOS/SFRP1/MT-CYB/MT-ND4/FOSB/NEFL/CLDN1/GSTP1/KLF4/TGFB1/TNC/FDX1/GNB1/STAT3/PTK2B/RGS2/IGFBP7/RGS19/CAD/ATP2B1/ABCA2/AKR1C2/FOSL1/ICAM1/CBL/INHBA/CD14/TGFBR2/MAOB/GGH/KLF2/HDAC2/AKAP8	33
BP	GO:0015985	energy coupled proton transport, down electrochemical gradient	9|1395	24|14261	0.000267721	0.0113015	ENSG00000198899/ENSG00000179091/ENSG00000241837/ENSG00000169020/ENSG00000135940/ENSG00000165629/ENSG00000152234/ENSG00000228253/ENSG00000150756	MT-ATP6/CYC1/ATP5PO/ATP5ME/COX5B/ATP5F1C/ATP5F1A/MT-ATP8/FAM173B	9
BP	GO:0015986	ATP synthesis coupled proton transport	9|1395	24|14261	0.000267721	0.0113015	ENSG00000198899/ENSG00000179091/ENSG00000241837/ENSG00000169020/ENSG00000135940/ENSG00000165629/ENSG00000152234/ENSG00000228253/ENSG00000150756	MT-ATP6/CYC1/ATP5PO/ATP5ME/COX5B/ATP5F1C/ATP5F1A/MT-ATP8/FAM173B	9
BP	GO:0150077	regulation of neuroinflammatory response	9|1395	24|14261	0.000267721	0.0113015	ENSG00000176170/ENSG00000028137/ENSG00000109861/ENSG00000149968/ENSG00000150782/ENSG00000100985/ENSG00000126368/ENSG00000125538/ENSG00000073756	SPHK1/TNFRSF1B/CTSC/MMP3/IL18/MMP9/NR1D1/IL1B/PTGS2	9
BP	GO:0036293	response to decreased oxygen levels	53|1395	334|14261	0.000273527	0.0114591	ENSG00000165272/ENSG00000104332/ENSG00000112715/ENSG00000198727/ENSG00000198886/ENSG00000151651/ENSG00000116016/ENSG00000176171/ENSG00000134333/ENSG00000172379/ENSG00000198786/ENSG00000150630/ENSG00000164442/ENSG00000164171/ENSG00000105329/ENSG00000158828/ENSG00000078369/ENSG00000096717/ENSG00000156113/ENSG00000120899/ENSG00000152952/ENSG00000173846/ENSG00000167772/ENSG00000113742/ENSG00000104368…	AQP3/SFRP1/VEGFA/MT-CYB/MT-ND4/ADAM8/EPAS1/BNIP3/LDHA/ARNT2/MT-ND5/VEGFC/CITED2/ITGA2/TGFB1/PINK1/GNB1/SIRT1/KCNMA1/PTK2B/PLOD2/PLK3/ANGPTL4/CPEB4/PLAT/LOXL2/TLR2/MDM2/CD24/HILPDA/EDN1/ELOB/DDIT4/GATA6/PGK1/PMAIP1/PSMA4/ICAM1/SLC9A1/PSMB4/CBL/CASP3/CYGB/IRAK1/BACH1/ELOC/TGFBR2/FAM162A/EGLN1/PTGS2/PSMD13/RGCC/CHCHD2	53
BP	GO:0046209	nitric oxide metabolic process	16|1395	63|14261	0.000277385	0.0115334	ENSG00000003989/ENSG00000081181/ENSG00000136826/ENSG00000131979/ENSG00000172243/ENSG00000120899/ENSG00000127948/ENSG00000137462/ENSG00000078401/ENSG00000090339/ENSG00000163661/ENSG00000125538/ENSG00000073756/ENSG00000116096/ENSG00000127528/ENSG00000136238	SLC7A2/ARG2/KLF4/GCH1/CLEC7A/PTK2B/POR/TLR2/EDN1/ICAM1/PTX3/IL1B/PTGS2/SPR/KLF2/RAC1	16
BP	GO:0006022	aminoglycan metabolic process	28|1395	144|14261	0.00030203	0.0124214	ENSG00000103044/ENSG00000176597/ENSG00000105329/ENSG00000086062/ENSG00000170340/ENSG00000011465/ENSG00000179913/ENSG00000109814/ENSG00000158470/ENSG00000138604/ENSG00000147119/ENSG00000136213/ENSG00000182022/ENSG00000110080/ENSG00000171310/ENSG00000175040/ENSG00000104331/ENSG00000008513/ENSG00000123989/ENSG00000124145/ENSG00000026508/ENSG00000090020/ENSG00000179163/ENSG00000169439/ENSG00000054598…	HAS3/B3GNT5/TGFB1/B4GALT1/B3GNT2/DCN/B3GNT3/UGDH/B4GALT5/GLCE/CHST7/CHST12/CHST15/ST3GAL4/CHST11/CHST2/IMPAD1/ST3GAL1/CHPF/SDC4/CD44/SLC9A1/FUCA1/SDC2/FOXC1/EXTL3/IL1B/ABCC5	28
BP	GO:0071364	cellular response to epidermal growth factor stimulus	12|1395	40|14261	0.000303235	0.0124214	ENSG00000125398/ENSG00000019549/ENSG00000084207/ENSG00000127947/ENSG00000152518/ENSG00000179295/ENSG00000084774/ENSG00000141441/ENSG00000128016/ENSG00000110395/ENSG00000054598/ENSG00000109917	SOX9/SNAI2/GSTP1/PTPN12/ZFP36L2/PTPN11/CAD/GAREM1/ZFP36/CBL/FOXC1/ZPR1	12
BP	GO:0007159	leukocyte cell-cell adhesion	43|1395	257|14261	0.000320571	0.013035	ENSG00000196352/ENSG00000151651/ENSG00000143507/ENSG00000168685/ENSG00000081181/ENSG00000161638/ENSG00000197329/ENSG00000163220/ENSG00000204592/ENSG00000198805/ENSG00000136826/ENSG00000076641/ENSG00000105329/ENSG00000167815/ENSG00000131981/ENSG00000150093/ENSG00000128340/ENSG00000149273/ENSG00000179295/ENSG00000108946/ENSG00000090776/ENSG00000150782/ENSG00000272398/ENSG00000180370/ENSG00000124145…	CD55/ADAM8/DUSP10/IL7R/ARG2/ITGA5/PELI1/S100A9/HLA-E/PNP/KLF4/PAG1/TGFB1/PRDX2/LGALS3/ITGB1/RAC2/RPS3/PTPN11/PRKAR1A/EFNB1/IL18/CD24/PAK2/SDC4/TSTA3/BCL6/ICAM1/CD44/LYN/PRNP/CASP3/MALT1/IRAK1/IL1B/TGFBR2/TNFSF9/GRB2/FAM49B/NCK2/MDK/RAC1/IL20RB	43
BP	GO:0046651	lymphocyte proliferation	35|1395	196|14261	0.000325064	0.0131212	ENSG00000196352/ENSG00000168685/ENSG00000081181/ENSG00000197329/ENSG00000204592/ENSG00000028137/ENSG00000198805/ENSG00000105329/ENSG00000196950/ENSG00000167815/ENSG00000137154/ENSG00000131981/ENSG00000069482/ENSG00000128340/ENSG00000149273/ENSG00000108946/ENSG00000177697/ENSG00000090776/ENSG00000150782/ENSG00000272398/ENSG00000124145/ENSG00000113916/ENSG00000112576/ENSG00000167775/ENSG00000254087…	CD55/IL7R/ARG2/PELI1/HLA-E/TNFRSF1B/PNP/TGFB1/SLC39A10/PRDX2/RPS6/LGALS3/GAL/RAC2/RPS3/PRKAR1A/CD151/EFNB1/IL18/CD24/SDC4/BCL6/CCND3/CD320/LYN/PRNP/IFNE/CASP3/MALT1/IL1B/TGFBR2/TNFSF9/NCK2/PKN1/IL20RB	35
BP	GO:0009060	aerobic respiration	19|1395	83|14261	0.000333474	0.0133631	ENSG00000198888/ENSG00000198712/ENSG00000198804/ENSG00000198886/ENSG00000198938/ENSG00000176171/ENSG00000119912/ENSG00000131174/ENSG00000136143/ENSG00000189043/ENSG00000173660/ENSG00000135940/ENSG00000178741/ENSG00000131143/ENSG00000066855/ENSG00000117640/ENSG00000156467/ENSG00000127184/ENSG00000105953	MT-ND1/MT-CO2/MT-CO1/MT-ND4/MT-CO3/BNIP3/IDE/COX7B/SUCLA2/NDUFA4/UQCRH/COX5B/COX5A/COX4I1/MTFR1/MTFR1L/UQCRB/COX7C/OGDH	19
BP	GO:0052547	regulation of peptidase activity	56|1395	361|14261	0.000336208	0.0133757	ENSG00000233276/ENSG00000112715/ENSG00000100234/ENSG00000196954/ENSG00000198363/ENSG00000105825/ENSG00000163220/ENSG00000164850/ENSG00000137752/ENSG00000136826/ENSG00000064300/ENSG00000172243/ENSG00000158828/ENSG00000096717/ENSG00000125730/ENSG00000168610/ENSG00000127948/ENSG00000051108/ENSG00000158125/ENSG00000165672/ENSG00000164741/ENSG00000178172/ENSG00000166401/ENSG00000135919/ENSG00000152377…	GPX1/VEGFA/TIMP3/CASP4/ASPH/TFPI2/S100A9/GPER1/CASP1/KLF4/NGFR/CLEC7A/PINK1/SIRT1/C3/STAT3/POR/HERPUD1/XDH/PRDX3/DLC1/SPINK6/SERPINB8/SERPINE2/SPOCK1/RPS3/EPHA4/CCK/SOX7/MDM2/PAK2/SLPI/RPS6KA3/PMAIP1/MMP9/CD44/LYN/ANTXR1/MALT1/UBE2Z/PDCD2/PCID2/FAM162A/NEK5/LAMP3/RACK1/IFI16/PTGS2/BCAP31/DAPK1/SERPINB5/RPS6KA1/SIAH2/PLAUR/BCL2L11/APLP2	56
BP	GO:0002446	neutrophil mediated immunity	64|1395	427|14261	0.000347457	0.0137245	ENSG00000196352/ENSG00000151651/ENSG00000164733/ENSG00000142583/ENSG00000153395/ENSG00000163220/ENSG00000084207/ENSG00000028137/ENSG00000198805/ENSG00000173110/ENSG00000166710/ENSG00000108828/ENSG00000091317/ENSG00000168092/ENSG00000086062/ENSG00000164687/ENSG00000125730/ENSG00000010438/ENSG00000068650/ENSG00000177105/ENSG00000109861/ENSG00000137575/ENSG00000158825/ENSG00000136026/ENSG00000168461…	CD55/ADAM8/CTSB/SLC2A5/LPCAT1/S100A9/GSTP1/TNFRSF1B/PNP/HSPA6/B2M/VAT1/CMTM6/PAFAH1B2/B4GALT1/FABP5/C3/PRSS3/ATP11A/RHOG/CTSC/SDCBP/CDA/CKAP4/RAB31/DGAT1/LGALS3/SLC15A4/ARPC5/PRDX4/CYFIP1/NPC2/STOM/PYGB/TUBB4B/GM2A/TLR2/PLAC8/SLPI/COTL1/COPB1/UBR4/ACTR1B/MMP9/CD44/FUCA1/KCMF1/OSTF1/RAB6A/ITGAV/LTA4H/PTX3/PGAM1/CD14/GPI/TMEM173/DYNLL1/RHOF/PSMD13/GGH/TCIRG1/DYNLT1/PLAUR/RAC1	64
BP	GO:0071236	cellular response to antibiotic	25|1395	124|14261	0.000351743	0.0137953	ENSG00000143878/ENSG00000176171/ENSG00000176170/ENSG00000136826/ENSG00000158828/ENSG00000173848/ENSG00000137714/ENSG00000118503/ENSG00000096717/ENSG00000044574/ENSG00000107679/ENSG00000116711/ENSG00000149273/ENSG00000135679/ENSG00000277258/ENSG00000090020/ENSG00000114209/ENSG00000132510/ENSG00000125691/ENSG00000115694/ENSG00000204628/ENSG00000134602/ENSG00000127528/ENSG00000196591/ENSG00000105976	RHOB/BNIP3/SPHK1/KLF4/PINK1/NET1/FDX1/TNFAIP3/SIRT1/HSPA5/PLEKHA1/PLA2G4A/RPS3/MDM2/PCGF2/SLC9A1/PDCD10/KDM6B/RPL23/STK25/RACK1/STK26/KLF2/HDAC2/MET	25
BP	GO:0071496	cellular response to external stimulus	49|1395	306|14261	0.000369657	0.0143958	ENSG00000165272/ENSG00000170345/ENSG00000104332/ENSG00000019186/ENSG00000162772/ENSG00000176171/ENSG00000175591/ENSG00000125398/ENSG00000019549/ENSG00000091409/ENSG00000177606/ENSG00000137752/ENSG00000084207/ENSG00000164171/ENSG00000105329/ENSG00000041982/ENSG00000136159/ENSG00000213445/ENSG00000096717/ENSG00000044574/ENSG00000134294/ENSG00000034713/ENSG00000103148/ENSG00000093010/ENSG00000179295…	AQP3/FOS/SFRP1/CYP24A1/ATF3/BNIP3/P2RY2/SOX9/SNAI2/ITGA6/JUN/CASP1/GSTP1/ITGA2/TGFB1/TNC/NUDT15/SIPA1/SIRT1/HSPA5/SLC38A2/GABARAPL2/NPRL3/COMT/PTPN11/CPEB4/ATP1A1/MAP1LC3B/MDM2/ATP2B1/SCX/PMAIP1/FOSL1/ICAM1/SLC9A1/LYN/MAPK8/KPTN/CBL/IL1B/NPRL2/KLF10/IFI16/PTGS2/STK26/SIK1B/CYP27B1/RAC1/RRAGA	49
BP	GO:0030203	glycosaminoglycan metabolic process	27|1395	139|14261	0.00039046	0.0149026	ENSG00000103044/ENSG00000105329/ENSG00000086062/ENSG00000170340/ENSG00000011465/ENSG00000179913/ENSG00000109814/ENSG00000158470/ENSG00000138604/ENSG00000147119/ENSG00000136213/ENSG00000182022/ENSG00000110080/ENSG00000171310/ENSG00000175040/ENSG00000104331/ENSG00000008513/ENSG00000123989/ENSG00000124145/ENSG00000026508/ENSG00000090020/ENSG00000179163/ENSG00000169439/ENSG00000054598/ENSG00000012232…	HAS3/TGFB1/B4GALT1/B3GNT2/DCN/B3GNT3/UGDH/B4GALT5/GLCE/CHST7/CHST12/CHST15/ST3GAL4/CHST11/CHST2/IMPAD1/ST3GAL1/CHPF/SDC4/CD44/SLC9A1/FUCA1/SDC2/FOXC1/EXTL3/IL1B/ABCC5	27
BP	GO:0002460	adaptive immune response based on somatic recombination of immune receptors built from immunoglobulin superfamily domains	35|1395	198|14261	0.000395962	0.0149026	ENSG00000196352/ENSG00000134321/ENSG00000168685/ENSG00000204592/ENSG00000185507/ENSG00000028137/ENSG00000105329/ENSG00000166710/ENSG00000118503/ENSG00000204516/ENSG00000125730/ENSG00000234745/ENSG00000168610/ENSG00000203722/ENSG00000104998/ENSG00000109861/ENSG00000108561/ENSG00000140297/ENSG00000069399/ENSG00000206503/ENSG00000150782/ENSG00000101384/ENSG00000104522/ENSG00000113916/ENSG00000090339…	CD55/RSAD2/IL7R/HLA-E/IRF7/TNFRSF1B/TGFB1/B2M/TNFAIP3/MICB/C3/HLA-B/STAT3/RAET1G/IL27RA/CTSC/C1QBP/GCNT3/BCL3/HLA-A/IL18/JAG1/TSTA3/BCL6/ICAM1/ULBP2/MALT1/IL1B/LIG4/IL1RL1/FAM49B/TCIRG1/PKN1/IL20RB/ERCC1	35
BP	GO:0032943	mononuclear cell proliferation	35|1395	198|14261	0.000395962	0.0149026	ENSG00000196352/ENSG00000168685/ENSG00000081181/ENSG00000197329/ENSG00000204592/ENSG00000028137/ENSG00000198805/ENSG00000105329/ENSG00000196950/ENSG00000167815/ENSG00000137154/ENSG00000131981/ENSG00000069482/ENSG00000128340/ENSG00000149273/ENSG00000108946/ENSG00000177697/ENSG00000090776/ENSG00000150782/ENSG00000272398/ENSG00000124145/ENSG00000113916/ENSG00000112576/ENSG00000167775/ENSG00000254087…	CD55/IL7R/ARG2/PELI1/HLA-E/TNFRSF1B/PNP/TGFB1/SLC39A10/PRDX2/RPS6/LGALS3/GAL/RAC2/RPS3/PRKAR1A/CD151/EFNB1/IL18/CD24/SDC4/BCL6/CCND3/CD320/LYN/PRNP/IFNE/CASP3/MALT1/IL1B/TGFBR2/TNFSF9/NCK2/PKN1/IL20RB	35
BP	GO:0010634	positive regulation of epithelial cell migration	26|1395	132|14261	0.000396382	0.0149026	ENSG00000112715/ENSG00000143878/ENSG00000125398/ENSG00000150630/ENSG00000177606/ENSG00000112562/ENSG00000164171/ENSG00000105329/ENSG00000176692/ENSG00000077782/ENSG00000096717/ENSG00000120899/ENSG00000115109/ENSG00000166974/ENSG00000078401/ENSG00000113070/ENSG00000100985/ENSG00000152234/ENSG00000103769/ENSG00000163513/ENSG00000105220/ENSG00000185043/ENSG00000073756/ENSG00000118257/ENSG00000050820…	VEGFA/RHOB/SOX9/VEGFC/JUN/SMOC2/ITGA2/TGFB1/FOXC2/FGFR1/SIRT1/PTK2B/EPB41L5/MAPRE2/EDN1/HBEGF/MMP9/ATP5F1A/RAB11A/TGFBR2/GPI/CIB1/PTGS2/NRP2/BCAR1/MET	26
BP	GO:0002250	adaptive immune response	47|1395	291|14261	0.000396433	0.0149026	ENSG00000196352/ENSG00000134321/ENSG00000143507/ENSG00000168685/ENSG00000081181/ENSG00000204592/ENSG00000185507/ENSG00000028137/ENSG00000076641/ENSG00000105329/ENSG00000166710/ENSG00000118503/ENSG00000204516/ENSG00000096717/ENSG00000125730/ENSG00000234745/ENSG00000168610/ENSG00000203722/ENSG00000120899/ENSG00000171608/ENSG00000104998/ENSG00000109861/ENSG00000108561/ENSG00000140297/ENSG00000069399…	CD55/RSAD2/DUSP10/IL7R/ARG2/HLA-E/IRF7/TNFRSF1B/PAG1/TGFB1/B2M/TNFAIP3/MICB/SIRT1/C3/HLA-B/STAT3/RAET1G/PTK2B/PIK3CD/IL27RA/CTSC/C1QBP/GCNT3/BCL3/ALCAM/HLA-A/IL18/JAG1/TSTA3/BCL6/ICAM1/LYN/ULBP2/IFNE/MALT1/IL1B/LIG4/ORAI1/RNF19B/LAMP3/IL1RL1/FAM49B/TCIRG1/PKN1/IL20RB/ERCC1	47
BP	GO:0001666	response to hypoxia	51|1395	323|14261	0.00039884	0.0149026	ENSG00000165272/ENSG00000104332/ENSG00000112715/ENSG00000198727/ENSG00000198886/ENSG00000151651/ENSG00000116016/ENSG00000176171/ENSG00000134333/ENSG00000172379/ENSG00000198786/ENSG00000150630/ENSG00000164442/ENSG00000164171/ENSG00000105329/ENSG00000158828/ENSG00000078369/ENSG00000096717/ENSG00000156113/ENSG00000120899/ENSG00000152952/ENSG00000173846/ENSG00000167772/ENSG00000104368/ENSG00000134013…	AQP3/SFRP1/VEGFA/MT-CYB/MT-ND4/ADAM8/EPAS1/BNIP3/LDHA/ARNT2/MT-ND5/VEGFC/CITED2/ITGA2/TGFB1/PINK1/GNB1/SIRT1/KCNMA1/PTK2B/PLOD2/PLK3/ANGPTL4/PLAT/LOXL2/TLR2/MDM2/CD24/HILPDA/EDN1/ELOB/DDIT4/GATA6/PGK1/PMAIP1/PSMA4/ICAM1/SLC9A1/PSMB4/CASP3/CYGB/IRAK1/BACH1/ELOC/TGFBR2/FAM162A/EGLN1/PTGS2/PSMD13/RGCC/CHCHD2	51
BP	GO:0009914	hormone transport	43|1395	260|14261	0.000413323	0.0153401	ENSG00000104332/ENSG00000151729/ENSG00000156026/ENSG00000169047/ENSG00000101187/ENSG00000164850/ENSG00000133794/ENSG00000198843/ENSG00000213465/ENSG00000077782/ENSG00000198355/ENSG00000169100/ENSG00000197696/ENSG00000182759/ENSG00000095752/ENSG00000069482/ENSG00000106089/ENSG00000125618/ENSG00000198832/ENSG00000179295/ENSG00000171388/ENSG00000136689/ENSG00000078401/ENSG00000110090/ENSG00000065615…	SFRP1/SLC25A4/MCU/IRS1/SLCO4A1/GPER1/ARNTL/SELENOT/ARL2/FGFR1/PIM3/SLC25A6/NMB/MAFA/IL11/GAL/STX1A/PAX8/SELENOM/PTPN11/APLN/IL1RN/EDN1/CPT1A/CYB5R4/LYN/NR1D1/RAB11FIP5/INHBA/UBE2Q1/IL1B/RAPGEF3/UQCC2/SLC16A1/DYNLL1/KCNS3/FOXD1/FZD4/RAB1A/TCIRG1/RAC1/PHPT1/NOV	43
BP	GO:0022407	regulation of cell-cell adhesion	50|1395	316|14261	0.000430542	0.0158726	ENSG00000112715/ENSG00000196352/ENSG00000151651/ENSG00000143507/ENSG00000019549/ENSG00000168685/ENSG00000081181/ENSG00000164442/ENSG00000091409/ENSG00000197329/ENSG00000204592/ENSG00000198805/ENSG00000136826/ENSG00000076641/ENSG00000105329/ENSG00000167815/ENSG00000115109/ENSG00000135919/ENSG00000131981/ENSG00000149273/ENSG00000179295/ENSG00000108946/ENSG00000090776/ENSG00000150782/ENSG00000169398…	VEGFA/CD55/ADAM8/DUSP10/SNAI2/IL7R/ARG2/CITED2/ITGA6/PELI1/HLA-E/PNP/KLF4/PAG1/TGFB1/PRDX2/EPB41L5/SERPINE2/LGALS3/RPS3/PTPN11/PRKAR1A/EFNB1/IL18/PTK2/IL1RN/CD24/PAK2/JAG1/SDC4/BCL6/ICAM1/CD44/LYN/PRNP/CASP3/MALT1/IRAK1/IL1B/TGFBR2/TNFSF9/GRB2/FAM49B/RGCC/UBASH3B/MYO10/NCK2/MDK/RAC1/IL20RB	50
BP	GO:0043542	endothelial cell migration	34|1395	192|14261	0.000460215	0.0168542	ENSG00000233276/ENSG00000112715/ENSG00000143878/ENSG00000150630/ENSG00000112562/ENSG00000136826/ENSG00000105329/ENSG00000142627/ENSG00000176692/ENSG00000077782/ENSG00000096717/ENSG00000010438/ENSG00000011465/ENSG00000120899/ENSG00000123358/ENSG00000196754/ENSG00000128917/ENSG00000150093/ENSG00000134013/ENSG00000169398/ENSG00000078401/ENSG00000108840/ENSG00000152234/ENSG00000171680/ENSG00000114209…	GPX1/VEGFA/RHOB/VEGFC/SMOC2/KLF4/TGFB1/EPHA2/FOXC2/FGFR1/SIRT1/PRSS3/DCN/PTK2B/NR4A1/S100A2/DLL4/ITGB1/LOXL2/PTK2/EDN1/HDAC5/ATP5F1A/PLEKHG5/PDCD10/GPI/CIB1/PTGS2/NRP2/SPRED1/RGCC/BCAR1/MET/NOV	34
BP	GO:0046879	hormone secretion	42|1395	254|14261	0.000481478	0.0175169	ENSG00000104332/ENSG00000151729/ENSG00000156026/ENSG00000169047/ENSG00000164850/ENSG00000133794/ENSG00000198843/ENSG00000213465/ENSG00000077782/ENSG00000198355/ENSG00000169100/ENSG00000197696/ENSG00000182759/ENSG00000095752/ENSG00000069482/ENSG00000106089/ENSG00000125618/ENSG00000198832/ENSG00000179295/ENSG00000171388/ENSG00000136689/ENSG00000078401/ENSG00000110090/ENSG00000065615/ENSG00000254087…	SFRP1/SLC25A4/MCU/IRS1/GPER1/ARNTL/SELENOT/ARL2/FGFR1/PIM3/SLC25A6/NMB/MAFA/IL11/GAL/STX1A/PAX8/SELENOM/PTPN11/APLN/IL1RN/EDN1/CPT1A/CYB5R4/LYN/NR1D1/RAB11FIP5/INHBA/UBE2Q1/IL1B/RAPGEF3/UQCC2/SLC16A1/DYNLL1/KCNS3/FOXD1/FZD4/RAB1A/TCIRG1/RAC1/PHPT1/NOV	42
BP	GO:0043062	extracellular structure organization	54|1395	350|14261	0.000486712	0.0175576	ENSG00000103044/ENSG00000151651/ENSG00000122884/ENSG00000111799/ENSG00000087303/ENSG00000166670/ENSG00000125398/ENSG00000196611/ENSG00000161638/ENSG00000091409/ENSG00000112562/ENSG00000028137/ENSG00000164171/ENSG00000105329/ENSG00000041982/ENSG00000100979/ENSG00000163975/ENSG00000086062/ENSG00000176692/ENSG00000166033/ENSG00000160867/ENSG00000256812/ENSG00000011465/ENSG00000137575/ENSG00000152952…	HAS3/ADAM8/P4HA1/COL12A1/NID2/MMP10/SOX9/MMP1/ITGA5/ITGA6/SMOC2/TNFRSF1B/ITGA2/TGFB1/TNC/PLTP/MELTF/B4GALT1/FOXC2/HTRA1/FGFR4/CAPNS2/DCN/SDCBP/PLOD2/DGAT1/FSCN1/NID1/MMP3/ITGB1/BCL3/PRDX4/VWA1/LOXL2/TSG101/PTK2/SDC4/SCX/ST7/MMP9/ICAM1/CD44/THSD4/ITGAV/ANTXR1/LOXL4/PTX3/FOXC1/TNFRSF11B/SH3PXD2B/RGCC/SOAT1/SERPINB5/ZDHHC8	54
BP	GO:2001057	reactive nitrogen species metabolic process	16|1395	66|14261	0.000488945	0.0175576	ENSG00000003989/ENSG00000081181/ENSG00000136826/ENSG00000131979/ENSG00000172243/ENSG00000120899/ENSG00000127948/ENSG00000137462/ENSG00000078401/ENSG00000090339/ENSG00000163661/ENSG00000125538/ENSG00000073756/ENSG00000116096/ENSG00000127528/ENSG00000136238	SLC7A2/ARG2/KLF4/GCH1/CLEC7A/PTK2B/POR/TLR2/EDN1/ICAM1/PTX3/IL1B/PTGS2/SPR/KLF2/RAC1	16
BP	GO:0071222	cellular response to lipopolysaccharide	29|1395	156|14261	0.000520061	0.0182452	ENSG00000196352/ENSG00000137752/ENSG00000084207/ENSG00000028137/ENSG00000105329/ENSG00000173334/ENSG00000118503/ENSG00000100906/ENSG00000167815/ENSG00000168884/ENSG00000137462/ENSG00000150782/ENSG00000136689/ENSG00000108840/ENSG00000197417/ENSG00000132256/ENSG00000090339/ENSG00000162892/ENSG00000254087/ENSG00000184588/ENSG00000126368/ENSG00000128016/ENSG00000107643/ENSG00000172175/ENSG00000184216…	CD55/CASP1/GSTP1/TNFRSF1B/TGFB1/TRIB1/TNFAIP3/NFKBIA/PRDX2/TNIP2/TLR2/IL18/IL1RN/HDAC5/SHPK/TRIM5/ICAM1/IL24/LYN/PDE4B/NR1D1/ZFP36/MAPK8/MALT1/IRAK1/IL1B/CD14/CXCL8/AKAP8	29
BP	GO:0001516	prostaglandin biosynthetic process	8|1395	21|14261	0.000521293	0.0182452	ENSG00000148344/ENSG00000164687/ENSG00000096717/ENSG00000095303/ENSG00000078401/ENSG00000125538/ENSG00000073756/ENSG00000135241	PTGES/FABP5/SIRT1/PTGS1/EDN1/IL1B/PTGS2/PNPLA8	8
BP	GO:0046457	prostanoid biosynthetic process	8|1395	21|14261	0.000521293	0.0182452	ENSG00000148344/ENSG00000164687/ENSG00000096717/ENSG00000095303/ENSG00000078401/ENSG00000125538/ENSG00000073756/ENSG00000135241	PTGES/FABP5/SIRT1/PTGS1/EDN1/IL1B/PTGS2/PNPLA8	8
BP	GO:1900078	positive regulation of cellular response to insulin stimulus	8|1395	21|14261	0.000521293	0.0182452	ENSG00000169047/ENSG00000114353/ENSG00000159346/ENSG00000096717/ENSG00000179295/ENSG00000095637/ENSG00000173153/ENSG00000165113	IRS1/GNAI2/ADIPOR1/SIRT1/PTPN11/SORBS1/ESRRA/GKAP1	8
BP	GO:0051701	interaction with host	33|1395	186|14261	0.000534891	0.0186034	ENSG00000131652/ENSG00000196352/ENSG00000164733/ENSG00000161638/ENSG00000163347/ENSG00000119912/ENSG00000164171/ENSG00000105329/ENSG00000142627/ENSG00000173599/ENSG00000141458/ENSG00000083937/ENSG00000139722/ENSG00000204977/ENSG00000150093/ENSG00000074319/ENSG00000185745/ENSG00000185803/ENSG00000132256/ENSG00000090339/ENSG00000168028/ENSG00000138448/ENSG00000112335/ENSG00000110395/ENSG00000163661…	THOC6/CD55/CTSB/ITGA5/CLDN1/IDE/ITGA2/TGFB1/EPHA2/PC/NPC1/CHMP2B/VPS37B/TRIM13/ITGB1/TSG101/IFIT1/SLC52A2/TRIM5/ICAM1/RPSA/ITGAV/SNX3/CBL/PTX3/CXADR/CXCL8/GRB2/DYNLT1/KPNA3/BCL2L11/MET/RRAGA	33
BP	GO:0001913	T cell mediated cytotoxicity	11|1395	37|14261	0.000585945	0.0202517	ENSG00000168685/ENSG00000204592/ENSG00000166710/ENSG00000204516/ENSG00000234745/ENSG00000203722/ENSG00000109861/ENSG00000206503/ENSG00000104522/ENSG00000131015/ENSG00000153310	IL7R/HLA-E/B2M/MICB/HLA-B/RAET1G/CTSC/HLA-A/TSTA3/ULBP2/FAM49B	11
BP	GO:0043627	response to estrogen	15|1395	61|14261	0.000618063	0.0212291	ENSG00000104332/ENSG00000179862/ENSG00000134333/ENSG00000164442/ENSG00000093010/ENSG00000134202/ENSG00000069482/ENSG00000135679/ENSG00000272398/ENSG00000141448/ENSG00000164761/ENSG00000213523/ENSG00000163513/ENSG00000091831/ENSG00000111012	SFRP1/CITED4/LDHA/CITED2/COMT/GSTM3/GAL/MDM2/CD24/GATA6/TNFRSF11B/SRA1/TGFBR2/ESR1/CYP27B1	15
BP	GO:0070849	response to epidermal growth factor	12|1395	43|14261	0.000631645	0.021353	ENSG00000125398/ENSG00000019549/ENSG00000084207/ENSG00000127947/ENSG00000152518/ENSG00000179295/ENSG00000084774/ENSG00000141441/ENSG00000128016/ENSG00000110395/ENSG00000054598/ENSG00000109917	SOX9/SNAI2/GSTP1/PTPN12/ZFP36L2/PTPN11/CAD/GAREM1/ZFP36/CBL/FOXC1/ZPR1	12
BP	GO:0016049	cell growth	62|1395	420|14261	0.000638835	0.021353	ENSG00000104332/ENSG00000112715/ENSG00000057019/ENSG00000125398/ENSG00000176170/ENSG00000168243/ENSG00000022267/ENSG00000141753/ENSG00000163220/ENSG00000105329/ENSG00000173848/ENSG00000127603/ENSG00000101079/ENSG00000159346/ENSG00000213445/ENSG00000096717/ENSG00000006652/ENSG00000120899/ENSG00000112290/ENSG00000116741/ENSG00000137575/ENSG00000158825/ENSG00000163453/ENSG00000115109/ENSG00000075223…	SFRP1/VEGFA/DCBLD2/SOX9/SPHK1/GNG4/FHL1/IGFBP4/S100A9/TGFB1/NET1/MACF1/NDRG3/ADIPOR1/SIPA1/SIRT1/IFRD1/PTK2B/WASF1/RGS2/SDCBP/CDA/IGFBP7/EPB41L5/SEMA3C/FLRT3/SERPINE2/ITGB1/GAL/ALCAM/SPOCK1/LPAR3/CYFIP1/SGK1/TSG101/CHPT1/EDN1/HBEGF/KRT17/RERG/BCL6/RPS6KA3/SLC9A1/SEMA3B/INHBA/NDUFS3/EXTL3/RAB11A/TGFBR2/ESR2/CIB1/OSGIN2/RACK1/CRLF3/NRP2/CYP27B1/IGFBPL1/BCAR1/RPS6KA1/CCDC85B/DVL1/NOV	62
BP	GO:0032623	interleukin-2 production	14|1395	55|14261	0.000640689	0.021353	ENSG00000198805/ENSG00000172243/ENSG00000118503/ENSG00000051128/ENSG00000067798/ENSG00000115008/ENSG00000149273/ENSG00000150782/ENSG00000184588/ENSG00000128016/ENSG00000171867/ENSG00000172175/ENSG00000125538/ENSG00000174564	PNP/CLEC7A/TNFAIP3/HOMER3/NAV3/IL1A/RPS3/IL18/PDE4B/ZFP36/PRNP/MALT1/IL1B/IL20RB	14
BP	GO:0016575	histone deacetylation	17|1395	74|14261	0.000644837	0.021353	ENSG00000112715/ENSG00000105329/ENSG00000158828/ENSG00000096717/ENSG00000170786/ENSG00000057935/ENSG00000108840/ENSG00000113916/ENSG00000005302/ENSG00000107643/ENSG00000106400/ENSG00000100916/ENSG00000111707/ENSG00000158711/ENSG00000196591/ENSG00000171148/ENSG00000105127	VEGFA/TGFB1/PINK1/SIRT1/SDR16C5/MTA3/HDAC5/BCL6/MSL3/MAPK8/ZNHIT1/BRMS1L/SUDS3/ELK4/HDAC2/TADA3/AKAP8	17
BP	GO:0034637	cellular carbohydrate biosynthetic process	17|1395	74|14261	0.000644837	0.021353	ENSG00000103044/ENSG00000169047/ENSG00000169764/ENSG00000176597/ENSG00000141401/ENSG00000086062/ENSG00000170340/ENSG00000133731/ENSG00000179913/ENSG00000105655/ENSG00000158470/ENSG00000104331/ENSG00000165434/ENSG00000095637/ENSG00000126368/ENSG00000012232/ENSG00000213639	HAS3/IRS1/UGP2/B3GNT5/IMPA2/B4GALT1/B3GNT2/IMPA1/B3GNT3/ISYNA1/B4GALT5/IMPAD1/PGM2L1/SORBS1/NR1D1/EXTL3/PPP1CB	17
BP	GO:0043154	negative regulation of cysteine-type endopeptidase activity involved in apoptotic process	17|1395	74|14261	0.000644837	0.021353	ENSG00000233276/ENSG00000112715/ENSG00000136826/ENSG00000064300/ENSG00000127948/ENSG00000051108/ENSG00000165672/ENSG00000135679/ENSG00000180370/ENSG00000177189/ENSG00000100985/ENSG00000026508/ENSG00000078081/ENSG00000073756/ENSG00000117676/ENSG00000181788/ENSG00000011422	GPX1/VEGFA/KLF4/NGFR/POR/HERPUD1/PRDX3/MDM2/PAK2/RPS6KA3/MMP9/CD44/LAMP3/PTGS2/RPS6KA1/SIAH2/PLAUR	17
BP	GO:0001704	formation of primary germ layer	21|1395	101|14261	0.000663385	0.0217213	ENSG00000111799/ENSG00000161638/ENSG00000136826/ENSG00000164171/ENSG00000142627/ENSG00000176692/ENSG00000077782/ENSG00000115109/ENSG00000230989/ENSG00000150093/ENSG00000108946/ENSG00000171056/ENSG00000260428/ENSG00000141448/ENSG00000100985/ENSG00000138448/ENSG00000122641/ENSG00000132510/ENSG00000054598/ENSG00000170577/ENSG00000107984	COL12A1/ITGA5/KLF4/ITGA2/EPHA2/FOXC2/FGFR1/EPB41L5/HSBP1/ITGB1/PRKAR1A/SOX7/SCX/GATA6/MMP9/ITGAV/INHBA/KDM6B/FOXC1/SIX2/DKK1	21
BP	GO:0050865	regulation of cell activation	63|1395	429|14261	0.000665292	0.0217213	ENSG00000104332/ENSG00000003989/ENSG00000178726/ENSG00000196352/ENSG00000151651/ENSG00000143507/ENSG00000168685/ENSG00000176170/ENSG00000081181/ENSG00000197329/ENSG00000164850/ENSG00000204592/ENSG00000028137/ENSG00000100225/ENSG00000198805/ENSG00000172243/ENSG00000076641/ENSG00000105329/ENSG00000196950/ENSG00000118503/ENSG00000104998/ENSG00000109861/ENSG00000167815/ENSG00000168884/ENSG00000181852…	SFRP1/SLC7A2/THBD/CD55/ADAM8/DUSP10/IL7R/SPHK1/ARG2/PELI1/GPER1/HLA-E/TNFRSF1B/FBXO7/PNP/CLEC7A/PAG1/TGFB1/SLC39A10/TNFAIP3/IL27RA/CTSC/PRDX2/TNIP2/RNF41/SERPINE2/LGALS3/GAL/RAC2/ZFP36L2/RPS3/PTPN11/PRKAR1A/EFNB1/IL18/CD24/PAK2/SDC4/STXBP1/BCL6/SHPK/CD320/LYN/NR1D1/PRNP/CASP3/INHBA/MALT1/CYGB/IL1B/TGFBR2/TNFSF9/PCID2/GRB2/IL1RL1/FAM49B/UBASH3B/NCK2/MDK/RPS6KA1/PKN1/RAC1/IL20RB	63
BP	GO:0048545	response to steroid hormone	50|1395	322|14261	0.000667744	0.0217213	ENSG00000170345/ENSG00000120129/ENSG00000265972/ENSG00000104332/ENSG00000125740/ENSG00000124225/ENSG00000277586/ENSG00000164850/ENSG00000163347/ENSG00000084207/ENSG00000105329/ENSG00000133794/ENSG00000096717/ENSG00000141458/ENSG00000174738/ENSG00000163453/ENSG00000123358/ENSG00000152518/ENSG00000084774/ENSG00000163399/ENSG00000137462/ENSG00000135679/ENSG00000136689/ENSG00000131023/ENSG00000070961…	FOS/DUSP1/TXNIP/SFRP1/FOSB/PMEPA1/NEFL/GPER1/CLDN1/GSTP1/TGFB1/ARNTL/SIRT1/NPC1/NR1D2/IGFBP7/NR4A1/ZFP36L2/CAD/ATP1A1/TLR2/MDM2/IL1RN/LATS1/ATP2B1/EDN1/YWHAH/ABCA2/DDIT4/CCNE1/FOSL1/ICAM1/NR1D1/ZFP36/RWDD1/CASP3/NR5A2/ESRRA/EIF4E/TGFBR2/MT-ND3/ESR2/MAOB/PTGS2/FHL2/ESR1/MDK/AREG/BCL2L11/TADA3	50
BP	GO:2000379	positive regulation of reactive oxygen species metabolic process	18|1395	81|14261	0.000691309	0.0223412	ENSG00000198712/ENSG00000084207/ENSG00000136826/ENSG00000172243/ENSG00000105329/ENSG00000114353/ENSG00000120899/ENSG00000158125/ENSG00000181852/ENSG00000078401/ENSG00000090339/ENSG00000163661/ENSG00000125538/ENSG00000163513/ENSG00000073756/ENSG00000177885/ENSG00000125995/ENSG00000127528	MT-CO2/GSTP1/KLF4/CLEC7A/TGFB1/GNAI2/PTK2B/XDH/RNF41/EDN1/ICAM1/PTX3/IL1B/TGFBR2/PTGS2/GRB2/ROMO1/KLF2	18
BP	GO:0042098	T cell proliferation	27|1395	144|14261	0.000694879	0.0223412	ENSG00000196352/ENSG00000081181/ENSG00000197329/ENSG00000204592/ENSG00000028137/ENSG00000198805/ENSG00000105329/ENSG00000167815/ENSG00000137154/ENSG00000131981/ENSG00000128340/ENSG00000149273/ENSG00000108946/ENSG00000177697/ENSG00000090776/ENSG00000150782/ENSG00000272398/ENSG00000124145/ENSG00000112576/ENSG00000171867/ENSG00000164305/ENSG00000172175/ENSG00000125538/ENSG00000163513/ENSG00000125657…	CD55/ARG2/PELI1/HLA-E/TNFRSF1B/PNP/TGFB1/PRDX2/RPS6/LGALS3/RAC2/RPS3/PRKAR1A/CD151/EFNB1/IL18/CD24/SDC4/CCND3/PRNP/CASP3/MALT1/IL1B/TGFBR2/TNFSF9/NCK2/IL20RB	27
BP	GO:0034599	cellular response to oxidative stress	43|1395	267|14261	0.000728757	0.0231475	ENSG00000170345/ENSG00000233276/ENSG00000143878/ENSG00000244405/ENSG00000116016/ENSG00000176171/ENSG00000176170/ENSG00000177606/ENSG00000084207/ENSG00000100225/ENSG00000136826/ENSG00000131979/ENSG00000158828/ENSG00000133794/ENSG00000173848/ENSG00000118503/ENSG00000096717/ENSG00000133612/ENSG00000116701/ENSG00000167815/ENSG00000165672/ENSG00000107679/ENSG00000149968/ENSG00000180228/ENSG00000149273…	FOS/GPX1/RHOB/ETV5/EPAS1/BNIP3/SPHK1/JUN/GSTP1/FBXO7/KLF4/GCH1/PINK1/ARNTL/NET1/TNFAIP3/SIRT1/AGAP3/NCF2/PRDX2/PRDX3/PLEKHA1/MMP3/PRKRA/RPS3/MDM2/PCGF2/MMP9/RWDD1/MAPK8/MAPK9/PDCD10/KDM6B/TLDC1/GPX2/STK25/RACK1/STK26/ROMO1/DAPK1/KLF2/HDAC2/MET	43
BP	GO:0031063	regulation of histone deacetylation	9|1395	27|14261	0.000732517	0.0231475	ENSG00000112715/ENSG00000105329/ENSG00000158828/ENSG00000170786/ENSG00000113916/ENSG00000107643/ENSG00000106400/ENSG00000171148/ENSG00000105127	VEGFA/TGFB1/PINK1/SDR16C5/BCL6/MAPK8/ZNHIT1/TADA3/AKAP8	9
BP	GO:0048333	mesodermal cell differentiation	9|1395	27|14261	0.000732517	0.0231475	ENSG00000136826/ENSG00000164171/ENSG00000176692/ENSG00000077782/ENSG00000150093/ENSG00000122641/ENSG00000132510/ENSG00000170577/ENSG00000107984	KLF4/ITGA2/FOXC2/FGFR1/ITGB1/INHBA/KDM6B/SIX2/DKK1	9
BP	GO:1903825	organic acid transmembrane transport	23|1395	116|14261	0.000759861	0.0237403	ENSG00000003989/ENSG00000141526/ENSG00000130821/ENSG00000180773/ENSG00000177542/ENSG00000072041/ENSG00000092068/ENSG00000103064/ENSG00000171488/ENSG00000116741/ENSG00000134294/ENSG00000174032/ENSG00000143867/ENSG00000076351/ENSG00000139370/ENSG00000131389/ENSG00000139209/ENSG00000110090/ENSG00000183048/ENSG00000178537/ENSG00000060762/ENSG00000155380/ENSG00000108528	SLC7A2/SLC16A3/SLC6A8/SLC36A4/SLC25A22/SLC6A15/SLC7A8/SLC7A6/LRRC8C/RGS2/SLC38A2/SLC25A30/OSR1/SLC46A1/SLC15A4/SLC6A6/SLC38A4/CPT1A/SLC25A10/SLC25A20/MPC1/SLC16A1/SLC25A11	23
BP	GO:1905039	carboxylic acid transmembrane transport	23|1395	116|14261	0.000759861	0.0237403	ENSG00000003989/ENSG00000141526/ENSG00000130821/ENSG00000180773/ENSG00000177542/ENSG00000072041/ENSG00000092068/ENSG00000103064/ENSG00000171488/ENSG00000116741/ENSG00000134294/ENSG00000174032/ENSG00000143867/ENSG00000076351/ENSG00000139370/ENSG00000131389/ENSG00000139209/ENSG00000110090/ENSG00000183048/ENSG00000178537/ENSG00000060762/ENSG00000155380/ENSG00000108528	SLC7A2/SLC16A3/SLC6A8/SLC36A4/SLC25A22/SLC6A15/SLC7A8/SLC7A6/LRRC8C/RGS2/SLC38A2/SLC25A30/OSR1/SLC46A1/SLC15A4/SLC6A6/SLC38A4/CPT1A/SLC25A10/SLC25A20/MPC1/SLC16A1/SLC25A11	23
BP	GO:1903050	regulation of proteolysis involved in cellular protein catabolic process	35|1395	205|14261	0.000764356	0.0237466	ENSG00000233276/ENSG00000213923/ENSG00000136159/ENSG00000173334/ENSG00000158828/ENSG00000120899/ENSG00000109861/ENSG00000137575/ENSG00000155313/ENSG00000173846/ENSG00000051108/ENSG00000134109/ENSG00000171863/ENSG00000034713/ENSG00000071575/ENSG00000115539/ENSG00000112208/ENSG00000116106/ENSG00000146535/ENSG00000135679/ENSG00000169398/ENSG00000131023/ENSG00000198833/ENSG00000134882/ENSG00000050748…	GPX1/CSNK1E/NUDT15/TRIB1/PINK1/PTK2B/CTSC/SDCBP/USP25/PLK3/HERPUD1/EDEM1/RPS7/GABARAPL2/TRIB2/PDCL3/BAG2/EPHA4/GNA12/MDM2/PTK2/LATS1/UBE2J1/UBAC2/MAPK9/NKD2/RPL23/CAMLG/RNF19B/LAMP3/RACK1/BCAP31/SUMO2/RNF19A/DVL1	35
BP	GO:0048872	homeostasis of number of cells	37|1395	221|14261	0.000801537	0.0247626	ENSG00000112715/ENSG00000116016/ENSG00000125398/ENSG00000168685/ENSG00000105329/ENSG00000166710/ENSG00000118503/ENSG00000168610/ENSG00000171608/ENSG00000049130/ENSG00000167815/ENSG00000137154/ENSG00000138326/ENSG00000187608/ENSG00000179295/ENSG00000126457/ENSG00000113658/ENSG00000164466/ENSG00000113916/ENSG00000141682/ENSG00000147251/ENSG00000254087/ENSG00000184588/ENSG00000128016/ENSG00000164305…	VEGFA/EPAS1/SOX9/IL7R/TGFB1/B2M/TNFAIP3/STAT3/PIK3CD/KITLG/PRDX2/RPS6/RPS24/ISG15/PTPN11/PRMT1/SMAD5/SFXN1/BCL6/PMAIP1/DOCK11/LYN/PDE4B/ZFP36/CASP3/INHBA/RPS14/TMOD3/L3MBTL3/RPS19/TCIRG1/PKN1/PKNOX1/KLF2/BCL2L11/IL20RB/NOV	37
BP	GO:0051412	response to corticosterone	6|1395	13|14261	0.00081148	0.0249305	ENSG00000170345/ENSG00000125740/ENSG00000277586/ENSG00000070961/ENSG00000175592/ENSG00000069535	FOS/FOSB/NEFL/ATP2B1/FOSL1/MAOB	6
BP	GO:1901653	cellular response to peptide	50|1395	325|14261	0.000825285	0.0252145	ENSG00000169047/ENSG00000196954/ENSG00000169252/ENSG00000164850/ENSG00000084207/ENSG00000119912/ENSG00000136826/ENSG00000064300/ENSG00000105329/ENSG00000114353/ENSG00000176692/ENSG00000159346/ENSG00000132334/ENSG00000096717/ENSG00000168610/ENSG00000127948/ENSG00000123358/ENSG00000168461/ENSG00000128524/ENSG00000179295/ENSG00000116106/ENSG00000273749/ENSG00000119729/ENSG00000108946/ENSG00000106070…	IRS1/CASP4/ADRB2/GPER1/GSTP1/IDE/KLF4/NGFR/TGFB1/GNAI2/FOXC2/ADIPOR1/PTPRE/SIRT1/STAT3/POR/NR4A1/RAB31/ATP6V1F/PTPN11/EPHA4/CYFIP1/RHOQ/PRKAR1A/GRB10/MDM2/PTK2/ATP2B1/EDN1/SORBS1/HDAC5/ATP6V0B/CCND3/ICAM1/SLC9A1/LYN/KLF3/AHCYL1/PRNP/ESRRA/RPL23/IL1B/KLF10/GRB2/FOXO4/GKAP1/TCIRG1/BCAR1/KLF2/BCL2L11	50
BP	GO:0007565	female pregnancy	29|1395	161|14261	0.00088176	0.026583	ENSG00000170345/ENSG00000178726/ENSG00000125740/ENSG00000164733/ENSG00000111348/ENSG00000161638/ENSG00000164171/ENSG00000105329/ENSG00000123908/ENSG00000116741/ENSG00000108561/ENSG00000163453/ENSG00000134294/ENSG00000171223/ENSG00000165672/ENSG00000093010/ENSG00000084774/ENSG00000108854/ENSG00000099139/ENSG00000175592/ENSG00000100985/ENSG00000160714/ENSG00000125538/ENSG00000163513/ENSG00000087494…	FOS/THBD/FOSB/CTSB/ARHGDIB/ITGA5/ITGA2/TGFB1/AGO2/RGS2/C1QBP/IGFBP7/SLC38A2/JUNB/PRDX3/COMT/CAD/SMURF2/PCSK5/FOSL1/MMP9/UBE2Q1/IL1B/TGFBR2/PTHLH/ACSL4/PTGS2/ESR1/CYP27B1	29
BP	GO:2000377	regulation of reactive oxygen species metabolic process	29|1395	161|14261	0.00088176	0.026583	ENSG00000198712/ENSG00000164543/ENSG00000176171/ENSG00000081181/ENSG00000084207/ENSG00000136826/ENSG00000131979/ENSG00000172243/ENSG00000105329/ENSG00000158828/ENSG00000114353/ENSG00000168610/ENSG00000120899/ENSG00000167815/ENSG00000158125/ENSG00000181852/ENSG00000149968/ENSG00000128340/ENSG00000078401/ENSG00000090339/ENSG00000163661/ENSG00000125538/ENSG00000163513/ENSG00000073756/ENSG00000177885…	MT-CO2/STK17A/BNIP3/ARG2/GSTP1/KLF4/GCH1/CLEC7A/TGFB1/PINK1/GNAI2/STAT3/PTK2B/PRDX2/XDH/RNF41/MMP3/RAC2/EDN1/ICAM1/PTX3/IL1B/TGFBR2/PTGS2/GRB2/ARF4/ROMO1/KLF2/RAC1	29
BP	GO:1903037	regulation of leukocyte cell-cell adhesion	38|1395	230|14261	0.000887548	0.026583	ENSG00000196352/ENSG00000151651/ENSG00000143507/ENSG00000168685/ENSG00000081181/ENSG00000197329/ENSG00000204592/ENSG00000198805/ENSG00000136826/ENSG00000076641/ENSG00000105329/ENSG00000167815/ENSG00000131981/ENSG00000149273/ENSG00000179295/ENSG00000108946/ENSG00000090776/ENSG00000150782/ENSG00000272398/ENSG00000180370/ENSG00000124145/ENSG00000113916/ENSG00000090339/ENSG00000026508/ENSG00000254087…	CD55/ADAM8/DUSP10/IL7R/ARG2/PELI1/HLA-E/PNP/KLF4/PAG1/TGFB1/PRDX2/LGALS3/RPS3/PTPN11/PRKAR1A/EFNB1/IL18/CD24/PAK2/SDC4/BCL6/ICAM1/CD44/LYN/PRNP/CASP3/MALT1/IRAK1/IL1B/TGFBR2/TNFSF9/GRB2/FAM49B/NCK2/MDK/RAC1/IL20RB	38
BP	GO:0015711	organic anion transport	58|1395	392|14261	0.000889304	0.026583	ENSG00000003989/ENSG00000151729/ENSG00000141526/ENSG00000109736/ENSG00000033867/ENSG00000101187/ENSG00000130821/ENSG00000154217/ENSG00000134955/ENSG00000180773/ENSG00000177542/ENSG00000187134/ENSG00000072041/ENSG00000100979/ENSG00000074410/ENSG00000137700/ENSG00000092068/ENSG00000110697/ENSG00000167114/ENSG00000103064/ENSG00000171488/ENSG00000068650/ENSG00000116741/ENSG00000169100/ENSG00000144452…	SLC7A2/SLC25A4/SLC16A3/MFSD10/SLC4A7/SLCO4A1/SLC6A8/PITPNC1/SLC37A2/SLC36A4/SLC25A22/AKR1C1/SLC6A15/PLTP/CA12/SLC37A4/SLC7A8/PITPNM1/SLC27A4/SLC7A6/LRRC8C/ATP11A/RGS2/SLC25A6/ABCA12/NMB/SLC38A2/SLC25A30/OSR1/PLA2G4A/SLC46A1/STX1A/SLC15A4/SLC35B2/NPC2/CCK/SLC6A6/EDN1/STXBP1/PPFIA1/SLC38A4/CPT1A/SFXN1/SLC25A10/CYB5R4/SLC52A2/STARD10/SLC25A20/OSBPL10/MPC1/IL1B/GLS/SLC16A1/SLC4A2/ACSL4/SLC25A11/ABCC5…	58
BP	GO:0050670	regulation of lymphocyte proliferation	28|1395	154|14261	0.000923231	0.0274487	ENSG00000196352/ENSG00000081181/ENSG00000197329/ENSG00000204592/ENSG00000028137/ENSG00000198805/ENSG00000105329/ENSG00000196950/ENSG00000131981/ENSG00000069482/ENSG00000128340/ENSG00000149273/ENSG00000108946/ENSG00000090776/ENSG00000150782/ENSG00000272398/ENSG00000124145/ENSG00000113916/ENSG00000167775/ENSG00000254087/ENSG00000171867/ENSG00000164305/ENSG00000125538/ENSG00000163513/ENSG00000125657…	CD55/ARG2/PELI1/HLA-E/TNFRSF1B/PNP/TGFB1/SLC39A10/LGALS3/GAL/RAC2/RPS3/PRKAR1A/EFNB1/IL18/CD24/SDC4/BCL6/CD320/LYN/PRNP/CASP3/IL1B/TGFBR2/TNFSF9/NCK2/PKN1/IL20RB	28
BP	GO:0071901	negative regulation of protein serine/threonine kinase activity	24|1395	125|14261	0.00095167	0.0279647	ENSG00000120129/ENSG00000129757/ENSG00000104332/ENSG00000143507/ENSG00000084207/ENSG00000100225/ENSG00000118503/ENSG00000096717/ENSG00000116741/ENSG00000120875/ENSG00000136158/ENSG00000130829/ENSG00000108946/ENSG00000131023/ENSG00000139318/ENSG00000254087/ENSG00000164305/ENSG00000154277/ENSG00000187678/ENSG00000125538/ENSG00000138166/ENSG00000185043/ENSG00000166068/ENSG00000152804	DUSP1/CDKN1C/SFRP1/DUSP10/GSTP1/FBXO7/TNFAIP3/SIRT1/RGS2/DUSP4/SPRY2/DUSP9/PRKAR1A/LATS1/DUSP6/LYN/CASP3/UCHL1/SPRY4/IL1B/DUSP5/CIB1/SPRED1/HHEX	24
BP	GO:0009991	response to extracellular stimulus	65|1395	452|14261	0.000961728	0.0279647	ENSG00000165272/ENSG00000170345/ENSG00000104332/ENSG00000198727/ENSG00000019186/ENSG00000162772/ENSG00000134333/ENSG00000175591/ENSG00000115919/ENSG00000169252/ENSG00000019549/ENSG00000091409/ENSG00000177606/ENSG00000084207/ENSG00000164171/ENSG00000105329/ENSG00000041982/ENSG00000136159/ENSG00000114353/ENSG00000167114/ENSG00000213445/ENSG00000096717/ENSG00000127948/ENSG00000044574/ENSG00000134294…	AQP3/FOS/SFRP1/MT-CYB/CYP24A1/ATF3/LDHA/P2RY2/KYNU/ADRB2/SNAI2/ITGA6/JUN/GSTP1/ITGA2/TGFB1/TNC/NUDT15/GNAI2/SLC27A4/SIPA1/SIRT1/POR/HSPA5/SLC38A2/GABARAPL2/NPRL3/COMT/CAD/CPEB4/CCK/MAP1LC3B/MDM2/ATP2B1/EIF2A/PMAIP1/FOSL1/ICAM1/LYN/COX4I1/ZFP36/MAPK8/KPTN/GAST/CBL/TNFRSF11B/IL1B/TLDC1/TGFBR2/SLC16A1/RPS19/NPRL2/KLF10/ACSL4/IFI16/PTGS2/STK26/SORD/FOXO4/SIK1B/CYP27B1/NOCT/EIF2AK1/ERCC1/RRAGA	65
BP	GO:0030260	entry into host cell	23|1395	118|14261	0.000971527	0.0279647	ENSG00000196352/ENSG00000164733/ENSG00000161638/ENSG00000163347/ENSG00000119912/ENSG00000164171/ENSG00000142627/ENSG00000141458/ENSG00000150093/ENSG00000185803/ENSG00000132256/ENSG00000090339/ENSG00000168028/ENSG00000138448/ENSG00000112335/ENSG00000110395/ENSG00000163661/ENSG00000154639/ENSG00000169429/ENSG00000177885/ENSG00000146425/ENSG00000102753/ENSG00000105976	CD55/CTSB/ITGA5/CLDN1/IDE/ITGA2/EPHA2/NPC1/ITGB1/SLC52A2/TRIM5/ICAM1/RPSA/ITGAV/SNX3/CBL/PTX3/CXADR/CXCL8/GRB2/DYNLT1/KPNA3/MET	23
BP	GO:0044409	entry into host	23|1395	118|14261	0.000971527	0.0279647	ENSG00000196352/ENSG00000164733/ENSG00000161638/ENSG00000163347/ENSG00000119912/ENSG00000164171/ENSG00000142627/ENSG00000141458/ENSG00000150093/ENSG00000185803/ENSG00000132256/ENSG00000090339/ENSG00000168028/ENSG00000138448/ENSG00000112335/ENSG00000110395/ENSG00000163661/ENSG00000154639/ENSG00000169429/ENSG00000177885/ENSG00000146425/ENSG00000102753/ENSG00000105976	CD55/CTSB/ITGA5/CLDN1/IDE/ITGA2/EPHA2/NPC1/ITGB1/SLC52A2/TRIM5/ICAM1/RPSA/ITGAV/SNX3/CBL/PTX3/CXADR/CXCL8/GRB2/DYNLT1/KPNA3/MET	23
BP	GO:0051806	entry into cell of other organism involved in symbiotic interaction	23|1395	118|14261	0.000971527	0.0279647	ENSG00000196352/ENSG00000164733/ENSG00000161638/ENSG00000163347/ENSG00000119912/ENSG00000164171/ENSG00000142627/ENSG00000141458/ENSG00000150093/ENSG00000185803/ENSG00000132256/ENSG00000090339/ENSG00000168028/ENSG00000138448/ENSG00000112335/ENSG00000110395/ENSG00000163661/ENSG00000154639/ENSG00000169429/ENSG00000177885/ENSG00000146425/ENSG00000102753/ENSG00000105976	CD55/CTSB/ITGA5/CLDN1/IDE/ITGA2/EPHA2/NPC1/ITGB1/SLC52A2/TRIM5/ICAM1/RPSA/ITGAV/SNX3/CBL/PTX3/CXADR/CXCL8/GRB2/DYNLT1/KPNA3/MET	23
BP	GO:0051828	entry into other organism involved in symbiotic interaction	23|1395	118|14261	0.000971527	0.0279647	ENSG00000196352/ENSG00000164733/ENSG00000161638/ENSG00000163347/ENSG00000119912/ENSG00000164171/ENSG00000142627/ENSG00000141458/ENSG00000150093/ENSG00000185803/ENSG00000132256/ENSG00000090339/ENSG00000168028/ENSG00000138448/ENSG00000112335/ENSG00000110395/ENSG00000163661/ENSG00000154639/ENSG00000169429/ENSG00000177885/ENSG00000146425/ENSG00000102753/ENSG00000105976	CD55/CTSB/ITGA5/CLDN1/IDE/ITGA2/EPHA2/NPC1/ITGB1/SLC52A2/TRIM5/ICAM1/RPSA/ITGAV/SNX3/CBL/PTX3/CXADR/CXCL8/GRB2/DYNLT1/KPNA3/MET	23
BP	GO:0071219	cellular response to molecule of bacterial origin	29|1395	162|14261	0.000975983	0.0279647	ENSG00000196352/ENSG00000137752/ENSG00000084207/ENSG00000028137/ENSG00000105329/ENSG00000173334/ENSG00000118503/ENSG00000100906/ENSG00000167815/ENSG00000168884/ENSG00000137462/ENSG00000150782/ENSG00000136689/ENSG00000108840/ENSG00000197417/ENSG00000132256/ENSG00000090339/ENSG00000162892/ENSG00000254087/ENSG00000184588/ENSG00000126368/ENSG00000128016/ENSG00000107643/ENSG00000172175/ENSG00000184216…	CD55/CASP1/GSTP1/TNFRSF1B/TGFB1/TRIB1/TNFAIP3/NFKBIA/PRDX2/TNIP2/TLR2/IL18/IL1RN/HDAC5/SHPK/TRIM5/ICAM1/IL24/LYN/PDE4B/NR1D1/ZFP36/MAPK8/MALT1/IRAK1/IL1B/CD14/CXCL8/AKAP8	29
BP	GO:0030183	B cell differentiation	20|1395	97|14261	0.000984843	0.0280731	ENSG00000104332/ENSG00000188763/ENSG00000120899/ENSG00000150093/ENSG00000069399/ENSG00000095752/ENSG00000152518/ENSG00000108840/ENSG00000113916/ENSG00000147251/ENSG00000153551/ENSG00000184995/ENSG00000122641/ENSG00000172175/ENSG00000071564/ENSG00000126226/ENSG00000168264/ENSG00000110719/ENSG00000067082/ENSG00000152804	SFRP1/FZD9/PTK2B/ITGB1/BCL3/IL11/ZFP36L2/HDAC5/BCL6/DOCK11/CMTM7/IFNE/INHBA/MALT1/TCF3/PCID2/IRF2BP2/TCIRG1/KLF6/HHEX	20
BP	GO:0032944	regulation of mononuclear cell proliferation	28|1395	155|14261	0.00102404	0.0290408	ENSG00000196352/ENSG00000081181/ENSG00000197329/ENSG00000204592/ENSG00000028137/ENSG00000198805/ENSG00000105329/ENSG00000196950/ENSG00000131981/ENSG00000069482/ENSG00000128340/ENSG00000149273/ENSG00000108946/ENSG00000090776/ENSG00000150782/ENSG00000272398/ENSG00000124145/ENSG00000113916/ENSG00000167775/ENSG00000254087/ENSG00000171867/ENSG00000164305/ENSG00000125538/ENSG00000163513/ENSG00000125657…	CD55/ARG2/PELI1/HLA-E/TNFRSF1B/PNP/TGFB1/SLC39A10/LGALS3/GAL/RAC2/RPS3/PRKAR1A/EFNB1/IL18/CD24/SDC4/BCL6/CD320/LYN/PRNP/CASP3/IL1B/TGFBR2/TNFSF9/NCK2/PKN1/IL20RB	28
BP	GO:0051385	response to mineralocorticoid	8|1395	23|14261	0.00105149	0.0296671	ENSG00000170345/ENSG00000125740/ENSG00000277586/ENSG00000164850/ENSG00000070961/ENSG00000078401/ENSG00000175592/ENSG00000069535	FOS/FOSB/NEFL/GPER1/ATP2B1/EDN1/FOSL1/MAOB	8
BP	GO:0002683	negative regulation of immune system process	55|1395	370|14261	0.00106949	0.0300217	ENSG00000120129/ENSG00000233276/ENSG00000104332/ENSG00000196352/ENSG00000129657/ENSG00000125398/ENSG00000143507/ENSG00000168685/ENSG00000081181/ENSG00000197329/ENSG00000164850/ENSG00000204592/ENSG00000100225/ENSG00000076641/ENSG00000105329/ENSG00000173334/ENSG00000118503/ENSG00000166033/ENSG00000204516/ENSG00000134830/ENSG00000100906/ENSG00000120899/ENSG00000104998/ENSG00000160959/ENSG00000108561…	DUSP1/GPX1/SFRP1/CD55/SEC14L1/SOX9/DUSP10/IL7R/ARG2/PELI1/GPER1/HLA-E/FBXO7/PAG1/TGFB1/TRIB1/TNFAIP3/HTRA1/MICB/C5AR2/NFKBIA/PTK2B/IL27RA/LRRC14/C1QBP/KITLG/PRDX2/LGALS3/GAL/PRKAR1A/PRMT1/FCRLB/NPLOC4/SDC4/BCL6/LYN/NR1D1/ZFP36/PSMB4/PRNP/CASP3/INHBA/LRCH1/CD14/RPS19/CIB1/IFI16/IL1RL1/UBASH3B/MDK/PKN1/HIST1H4F/IL20RB/PHPT1/NOV	55
BP	GO:0006809	nitric oxide biosynthetic process	14|1395	58|14261	0.00113019	0.0315653	ENSG00000003989/ENSG00000081181/ENSG00000136826/ENSG00000131979/ENSG00000172243/ENSG00000120899/ENSG00000078401/ENSG00000090339/ENSG00000163661/ENSG00000125538/ENSG00000073756/ENSG00000116096/ENSG00000127528/ENSG00000136238	SLC7A2/ARG2/KLF4/GCH1/CLEC7A/PTK2B/EDN1/ICAM1/PTX3/IL1B/PTGS2/SPR/KLF2/RAC1	14
BP	GO:0051607	defense response to virus	33|1395	194|14261	0.0011359	0.0315656	ENSG00000176171/ENSG00000134321/ENSG00000129657/ENSG00000185507/ENSG00000172183/ENSG00000118503/ENSG00000137628/ENSG00000166033/ENSG00000107201/ENSG00000204516/ENSG00000108561/ENSG00000138646/ENSG00000187608/ENSG00000182446/ENSG00000105939/ENSG00000168209/ENSG00000185745/ENSG00000141682/ENSG00000132256/ENSG00000089127/ENSG00000079785/ENSG00000184995/ENSG00000197381/ENSG00000179387/ENSG00000125538…	BNIP3/RSAD2/SEC14L1/IRF7/ISG20/TNFAIP3/DDX60/HTRA1/DDX58/MICB/C1QBP/HERC5/ISG15/NPLOC4/ZC3HAV1/DDIT4/IFIT1/PMAIP1/TRIM5/OAS1/DDX1/IFNE/ADARB1/ELMOD2/IL1B/PUM2/POLR3G/TMEM173/IFI16/OASL/LYST/MX1/SLFN11	33
BP	GO:0051249	regulation of lymphocyte activation	50|1395	330|14261	0.00116197	0.0321284	ENSG00000104332/ENSG00000196352/ENSG00000151651/ENSG00000143507/ENSG00000168685/ENSG00000081181/ENSG00000197329/ENSG00000204592/ENSG00000028137/ENSG00000100225/ENSG00000198805/ENSG00000172243/ENSG00000076641/ENSG00000105329/ENSG00000196950/ENSG00000118503/ENSG00000104998/ENSG00000167815/ENSG00000168884/ENSG00000181852/ENSG00000131981/ENSG00000069482/ENSG00000128340/ENSG00000152518/ENSG00000149273…	SFRP1/CD55/ADAM8/DUSP10/IL7R/ARG2/PELI1/HLA-E/TNFRSF1B/FBXO7/PNP/CLEC7A/PAG1/TGFB1/SLC39A10/TNFAIP3/IL27RA/PRDX2/TNIP2/RNF41/LGALS3/GAL/RAC2/ZFP36L2/RPS3/PTPN11/PRKAR1A/EFNB1/IL18/CD24/PAK2/SDC4/BCL6/CD320/LYN/PRNP/CASP3/INHBA/MALT1/IL1B/TGFBR2/TNFSF9/PCID2/GRB2/FAM49B/NCK2/MDK/PKN1/RAC1/IL20RB	50
BP	GO:0046686	response to cadmium ion	13|1395	52|14261	0.00118694	0.0326556	ENSG00000170345/ENSG00000198727/ENSG00000125148/ENSG00000177606/ENSG00000166710/ENSG00000169715/ENSG00000141458/ENSG00000100985/ENSG00000171867/ENSG00000107643/ENSG00000050748/ENSG00000140263/ENSG00000012061	FOS/MT-CYB/MT2A/JUN/B2M/MT1E/NPC1/MMP9/PRNP/MAPK8/MAPK9/SORD/ERCC1	13
BP	GO:0050900	leukocyte migration	51|1395	339|14261	0.00122331	0.0334895	ENSG00000120129/ENSG00000112715/ENSG00000178726/ENSG00000141526/ENSG00000151651/ENSG00000150630/ENSG00000196611/ENSG00000161638/ENSG00000091409/ENSG00000069849/ENSG00000163220/ENSG00000164171/ENSG00000105329/ENSG00000092068/ENSG00000086062/ENSG00000134830/ENSG00000174574/ENSG00000138135/ENSG00000103064/ENSG00000141738/ENSG00000120899/ENSG00000171608/ENSG00000104998/ENSG00000108561/ENSG00000049130…	DUSP1/VEGFA/THBD/SLC16A3/ADAM8/VEGFC/MMP1/ITGA5/ITGA6/ATP1B3/S100A9/ITGA2/TGFB1/SLC7A8/B4GALT1/C5AR2/AKIRIN1/CH25H/SLC7A6/GRB7/PTK2B/PIK3CD/IL27RA/C1QBP/KITLG/LGALS3/ITGB1/RAC2/PTPN11/S1PR1/IL1RN/EDN1/SDC4/ICAM1/CD44/LYN/PDE4B/ITGAV/SDC2/SLC12A2/LRCH1/IL1B/SLC16A1/RPS19/CXADR/CXCL8/GRB2/LYST/MDK/RAC1/NOV	51
BP	GO:0002694	regulation of leukocyte activation	58|1395	398|14261	0.00128543	0.035017	ENSG00000104332/ENSG00000003989/ENSG00000196352/ENSG00000151651/ENSG00000143507/ENSG00000168685/ENSG00000176170/ENSG00000081181/ENSG00000197329/ENSG00000164850/ENSG00000204592/ENSG00000028137/ENSG00000100225/ENSG00000198805/ENSG00000172243/ENSG00000076641/ENSG00000105329/ENSG00000196950/ENSG00000118503/ENSG00000104998/ENSG00000109861/ENSG00000167815/ENSG00000168884/ENSG00000181852/ENSG00000131981…	SFRP1/SLC7A2/CD55/ADAM8/DUSP10/IL7R/SPHK1/ARG2/PELI1/GPER1/HLA-E/TNFRSF1B/FBXO7/PNP/CLEC7A/PAG1/TGFB1/SLC39A10/TNFAIP3/IL27RA/CTSC/PRDX2/TNIP2/RNF41/LGALS3/GAL/RAC2/ZFP36L2/RPS3/PTPN11/PRKAR1A/EFNB1/IL18/CD24/PAK2/SDC4/STXBP1/BCL6/SHPK/CD320/LYN/NR1D1/PRNP/CASP3/INHBA/MALT1/IL1B/TGFBR2/TNFSF9/PCID2/GRB2/IL1RL1/FAM49B/NCK2/MDK/PKN1/RAC1/IL20RB	58
BP	GO:0006122	mitochondrial electron transport, ubiquinol to cytochrome c	6|1395	14|14261	0.00130309	0.0351148	ENSG00000198727/ENSG00000179091/ENSG00000173660/ENSG00000169021/ENSG00000127540/ENSG00000156467	MT-CYB/CYC1/UQCRH/UQCRFS1/UQCR11/UQCRB	6
BP	GO:0033280	response to vitamin D	9|1395	29|14261	0.00130808	0.0351148	ENSG00000165272/ENSG00000104332/ENSG00000019186/ENSG00000019549/ENSG00000105329/ENSG00000041982/ENSG00000070961/ENSG00000073756/ENSG00000111012	AQP3/SFRP1/CYP24A1/SNAI2/TGFB1/TNC/ATP2B1/PTGS2/CYP27B1	9
BP	GO:0048011	neurotrophin TRK receptor signaling pathway	9|1395	29|14261	0.00130808	0.0351148	ENSG00000064300/ENSG00000112290/ENSG00000136158/ENSG00000179295/ENSG00000273749/ENSG00000168209/ENSG00000164305/ENSG00000177885/ENSG00000050820	NGFR/WASF1/SPRY2/PTPN11/CYFIP1/DDIT4/CASP3/GRB2/BCAR1	9
BP	GO:0009615	response to virus	42|1395	267|14261	0.00134148	0.0358375	ENSG00000176171/ENSG00000134321/ENSG00000129657/ENSG00000105928/ENSG00000185507/ENSG00000172183/ENSG00000118503/ENSG00000137628/ENSG00000166033/ENSG00000107201/ENSG00000204516/ENSG00000108561/ENSG00000138646/ENSG00000069399/ENSG00000187608/ENSG00000180228/ENSG00000119655/ENSG00000182446/ENSG00000105939/ENSG00000168209/ENSG00000185745/ENSG00000137504/ENSG00000141682/ENSG00000175592/ENSG00000132256…	BNIP3/RSAD2/SEC14L1/GSDME/IRF7/ISG20/TNFAIP3/DDX60/HTRA1/DDX58/MICB/C1QBP/HERC5/BCL3/ISG15/PRKRA/NPC2/NPLOC4/ZC3HAV1/DDIT4/IFIT1/CREBZF/PMAIP1/FOSL1/TRIM5/IFI44/OAS1/DDX1/IFNE/ADARB1/IFNGR1/ELMOD2/IL1B/PUM2/POLR3G/TMEM173/IFI16/OASL/LYST/MX1/BCL2L11/SLFN11	42
BP	GO:0001707	mesoderm formation	14|1395	59|14261	0.00135075	0.0359117	ENSG00000136826/ENSG00000164171/ENSG00000142627/ENSG00000176692/ENSG00000077782/ENSG00000115109/ENSG00000150093/ENSG00000108946/ENSG00000260428/ENSG00000122641/ENSG00000132510/ENSG00000054598/ENSG00000170577/ENSG00000107984	KLF4/ITGA2/EPHA2/FOXC2/FGFR1/EPB41L5/ITGB1/PRKAR1A/SCX/INHBA/KDM6B/FOXC1/SIX2/DKK1	14
BP	GO:0006575	cellular modified amino acid metabolic process	30|1395	173|14261	0.00136483	0.0361124	ENSG00000233276/ENSG00000148344/ENSG00000168528/ENSG00000166165/ENSG00000122884/ENSG00000130821/ENSG00000084207/ENSG00000131979/ENSG00000167468/ENSG00000176454/ENSG00000127948/ENSG00000152952/ENSG00000134202/ENSG00000116711/ENSG00000076351/ENSG00000125618/ENSG00000123131/ENSG00000171766/ENSG00000110090/ENSG00000138363/ENSG00000168710/ENSG00000130005/ENSG00000144645/ENSG00000173597/ENSG00000149089…	GPX1/PTGES/SERINC2/CKB/P4HA1/SLC6A8/GSTP1/GCH1/GPX4/LPCAT4/POR/PLOD2/GSTM3/PLA2G4A/SLC46A1/PAX8/PRDX4/GATM/CPT1A/ATIC/AHCYL1/GAMT/OSBPL10/SULT1B1/APIP/EGLN1/AHCYL2/ABHD12/GGH/MTHFD2L	30
BP	GO:0050727	regulation of inflammatory response	45|1395	292|14261	0.0014144	0.0371302	ENSG00000233276/ENSG00000003989/ENSG00000196352/ENSG00000151651/ENSG00000143507/ENSG00000176170/ENSG00000163220/ENSG00000164850/ENSG00000204592/ENSG00000084207/ENSG00000028137/ENSG00000136826/ENSG00000164171/ENSG00000172243/ENSG00000118503/ENSG00000167468/ENSG00000176845/ENSG00000134830/ENSG00000100906/ENSG00000125730/ENSG00000109861/ENSG00000108561/ENSG00000174738/ENSG00000149968/ENSG00000159840…	GPX1/SLC7A2/CD55/ADAM8/DUSP10/SPHK1/S100A9/GPER1/HLA-E/GSTP1/TNFRSF1B/KLF4/ITGA2/CLEC7A/TNFAIP3/GPX4/METRNL/C5AR2/NFKBIA/C3/CTSC/C1QBP/NR1D2/MMP3/ZYX/RICTOR/TLR2/IL18/BCL6/SHPK/MMP9/LYN/NR1D1/PSMB4/GPRC5B/IL1B/RPS19/PTGS2/IL1RL1/ABHD12/ESR1/SETD6/MDK/IL20RB/NOV	45
BP	GO:0002262	myeloid cell homeostasis	25|1395	136|14261	0.00144142	0.0371302	ENSG00000112715/ENSG00000116016/ENSG00000166710/ENSG00000168610/ENSG00000171608/ENSG00000049130/ENSG00000137154/ENSG00000138326/ENSG00000187608/ENSG00000126457/ENSG00000113658/ENSG00000164466/ENSG00000113916/ENSG00000254087/ENSG00000184588/ENSG00000128016/ENSG00000164305/ENSG00000122641/ENSG00000164587/ENSG00000138594/ENSG00000198945/ENSG00000105372/ENSG00000160199/ENSG00000127528/ENSG00000153094	VEGFA/EPAS1/B2M/STAT3/PIK3CD/KITLG/RPS6/RPS24/ISG15/PRMT1/SMAD5/SFXN1/BCL6/LYN/PDE4B/ZFP36/CASP3/INHBA/RPS14/TMOD3/L3MBTL3/RPS19/PKNOX1/KLF2/BCL2L11	25
BP	GO:0060986	endocrine hormone secretion	10|1395	35|14261	0.0014509	0.0371302	ENSG00000077782/ENSG00000069482/ENSG00000198832/ENSG00000179295/ENSG00000171388/ENSG00000135631/ENSG00000122641/ENSG00000125538/ENSG00000251493/ENSG00000174804	FGFR1/GAL/SELENOM/PTPN11/APLN/RAB11FIP5/INHBA/IL1B/FOXD1/FZD4	10
BP	GO:0098732	macromolecule deacylation	20|1395	100|14261	0.00146054	0.0371302	ENSG00000112715/ENSG00000105329/ENSG00000221988/ENSG00000158828/ENSG00000096717/ENSG00000170786/ENSG00000057935/ENSG00000108840/ENSG00000113916/ENSG00000005302/ENSG00000107643/ENSG00000106400/ENSG00000100916/ENSG00000111707/ENSG00000100997/ENSG00000166068/ENSG00000158711/ENSG00000196591/ENSG00000171148/ENSG00000105127	VEGFA/TGFB1/PPT2/PINK1/SIRT1/SDR16C5/MTA3/HDAC5/BCL6/MSL3/MAPK8/ZNHIT1/BRMS1L/SUDS3/ABHD12/SPRED1/ELK4/HDAC2/TADA3/AKAP8	20
BP	GO:0002551	mast cell chemotaxis	5|1395	10|14261	0.00147115	0.0371302	ENSG00000112715/ENSG00000150630/ENSG00000171608/ENSG00000128340/ENSG00000136238	VEGFA/VEGFC/PIK3CD/RAC2/RAC1	5
BP	GO:0010269	response to selenium ion	5|1395	10|14261	0.00147115	0.0371302	ENSG00000233276/ENSG00000178980/ENSG00000141741/ENSG00000198832/ENSG00000069535	GPX1/SELENOW/MIEN1/SELENOM/MAOB	5
BP	GO:0097531	mast cell migration	5|1395	10|14261	0.00147115	0.0371302	ENSG00000112715/ENSG00000150630/ENSG00000171608/ENSG00000128340/ENSG00000136238	VEGFA/VEGFC/PIK3CD/RAC2/RAC1	5
BP	GO:0010310	regulation of hydrogen peroxide metabolic process	7|1395	19|14261	0.00147665	0.0371302	ENSG00000198712/ENSG00000158828/ENSG00000168610/ENSG00000167815/ENSG00000149968/ENSG00000128340/ENSG00000136238	MT-CO2/PINK1/STAT3/PRDX2/MMP3/RAC2/RAC1	7
BP	GO:0042474	middle ear morphogenesis	7|1395	19|14261	0.00147665	0.0371302	ENSG00000077782/ENSG00000143867/ENSG00000180228/ENSG00000078401/ENSG00000184058/ENSG00000170577/ENSG00000172809	FGFR1/OSR1/PRKRA/EDN1/TBX1/SIX2/RPL38	7
BP	GO:0046628	positive regulation of insulin receptor signaling pathway	7|1395	19|14261	0.00147665	0.0371302	ENSG00000169047/ENSG00000114353/ENSG00000159346/ENSG00000096717/ENSG00000179295/ENSG00000095637/ENSG00000165113	IRS1/GNAI2/ADIPOR1/SIRT1/PTPN11/SORBS1/GKAP1	7
BP	GO:0036294	cellular response to decreased oxygen levels	33|1395	197|14261	0.0014807	0.0371302	ENSG00000165272/ENSG00000104332/ENSG00000112715/ENSG00000151651/ENSG00000116016/ENSG00000176171/ENSG00000164442/ENSG00000158828/ENSG00000078369/ENSG00000096717/ENSG00000173846/ENSG00000113742/ENSG00000135679/ENSG00000135245/ENSG00000078401/ENSG00000103363/ENSG00000141448/ENSG00000102144/ENSG00000141682/ENSG00000041357/ENSG00000090339/ENSG00000090020/ENSG00000159377/ENSG00000110395/ENSG00000184216…	AQP3/SFRP1/VEGFA/ADAM8/EPAS1/BNIP3/CITED2/PINK1/GNB1/SIRT1/PLK3/CPEB4/MDM2/HILPDA/EDN1/ELOB/GATA6/PGK1/PMAIP1/PSMA4/ICAM1/SLC9A1/PSMB4/CBL/IRAK1/BACH1/ELOC/FAM162A/EGLN1/PTGS2/PSMD13/RGCC/CHCHD2	33
BP	GO:0032663	regulation of interleukin-2 production	12|1395	47|14261	0.00149058	0.0371302	ENSG00000172243/ENSG00000118503/ENSG00000051128/ENSG00000067798/ENSG00000115008/ENSG00000149273/ENSG00000184588/ENSG00000128016/ENSG00000171867/ENSG00000172175/ENSG00000125538/ENSG00000174564	CLEC7A/TNFAIP3/HOMER3/NAV3/IL1A/RPS3/PDE4B/ZFP36/PRNP/MALT1/IL1B/IL20RB	12
BP	GO:0150076	neuroinflammatory response	12|1395	47|14261	0.00149058	0.0371302	ENSG00000176170/ENSG00000177606/ENSG00000028137/ENSG00000109861/ENSG00000149968/ENSG00000137462/ENSG00000150782/ENSG00000100985/ENSG00000126368/ENSG00000027697/ENSG00000125538/ENSG00000073756	SPHK1/JUN/TNFRSF1B/CTSC/MMP3/TLR2/IL18/MMP9/NR1D1/IFNGR1/IL1B/PTGS2	12
BP	GO:0001558	regulation of cell growth	53|1395	359|14261	0.00152443	0.0377478	ENSG00000104332/ENSG00000112715/ENSG00000057019/ENSG00000176170/ENSG00000168243/ENSG00000022267/ENSG00000141753/ENSG00000163220/ENSG00000105329/ENSG00000173848/ENSG00000127603/ENSG00000101079/ENSG00000159346/ENSG00000213445/ENSG00000096717/ENSG00000006652/ENSG00000120899/ENSG00000116741/ENSG00000137575/ENSG00000158825/ENSG00000163453/ENSG00000075223/ENSG00000135919/ENSG00000069482/ENSG00000152377…	SFRP1/VEGFA/DCBLD2/SPHK1/GNG4/FHL1/IGFBP4/S100A9/TGFB1/NET1/MACF1/NDRG3/ADIPOR1/SIPA1/SIRT1/IFRD1/PTK2B/RGS2/SDCBP/CDA/IGFBP7/SEMA3C/SERPINE2/GAL/SPOCK1/LPAR3/CYFIP1/SGK1/TSG101/CHPT1/EDN1/HBEGF/KRT17/RERG/BCL6/RPS6KA3/SLC9A1/SEMA3B/INHBA/NDUFS3/EXTL3/RAB11A/ESR2/CIB1/OSGIN2/RACK1/CRLF3/CYP27B1/IGFBPL1/BCAR1/RPS6KA1/CCDC85B/NOV	53
BP	GO:1901654	response to ketone	28|1395	159|14261	0.00152903	0.0377478	ENSG00000170345/ENSG00000120129/ENSG00000265972/ENSG00000104332/ENSG00000125740/ENSG00000277586/ENSG00000163347/ENSG00000136826/ENSG00000105329/ENSG00000041982/ENSG00000137714/ENSG00000078369/ENSG00000096717/ENSG00000163453/ENSG00000084774/ENSG00000137462/ENSG00000070961/ENSG00000078401/ENSG00000168209/ENSG00000151632/ENSG00000175592/ENSG00000090339/ENSG00000111832/ENSG00000110395/ENSG00000151247…	FOS/DUSP1/TXNIP/SFRP1/FOSB/NEFL/CLDN1/KLF4/TGFB1/TNC/FDX1/GNB1/SIRT1/IGFBP7/CAD/TLR2/ATP2B1/EDN1/DDIT4/AKR1C2/FOSL1/ICAM1/RWDD1/CBL/EIF4E/MAOB/KLF2/AKAP8	28
BP	GO:0071774	response to fibroblast growth factor	23|1395	122|14261	0.001551	0.0381202	ENSG00000104332/ENSG00000112562/ENSG00000041982/ENSG00000077782/ENSG00000160867/ENSG00000163882/ENSG00000123358/ENSG00000136158/ENSG00000128917/ENSG00000125848/ENSG00000152518/ENSG00000179295/ENSG00000171388/ENSG00000172500/ENSG00000184058/ENSG00000026508/ENSG00000128016/ENSG00000110395/ENSG00000187678/ENSG00000005075/ENSG00000169429/ENSG00000177885/ENSG00000166068	SFRP1/SMOC2/TNC/FGFR1/FGFR4/POLR2H/NR4A1/SPRY2/DLL4/FLRT3/ZFP36L2/PTPN11/APLN/FIBP/TBX1/CD44/ZFP36/CBL/SPRY4/POLR2J/CXCL8/GRB2/SPRED1	23
BP	GO:0001909	leukocyte mediated cytotoxicity	16|1395	73|14261	0.00156696	0.0383419	ENSG00000168685/ENSG00000204592/ENSG00000166710/ENSG00000204516/ENSG00000234745/ENSG00000203722/ENSG00000109861/ENSG00000206503/ENSG00000188229/ENSG00000150782/ENSG00000104522/ENSG00000090339/ENSG00000131015/ENSG00000153310/ENSG00000143669/ENSG00000182985	IL7R/HLA-E/B2M/MICB/HLA-B/RAET1G/CTSC/HLA-A/TUBB4B/IL18/TSTA3/ICAM1/ULBP2/FAM49B/LYST/CADM1	16
BP	GO:0098542	defense response to other organism	51|1395	343|14261	0.00158526	0.0384061	ENSG00000176171/ENSG00000134321/ENSG00000129657/ENSG00000081181/ENSG00000163220/ENSG00000204592/ENSG00000185507/ENSG00000172243/ENSG00000172183/ENSG00000105329/ENSG00000142627/ENSG00000118503/ENSG00000137628/ENSG00000166033/ENSG00000107201/ENSG00000204516/ENSG00000104998/ENSG00000108561/ENSG00000138646/ENSG00000069399/ENSG00000187608/ENSG00000137462/ENSG00000145287/ENSG00000182446/ENSG00000105939…	BNIP3/RSAD2/SEC14L1/ARG2/S100A9/HLA-E/IRF7/CLEC7A/ISG20/TGFB1/EPHA2/TNFAIP3/DDX60/HTRA1/DDX58/MICB/IL27RA/C1QBP/HERC5/BCL3/ISG15/TLR2/PLAC8/NPLOC4/ZC3HAV1/SLPI/COTL1/DDIT4/IFIT1/PMAIP1/RPL39/TRIM5/PPP1R11/OAS1/DDX1/IFNE/ADARB1/ELMOD2/IL1B/PUM2/POLR3G/RPS19/TMEM173/IFI16/OASL/RAB1A/SYT11/LYST/MX1/ROMO1/SLFN11	51
BP	GO:0030198	extracellular matrix organization	47|1395	310|14261	0.00158554	0.0384061	ENSG00000103044/ENSG00000151651/ENSG00000122884/ENSG00000111799/ENSG00000087303/ENSG00000166670/ENSG00000125398/ENSG00000196611/ENSG00000161638/ENSG00000091409/ENSG00000112562/ENSG00000028137/ENSG00000164171/ENSG00000105329/ENSG00000041982/ENSG00000163975/ENSG00000086062/ENSG00000176692/ENSG00000166033/ENSG00000160867/ENSG00000256812/ENSG00000011465/ENSG00000152952/ENSG00000075618/ENSG00000116962…	HAS3/ADAM8/P4HA1/COL12A1/NID2/MMP10/SOX9/MMP1/ITGA5/ITGA6/SMOC2/TNFRSF1B/ITGA2/TGFB1/TNC/MELTF/B4GALT1/FOXC2/HTRA1/FGFR4/CAPNS2/DCN/PLOD2/FSCN1/NID1/MMP3/ITGB1/BCL3/PRDX4/VWA1/LOXL2/PTK2/SCX/ST7/MMP9/ICAM1/CD44/THSD4/ITGAV/ANTXR1/LOXL4/PTX3/FOXC1/TNFRSF11B/SH3PXD2B/RGCC/SERPINB5	47
BP	GO:2001235	positive regulation of apoptotic signaling pathway	29|1395	167|14261	0.00159041	0.0384061	ENSG00000104332/ENSG00000100234/ENSG00000162772/ENSG00000176171/ENSG00000105928/ENSG00000163220/ENSG00000164850/ENSG00000158828/ENSG00000096717/ENSG00000109861/ENSG00000171863/ENSG00000198176/ENSG00000180228/ENSG00000149273/ENSG00000180370/ENSG00000128245/ENSG00000141682/ENSG00000100985/ENSG00000107643/ENSG00000050748/ENSG00000122641/ENSG00000123689/ENSG00000161970/ENSG00000114023/ENSG00000204628…	SFRP1/TIMP3/ATF3/BNIP3/GSDME/S100A9/GPER1/PINK1/SIRT1/CTSC/RPS7/TFDP1/PRKRA/RPS3/PAK2/YWHAH/PMAIP1/MMP9/MAPK8/MAPK9/INHBA/G0S2/RPL26/FAM162A/RACK1/BCAP31/NCK2/PLAUR/BCL2L11	29
BP	GO:0030072	peptide hormone secretion	34|1395	206|14261	0.00163995	0.0394301	ENSG00000104332/ENSG00000151729/ENSG00000156026/ENSG00000169047/ENSG00000164850/ENSG00000133794/ENSG00000198843/ENSG00000213465/ENSG00000198355/ENSG00000169100/ENSG00000182759/ENSG00000069482/ENSG00000106089/ENSG00000125618/ENSG00000179295/ENSG00000171388/ENSG00000136689/ENSG00000078401/ENSG00000110090/ENSG00000065615/ENSG00000126368/ENSG00000135631/ENSG00000160714/ENSG00000125538/ENSG00000079337…	SFRP1/SLC25A4/MCU/IRS1/GPER1/ARNTL/SELENOT/ARL2/PIM3/SLC25A6/MAFA/GAL/STX1A/PAX8/PTPN11/APLN/IL1RN/EDN1/CPT1A/CYB5R4/NR1D1/RAB11FIP5/UBE2Q1/IL1B/RAPGEF3/UQCC2/SLC16A1/DYNLL1/KCNS3/RAB1A/TCIRG1/RAC1/PHPT1/NOV	34
BP	GO:0007157	heterophilic cell-cell adhesion via plasma membrane cell adhesion molecules	9|1395	30|14261	0.00170856	0.040902	ENSG00000161638/ENSG00000178934/ENSG00000170017/ENSG00000244486/ENSG00000090339/ENSG00000072071/ENSG00000139211/ENSG00000154639/ENSG00000182985	ITGA5/LGALS7B/ALCAM/SCARF2/ICAM1/ADGRL1/AMIGO2/CXADR/CADM1	9
BP	GO:0015672	monovalent inorganic cation transport	60|1395	420|14261	0.00173548	0.0413674	ENSG00000198712/ENSG00000198899/ENSG00000198804/ENSG00000198727/ENSG00000198886/ENSG00000198938/ENSG00000033867/ENSG00000179091/ENSG00000173221/ENSG00000169252/ENSG00000241837/ENSG00000198743/ENSG00000130821/ENSG00000022267/ENSG00000069849/ENSG00000105329/ENSG00000131174/ENSG00000072041/ENSG00000171208/ENSG00000135750/ENSG00000156113/ENSG00000120899/ENSG00000189043/ENSG00000017260/ENSG00000134294…	MT-CO2/MT-ATP6/MT-CO1/MT-CYB/MT-ND4/MT-CO3/SLC4A7/CYC1/GLRX/ADRB2/ATP5PO/SLC5A3/SLC6A8/FHL1/ATP1B3/TGFB1/COX7B/SLC6A15/NETO2/KCNK1/KCNMA1/PTK2B/NDUFA4/ATP2C1/SLC38A2/ATP6V1F/OSR1/SERPINE2/GAL/SLC46A1/SLC15A4/ATP1A1/STOM/ATP5ME/SGK1/COX7A2/COX5B/NDUFA9/ATP5F1C/SLC38A4/YWHAH/COX17/ATP6V0B/COX5A/SLC9A1/ATP5F1A/COX4I1/AHCYL1/PRNP/SLC12A2/KCNG1/TMEM38A/KCNJ15/KCNS3/CNKSR3/COX7C/MT-ATP8/SLC24A4/TCIRG1/…	60
BP	GO:0070371	ERK1 and ERK2 cascade	38|1395	239|14261	0.0018241	0.0432929	ENSG00000120129/ENSG00000100234/ENSG00000162772/ENSG00000125398/ENSG00000143507/ENSG00000174343/ENSG00000177606/ENSG00000169032/ENSG00000164850/ENSG00000084207/ENSG00000136826/ENSG00000105329/ENSG00000142627/ENSG00000114353/ENSG00000134830/ENSG00000160867/ENSG00000120899/ENSG00000120875/ENSG00000136158/ENSG00000162545/ENSG00000152518/ENSG00000179295/ENSG00000126458/ENSG00000076984/ENSG00000165795…	DUSP1/TIMP3/ATF3/SOX9/DUSP10/CHRNA9/JUN/MAP2K1/GPER1/GSTP1/KLF4/TGFB1/EPHA2/GNAI2/C5AR2/FGFR4/PTK2B/DUSP4/SPRY2/CAMK2N1/ZFP36L2/PTPN11/RRAS/MAP2K7/NDRG2/ICAM1/DUSP6/CD44/LYN/GAREM1/ITGAV/SPRY4/PTPRR/IL1B/APIP/CIB1/CNKSR3/SPRED1	38
BP	GO:0046688	response to copper ion	10|1395	36|14261	0.00183541	0.0433752	ENSG00000198804/ENSG00000198727/ENSG00000125148/ENSG00000169715/ENSG00000189171/ENSG00000115008/ENSG00000134013/ENSG00000090339/ENSG00000171867/ENSG00000140263	MT-CO1/MT-CYB/MT2A/MT1E/S100A13/IL1A/LOXL2/ICAM1/PRNP/SORD	10
BP	GO:0007044	cell-substrate junction assembly	19|1395	95|14261	0.00189668	0.0445317	ENSG00000104332/ENSG00000112715/ENSG00000161638/ENSG00000091409/ENSG00000164171/ENSG00000127603/ENSG00000120899/ENSG00000073712/ENSG00000115109/ENSG00000164741/ENSG00000143398/ENSG00000177697/ENSG00000169398/ENSG00000151914/ENSG00000124145/ENSG00000095637/ENSG00000090020/ENSG00000064042/ENSG00000136238	SFRP1/VEGFA/ITGA5/ITGA6/ITGA2/MACF1/PTK2B/FERMT2/EPB41L5/DLC1/PIP5K1A/CD151/PTK2/DST/SDC4/SORBS1/SLC9A1/LIMCH1/RAC1	19
BP	GO:0048332	mesoderm morphogenesis	14|1395	61|14261	0.00190045	0.0445317	ENSG00000136826/ENSG00000164171/ENSG00000142627/ENSG00000176692/ENSG00000077782/ENSG00000115109/ENSG00000150093/ENSG00000108946/ENSG00000260428/ENSG00000122641/ENSG00000132510/ENSG00000054598/ENSG00000170577/ENSG00000107984	KLF4/ITGA2/EPHA2/FOXC2/FGFR1/EPB41L5/ITGB1/PRKAR1A/SCX/INHBA/KDM6B/FOXC1/SIX2/DKK1	14
BP	GO:0033002	muscle cell proliferation	29|1395	169|14261	0.00191674	0.044724	ENSG00000177606/ENSG00000164850/ENSG00000084207/ENSG00000136826/ENSG00000164171/ENSG00000173334/ENSG00000118503/ENSG00000114353/ENSG00000176692/ENSG00000077782/ENSG00000174574/ENSG00000168610/ENSG00000093010/ENSG00000171388/ENSG00000108946/ENSG00000170989/ENSG00000150782/ENSG00000135679/ENSG00000078401/ENSG00000165795/ENSG00000113070/ENSG00000157978/ENSG00000141448/ENSG00000100985/ENSG00000184216…	JUN/GPER1/GSTP1/KLF4/ITGA2/TRIB1/TNFAIP3/GNAI2/FOXC2/FGFR1/AKIRIN1/STAT3/COMT/APLN/PRKAR1A/S1PR1/IL18/MDM2/EDN1/NDRG2/HBEGF/LDLRAP1/GATA6/MMP9/IRAK1/FOXC1/TGFBR2/PTGS2/NOV	29
BP	GO:0030336	negative regulation of cell migration	37|1395	232|14261	0.00196812	0.0457299	ENSG00000120129/ENSG00000104332/ENSG00000143878/ENSG00000111348/ENSG00000143507/ENSG00000164442/ENSG00000084207/ENSG00000136826/ENSG00000105329/ENSG00000173334/ENSG00000159346/ENSG00000134830/ENSG00000168610/ENSG00000011465/ENSG00000067798/ENSG00000104998/ENSG00000101040/ENSG00000187098/ENSG00000164741/ENSG00000128917/ENSG00000181852/ENSG00000139146/ENSG00000126458/ENSG00000143418/ENSG00000101384…	DUSP1/SFRP1/RHOB/ARHGDIB/DUSP10/CITED2/GSTP1/KLF4/TGFB1/TRIB1/ADIPOR1/C5AR2/STAT3/DCN/NAV3/IL27RA/ZMYND8/MITF/DLC1/DLL4/RNF41/SINHCAF/RRAS/CERS2/JAG1/HDAC5/IL24/PDCD10/CYGB/PTPRR/LIMCH1/ADARB1/LRCH1/STK26/SPRED1/RGCC/NOV	37
BP	GO:0048569	post-embryonic animal organ development	6|1395	15|14261	0.00199327	0.0461204	ENSG00000112715/ENSG00000134333/ENSG00000136826/ENSG00000153094/ENSG00000115380/ENSG00000012061	VEGFA/LDHA/KLF4/BCL2L11/EFEMP1/ERCC1	6
BP	GO:0042129	regulation of T cell proliferation	22|1395	117|14261	0.00200819	0.0462721	ENSG00000196352/ENSG00000081181/ENSG00000197329/ENSG00000204592/ENSG00000028137/ENSG00000198805/ENSG00000105329/ENSG00000131981/ENSG00000128340/ENSG00000149273/ENSG00000108946/ENSG00000090776/ENSG00000150782/ENSG00000272398/ENSG00000124145/ENSG00000171867/ENSG00000164305/ENSG00000125538/ENSG00000163513/ENSG00000125657/ENSG00000071051/ENSG00000174564	CD55/ARG2/PELI1/HLA-E/TNFRSF1B/PNP/TGFB1/LGALS3/RAC2/RPS3/PRKAR1A/EFNB1/IL18/CD24/SDC4/PRNP/CASP3/IL1B/TGFBR2/TNFSF9/NCK2/IL20RB	22
BP	GO:0045766	positive regulation of angiogenesis	26|1395	147|14261	0.00207372	0.0475836	ENSG00000112715/ENSG00000143878/ENSG00000150630/ENSG00000176170/ENSG00000161638/ENSG00000112562/ENSG00000136826/ENSG00000176692/ENSG00000096717/ENSG00000123908/ENSG00000125730/ENSG00000168610/ENSG00000120899/ENSG00000115008/ENSG00000115539/ENSG00000150093/ENSG00000167772/ENSG00000126458/ENSG00000141448/ENSG00000125538/ENSG00000079337/ENSG00000163513/ENSG00000185043/ENSG00000169429/ENSG00000073756…	VEGFA/RHOB/VEGFC/SPHK1/ITGA5/SMOC2/KLF4/FOXC2/SIRT1/AGO2/C3/STAT3/PTK2B/IL1A/PDCL3/ITGB1/ANGPTL4/RRAS/GATA6/IL1B/RAPGEF3/TGFBR2/CIB1/CXCL8/PTGS2/MDK	26
BP	GO:0031668	cellular response to extracellular stimulus	38|1395	241|14261	0.00212232	0.0484976	ENSG00000165272/ENSG00000170345/ENSG00000104332/ENSG00000019186/ENSG00000162772/ENSG00000175591/ENSG00000019549/ENSG00000091409/ENSG00000177606/ENSG00000084207/ENSG00000041982/ENSG00000136159/ENSG00000213445/ENSG00000096717/ENSG00000044574/ENSG00000134294/ENSG00000034713/ENSG00000103148/ENSG00000093010/ENSG00000113742/ENSG00000140941/ENSG00000135679/ENSG00000070961/ENSG00000141682/ENSG00000175592…	AQP3/FOS/SFRP1/CYP24A1/ATF3/P2RY2/SNAI2/ITGA6/JUN/GSTP1/TNC/NUDT15/SIPA1/SIRT1/HSPA5/SLC38A2/GABARAPL2/NPRL3/COMT/CPEB4/MAP1LC3B/MDM2/ATP2B1/PMAIP1/FOSL1/ICAM1/LYN/MAPK8/KPTN/CBL/NPRL2/KLF10/IFI16/PTGS2/STK26/SIK1B/CYP27B1/RRAGA	38
BP	GO:0006476	protein deacetylation	18|1395	89|14261	0.00216585	0.0492888	ENSG00000112715/ENSG00000105329/ENSG00000158828/ENSG00000096717/ENSG00000170786/ENSG00000057935/ENSG00000108840/ENSG00000113916/ENSG00000005302/ENSG00000107643/ENSG00000106400/ENSG00000100916/ENSG00000111707/ENSG00000166068/ENSG00000158711/ENSG00000196591/ENSG00000171148/ENSG00000105127	VEGFA/TGFB1/PINK1/SIRT1/SDR16C5/MTA3/HDAC5/BCL6/MSL3/MAPK8/ZNHIT1/BRMS1L/SUDS3/SPRED1/ELK4/HDAC2/TADA3/AKAP8	18
BP	GO:0035924	cellular response to vascular endothelial growth factor stimulus	12|1395	49|14261	0.00219172	0.0496731	ENSG00000112715/ENSG00000150630/ENSG00000176170/ENSG00000112562/ENSG00000011465/ENSG00000123358/ENSG00000136158/ENSG00000158125/ENSG00000128917/ENSG00000054598/ENSG00000118257/ENSG00000180447	VEGFA/VEGFC/SPHK1/SMOC2/DCN/NR4A1/SPRY2/XDH/DLL4/FOXC1/NRP2/GAS1	12
CC	GO:0022626	cytosolic ribosome	45|1441	106|14896	6.28838e-19	4.17549e-16	ENSG00000163682/ENSG00000197756/ENSG00000163584/ENSG00000177954/ENSG00000105193/ENSG00000197728/ENSG00000137154/ENSG00000171863/ENSG00000231500/ENSG00000008988/ENSG00000071082/ENSG00000115268/ENSG00000122026/ENSG00000138326/ENSG00000142534/ENSG00000149273/ENSG00000110700/ENSG00000131469/ENSG00000114391/ENSG00000105640/ENSG00000174748/ENSG00000118181/ENSG00000233927/ENSG00000109475/ENSG00000144895…	RPL9/RPL37A/RPL22L1/RPS27/RPS16/RPS26/RPS6/RPS7/RPS18/RPS20/RPL31/RPS15/RPL21/RPS24/RPS11/RPS3/RPS13/RPL27/RPL24/RPL18A/RPL15/RPS25/RPS28/RPL34/EIF2A/RPS3A/RPL13A/RPL39/RPSA/RPL10/RPL12/RPL7A/RPL13/RPS5/RPL6/RPS14/RPL23/RPL4/RPL26/RPS19/RPLP0/RACK1/RPL41/RPL27A/RPL38	45
CC	GO:0044391	ribosomal subunit	58|1441	184|14896	1.09542e-16	3.6368e-14	ENSG00000243927/ENSG00000198015/ENSG00000163682/ENSG00000197756/ENSG00000163584/ENSG00000177954/ENSG00000105193/ENSG00000197728/ENSG00000137154/ENSG00000171863/ENSG00000231500/ENSG00000008988/ENSG00000071082/ENSG00000115268/ENSG00000122026/ENSG00000138326/ENSG00000142534/ENSG00000149273/ENSG00000110700/ENSG00000131469/ENSG00000114391/ENSG00000154719/ENSG00000105640/ENSG00000171421/ENSG00000174748…	MRPS6/MRPL42/RPL9/RPL37A/RPL22L1/RPS27/RPS16/RPS26/RPS6/RPS7/RPS18/RPS20/RPL31/RPS15/RPL21/RPS24/RPS11/RPS3/RPS13/RPL27/RPL24/MRPL39/RPL18A/MRPL36/RPL15/RPS25/RPS28/RPL34/EIF2A/RPS3A/RPL13A/RPL39/MRPL32/RPSA/RPL10/RPL12/MRPL27/RPL7A/RPL13/RPS5/RPL6/RPS14/MRPL48/RPL23/RPL4/MRPS26/RPL26/MRPL34/RPS19/RPLP0/NDUFAB1/RACK1/RPL41/MRPL19/MRPL45/MRPL17/RPL27A/RPL38	58
CC	GO:0005925	focal adhesion	90|1441	397|14896	6.90195e-15	1.34489e-12	ENSG00000143878/ENSG00000054654/ENSG00000131746/ENSG00000162458/ENSG00000161638/ENSG00000091409/ENSG00000022267/ENSG00000169032/ENSG00000164171/ENSG00000142627/ENSG00000041982/ENSG00000166710/ENSG00000196923/ENSG00000083857/ENSG00000213465/ENSG00000065054/ENSG00000163682/ENSG00000117519/ENSG00000197756/ENSG00000141738/ENSG00000120899/ENSG00000112290/ENSG00000177105/ENSG00000073712/ENSG00000137575…	RHOB/SYNE2/TNS4/FBLIM1/ITGA5/ITGA6/FHL1/MAP2K1/ITGA2/EPHA2/TNC/B2M/PDLIM7/FAT1/ARL2/SLC9A3R2/RPL9/CNN3/RPL37A/GRB7/PTK2B/WASF1/RHOG/FERMT2/SDCBP/HSPA5/PROCR/RPS16/RPS7/RPS18/PTPN12/TES/EPB41L5/DLC1/RPL31/PIP5K1A/RPS15/MAPRE1/FLRT3/ITGB1/ZYX/REXO2/RAC2/ALCAM/RPS11/ARPC5/MAPRE2/RPS3/CYFIP1/RPS13/RRAS/GNA12/RPL27/CD151/PTK2/DST/SDC4/RALA/PPFIA1/SORBS1/RPS3A/RPL13A/RSU1/SCARF2/CDC42EP1/ICAM1/CD44/SLC…	90
CC	GO:0005924	cell-substrate adherens junction	90|1441	398|14896	8.10173e-15	1.34489e-12	ENSG00000143878/ENSG00000054654/ENSG00000131746/ENSG00000162458/ENSG00000161638/ENSG00000091409/ENSG00000022267/ENSG00000169032/ENSG00000164171/ENSG00000142627/ENSG00000041982/ENSG00000166710/ENSG00000196923/ENSG00000083857/ENSG00000213465/ENSG00000065054/ENSG00000163682/ENSG00000117519/ENSG00000197756/ENSG00000141738/ENSG00000120899/ENSG00000112290/ENSG00000177105/ENSG00000073712/ENSG00000137575…	RHOB/SYNE2/TNS4/FBLIM1/ITGA5/ITGA6/FHL1/MAP2K1/ITGA2/EPHA2/TNC/B2M/PDLIM7/FAT1/ARL2/SLC9A3R2/RPL9/CNN3/RPL37A/GRB7/PTK2B/WASF1/RHOG/FERMT2/SDCBP/HSPA5/PROCR/RPS16/RPS7/RPS18/PTPN12/TES/EPB41L5/DLC1/RPL31/PIP5K1A/RPS15/MAPRE1/FLRT3/ITGB1/ZYX/REXO2/RAC2/ALCAM/RPS11/ARPC5/MAPRE2/RPS3/CYFIP1/RPS13/RRAS/GNA12/RPL27/CD151/PTK2/DST/SDC4/RALA/PPFIA1/SORBS1/RPS3A/RPL13A/RSU1/SCARF2/CDC42EP1/ICAM1/CD44/SLC…	90
CC	GO:0030055	cell-substrate junction	90|1441	402|14896	1.52695e-14	2.02779e-12	ENSG00000143878/ENSG00000054654/ENSG00000131746/ENSG00000162458/ENSG00000161638/ENSG00000091409/ENSG00000022267/ENSG00000169032/ENSG00000164171/ENSG00000142627/ENSG00000041982/ENSG00000166710/ENSG00000196923/ENSG00000083857/ENSG00000213465/ENSG00000065054/ENSG00000163682/ENSG00000117519/ENSG00000197756/ENSG00000141738/ENSG00000120899/ENSG00000112290/ENSG00000177105/ENSG00000073712/ENSG00000137575…	RHOB/SYNE2/TNS4/FBLIM1/ITGA5/ITGA6/FHL1/MAP2K1/ITGA2/EPHA2/TNC/B2M/PDLIM7/FAT1/ARL2/SLC9A3R2/RPL9/CNN3/RPL37A/GRB7/PTK2B/WASF1/RHOG/FERMT2/SDCBP/HSPA5/PROCR/RPS16/RPS7/RPS18/PTPN12/TES/EPB41L5/DLC1/RPL31/PIP5K1A/RPS15/MAPRE1/FLRT3/ITGB1/ZYX/REXO2/RAC2/ALCAM/RPS11/ARPC5/MAPRE2/RPS3/CYFIP1/RPS13/RRAS/GNA12/RPL27/CD151/PTK2/DST/SDC4/RALA/PPFIA1/SORBS1/RPS3A/RPL13A/RSU1/SCARF2/CDC42EP1/ICAM1/CD44/SLC…	90
CC	GO:0005840	ribosome	61|1441	226|14896	5.38514e-14	5.95955e-12	ENSG00000243927/ENSG00000198015/ENSG00000163682/ENSG00000197756/ENSG00000163584/ENSG00000177954/ENSG00000105193/ENSG00000197728/ENSG00000137154/ENSG00000171863/ENSG00000231500/ENSG00000008988/ENSG00000071082/ENSG00000115268/ENSG00000122026/ENSG00000138326/ENSG00000142534/ENSG00000149273/ENSG00000110700/ENSG00000131469/ENSG00000114391/ENSG00000154719/ENSG00000105640/ENSG00000171421/ENSG00000174748…	MRPS6/MRPL42/RPL9/RPL37A/RPL22L1/RPS27/RPS16/RPS26/RPS6/RPS7/RPS18/RPS20/RPL31/RPS15/RPL21/RPS24/RPS11/RPS3/RPS13/RPL27/RPL24/MRPL39/RPL18A/MRPL36/RPL15/RPS25/RPS28/RPL34/EIF2A/RPS3A/RPL13A/RPL39/MRPL32/GADD45GIP1/RPSA/RPL10/RPL12/MRPL27/RPL7A/RPL13/RPS5/RPL6/RPS14/MRPL48/RPL23/RPL4/MRPS26/RPL26/MRPL34/RPS19/RPLP0/MRPS25/NDUFAB1/RACK1/RPL41/MRPL19/MRPL45/MRPL17/RPL27A/RPL38/METTL17	61
CC	GO:0005743	mitochondrial inner membrane	91|1441	451|14896	6.15085e-12	5.83452e-10	ENSG00000198888/ENSG00000198712/ENSG00000198899/ENSG00000198804/ENSG00000198727/ENSG00000198886/ENSG00000151729/ENSG00000198938/ENSG00000156026/ENSG00000198763/ENSG00000179091/ENSG00000134321/ENSG00000198786/ENSG00000241837/ENSG00000072778/ENSG00000103202/ENSG00000198695/ENSG00000140990/ENSG00000177542/ENSG00000212907/ENSG00000131174/ENSG00000135469/ENSG00000243927/ENSG00000158828/ENSG00000198015…	MT-ND1/MT-CO2/MT-ATP6/MT-CO1/MT-CYB/MT-ND4/SLC25A4/MT-CO3/MCU/MT-ND2/CYC1/RSAD2/MT-ND5/ATP5PO/ACADVL/NME4/MT-ND6/NDUFB10/SLC25A22/MT-ND4L/COX7B/COQ10A/MRPS6/PINK1/MRPL42/STAT3/ECSIT/DMAC2/SLC25A6/HIGD2A/NDUFB8/NDUFA4/SLC25A30/PLA2G4A/UQCRH/ATP5MD/LGALS3/RPS3/MTCH2/ATP5ME/NDUFB9/GATM/COX7A2/COX5B/NDUFA9/MRPL39/MRPL36/TMEM70/UQCRFS1/ATP5F1C/NDUFAF4/SFXN1/SLC25A10/UQCR11/NDUFB1/COX5A/LYN/ATP5F1A/MRP…	91
CC	GO:0070469	respiratory chain	33|1441	93|14896	1.18408e-11	9.82787e-10	ENSG00000198888/ENSG00000198712/ENSG00000198804/ENSG00000198727/ENSG00000198886/ENSG00000198938/ENSG00000198763/ENSG00000179091/ENSG00000198786/ENSG00000198695/ENSG00000140990/ENSG00000212907/ENSG00000131174/ENSG00000105341/ENSG00000146066/ENSG00000166136/ENSG00000189043/ENSG00000173660/ENSG00000147684/ENSG00000112695/ENSG00000139180/ENSG00000169021/ENSG00000127540/ENSG00000183648/ENSG00000178741…	MT-ND1/MT-CO2/MT-CO1/MT-CYB/MT-ND4/MT-CO3/MT-ND2/CYC1/MT-ND5/MT-ND6/NDUFB10/MT-ND4L/COX7B/DMAC2/HIGD2A/NDUFB8/NDUFA4/UQCRH/NDUFB9/COX7A2/NDUFA9/UQCRFS1/UQCR11/NDUFB1/COX5A/COX4I1/NDUFS3/MT-ND3/NDUFAB1/UQCRB/NDUFA3/NDUFB6/NDUFA8	33
CC	GO:0022627	cytosolic small ribosomal subunit	21|1441	42|14896	3.16977e-11	2.33859e-09	ENSG00000177954/ENSG00000105193/ENSG00000197728/ENSG00000137154/ENSG00000171863/ENSG00000231500/ENSG00000008988/ENSG00000115268/ENSG00000138326/ENSG00000142534/ENSG00000149273/ENSG00000110700/ENSG00000118181/ENSG00000233927/ENSG00000144895/ENSG00000145425/ENSG00000168028/ENSG00000083845/ENSG00000164587/ENSG00000105372/ENSG00000204628	RPS27/RPS16/RPS26/RPS6/RPS7/RPS18/RPS20/RPS15/RPS24/RPS11/RPS3/RPS13/RPS25/RPS28/EIF2A/RPS3A/RPSA/RPS5/RPS14/RPS19/RACK1	21
CC	GO:0098803	respiratory chain complex	29|1441	79|14896	8.03566e-11	5.33568e-09	ENSG00000198888/ENSG00000198712/ENSG00000198804/ENSG00000198727/ENSG00000198886/ENSG00000198938/ENSG00000198763/ENSG00000179091/ENSG00000198786/ENSG00000140990/ENSG00000212907/ENSG00000131174/ENSG00000105341/ENSG00000166136/ENSG00000189043/ENSG00000173660/ENSG00000147684/ENSG00000139180/ENSG00000169021/ENSG00000183648/ENSG00000178741/ENSG00000131143/ENSG00000213619/ENSG00000198840/ENSG00000004779…	MT-ND1/MT-CO2/MT-CO1/MT-CYB/MT-ND4/MT-CO3/MT-ND2/CYC1/MT-ND5/NDUFB10/MT-ND4L/COX7B/DMAC2/NDUFB8/NDUFA4/UQCRH/NDUFB9/NDUFA9/UQCRFS1/NDUFB1/COX5A/COX4I1/NDUFS3/MT-ND3/NDUFAB1/UQCRB/NDUFA3/NDUFB6/NDUFA8	29
CC	GO:0022625	cytosolic large ribosomal subunit	24|1441	59|14896	2.87447e-10	1.73513e-08	ENSG00000163682/ENSG00000197756/ENSG00000163584/ENSG00000071082/ENSG00000122026/ENSG00000131469/ENSG00000114391/ENSG00000105640/ENSG00000174748/ENSG00000109475/ENSG00000142541/ENSG00000198918/ENSG00000147403/ENSG00000197958/ENSG00000148303/ENSG00000167526/ENSG00000089009/ENSG00000125691/ENSG00000174444/ENSG00000161970/ENSG00000089157/ENSG00000229117/ENSG00000166441/ENSG00000172809	RPL9/RPL37A/RPL22L1/RPL31/RPL21/RPL27/RPL24/RPL18A/RPL15/RPL34/RPL13A/RPL39/RPL10/RPL12/RPL7A/RPL13/RPL6/RPL23/RPL4/RPL26/RPLP0/RPL41/RPL27A/RPL38	24
CC	GO:0044445	cytosolic part	54|1441	229|14896	4.08365e-10	2.25962e-08	ENSG00000196954/ENSG00000137752/ENSG00000119912/ENSG00000254901/ENSG00000163682/ENSG00000197756/ENSG00000163584/ENSG00000177954/ENSG00000105193/ENSG00000197728/ENSG00000137154/ENSG00000171863/ENSG00000231500/ENSG00000008988/ENSG00000071082/ENSG00000115268/ENSG00000122026/ENSG00000138326/ENSG00000142534/ENSG00000149273/ENSG00000110700/ENSG00000131469/ENSG00000114391/ENSG00000107130/ENSG00000105640…	CASP4/CASP1/IDE/BORCS8/RPL9/RPL37A/RPL22L1/RPS27/RPS16/RPS26/RPS6/RPS7/RPS18/RPS20/RPL31/RPS15/RPL21/RPS24/RPS11/RPS3/RPS13/RPL27/RPL24/NCS1/RPL18A/RPL15/RPS25/RPS28/RPL34/EIF2A/CALB1/RPS3A/RPL13A/RPL39/FBXO45/RPSA/RPL10/RPL12/RPL7A/RPL13/RPS5/RPL6/RPS14/RPL23/RPL4/EIF4E/RPL26/BCAS4/RPS19/RPLP0/RACK1/RPL41/RPL27A/RPL38	54
CC	GO:0044455	mitochondrial membrane part	52|1441	217|14896	4.66374e-10	2.38209e-08	ENSG00000198888/ENSG00000198899/ENSG00000198804/ENSG00000198727/ENSG00000198886/ENSG00000151729/ENSG00000156026/ENSG00000198763/ENSG00000176171/ENSG00000179091/ENSG00000198786/ENSG00000241837/ENSG00000140990/ENSG00000212907/ENSG00000131174/ENSG00000158828/ENSG00000105341/ENSG00000169100/ENSG00000166136/ENSG00000189043/ENSG00000173660/ENSG00000173915/ENSG00000169020/ENSG00000147684/ENSG00000112695…	MT-ND1/MT-ATP6/MT-CO1/MT-CYB/MT-ND4/SLC25A4/MCU/MT-ND2/BNIP3/CYC1/MT-ND5/ATP5PO/NDUFB10/MT-ND4L/COX7B/PINK1/DMAC2/SLC25A6/NDUFB8/NDUFA4/UQCRH/ATP5MD/ATP5ME/NDUFB9/COX7A2/NDUFA9/TMEM70/UQCRFS1/ATP5F1C/CPT1A/SFXN1/NDUFB1/COX5A/LYN/ATP5F1A/COX4I1/NDUFS3/MPC1/MINOS1/FUNDC2/MT-ND3/NDUFAB1/UQCRB/NDUFA3/MT-ATP8/NDUFAF5/NDUFB6/MTX2/ROMO1/NDUFA8/FAM173B/CISD1	52
CC	GO:0015934	large ribosomal subunit	35|1441	117|14896	6.41962e-10	3.04474e-08	ENSG00000198015/ENSG00000163682/ENSG00000197756/ENSG00000163584/ENSG00000071082/ENSG00000122026/ENSG00000131469/ENSG00000114391/ENSG00000154719/ENSG00000105640/ENSG00000171421/ENSG00000174748/ENSG00000109475/ENSG00000142541/ENSG00000198918/ENSG00000106591/ENSG00000147403/ENSG00000197958/ENSG00000108826/ENSG00000148303/ENSG00000167526/ENSG00000089009/ENSG00000175581/ENSG00000125691/ENSG00000174444…	MRPL42/RPL9/RPL37A/RPL22L1/RPL31/RPL21/RPL27/RPL24/MRPL39/RPL18A/MRPL36/RPL15/RPL34/RPL13A/RPL39/MRPL32/RPL10/RPL12/MRPL27/RPL7A/RPL13/RPL6/MRPL48/RPL23/RPL4/RPL26/MRPL34/RPLP0/NDUFAB1/RPL41/MRPL19/MRPL45/MRPL17/RPL27A/RPL38	35
CC	GO:0098800	inner mitochondrial membrane protein complex	37|1441	130|14896	9.95421e-10	4.4064e-08	ENSG00000198888/ENSG00000198899/ENSG00000198804/ENSG00000198727/ENSG00000198886/ENSG00000156026/ENSG00000198763/ENSG00000179091/ENSG00000198786/ENSG00000241837/ENSG00000140990/ENSG00000212907/ENSG00000105341/ENSG00000169100/ENSG00000166136/ENSG00000189043/ENSG00000173660/ENSG00000173915/ENSG00000169020/ENSG00000147684/ENSG00000139180/ENSG00000169021/ENSG00000165629/ENSG00000183648/ENSG00000178741…	MT-ND1/MT-ATP6/MT-CO1/MT-CYB/MT-ND4/MCU/MT-ND2/CYC1/MT-ND5/ATP5PO/NDUFB10/MT-ND4L/DMAC2/SLC25A6/NDUFB8/NDUFA4/UQCRH/ATP5MD/ATP5ME/NDUFB9/NDUFA9/UQCRFS1/ATP5F1C/NDUFB1/COX5A/ATP5F1A/COX4I1/NDUFS3/MINOS1/MT-ND3/NDUFAB1/UQCRB/NDUFA3/MT-ATP8/NDUFB6/ROMO1/NDUFA8	37
CC	GO:0005746	mitochondrial respiratory chain	28|1441	83|14896	1.61064e-09	6.68418e-08	ENSG00000198888/ENSG00000198804/ENSG00000198727/ENSG00000198886/ENSG00000198763/ENSG00000179091/ENSG00000198786/ENSG00000140990/ENSG00000212907/ENSG00000131174/ENSG00000105341/ENSG00000166136/ENSG00000189043/ENSG00000173660/ENSG00000147684/ENSG00000112695/ENSG00000139180/ENSG00000169021/ENSG00000183648/ENSG00000178741/ENSG00000131143/ENSG00000213619/ENSG00000198840/ENSG00000004779/ENSG00000156467…	MT-ND1/MT-CO1/MT-CYB/MT-ND4/MT-ND2/CYC1/MT-ND5/NDUFB10/MT-ND4L/COX7B/DMAC2/NDUFB8/NDUFA4/UQCRH/NDUFB9/COX7A2/NDUFA9/UQCRFS1/NDUFB1/COX5A/COX4I1/NDUFS3/MT-ND3/NDUFAB1/UQCRB/NDUFA3/NDUFB6/NDUFA8	28
CC	GO:0015935	small ribosomal subunit	24|1441	70|14896	1.63202e-08	6.3745e-07	ENSG00000243927/ENSG00000198015/ENSG00000177954/ENSG00000105193/ENSG00000197728/ENSG00000137154/ENSG00000171863/ENSG00000231500/ENSG00000008988/ENSG00000115268/ENSG00000138326/ENSG00000142534/ENSG00000149273/ENSG00000110700/ENSG00000118181/ENSG00000233927/ENSG00000144895/ENSG00000145425/ENSG00000168028/ENSG00000083845/ENSG00000164587/ENSG00000125901/ENSG00000105372/ENSG00000204628	MRPS6/MRPL42/RPS27/RPS16/RPS26/RPS6/RPS7/RPS18/RPS20/RPS15/RPS24/RPS11/RPS3/RPS13/RPS25/RPS28/EIF2A/RPS3A/RPSA/RPS5/RPS14/MRPS26/RPS19/RACK1	24
CC	GO:1990204	oxidoreductase complex	29|1441	107|14896	2.0229e-07	7.46225e-06	ENSG00000198888/ENSG00000198804/ENSG00000198727/ENSG00000198886/ENSG00000198763/ENSG00000122884/ENSG00000179091/ENSG00000198786/ENSG00000140990/ENSG00000212907/ENSG00000145439/ENSG00000105341/ENSG00000178445/ENSG00000116701/ENSG00000166136/ENSG00000189043/ENSG00000173660/ENSG00000147684/ENSG00000139180/ENSG00000169021/ENSG00000183648/ENSG00000213619/ENSG00000198840/ENSG00000004779/ENSG00000156467…	MT-ND1/MT-CO1/MT-CYB/MT-ND4/MT-ND2/P4HA1/CYC1/MT-ND5/NDUFB10/MT-ND4L/CBR4/DMAC2/GLDC/NCF2/NDUFB8/NDUFA4/UQCRH/NDUFB9/NDUFA9/UQCRFS1/NDUFB1/NDUFS3/MT-ND3/NDUFAB1/UQCRB/NDUFA3/NDUFB6/OGDH/NDUFA8	29
CC	GO:0005747	mitochondrial respiratory chain complex I	18|1441	49|14896	3.07385e-07	9.71923e-06	ENSG00000198888/ENSG00000198886/ENSG00000198763/ENSG00000198786/ENSG00000140990/ENSG00000212907/ENSG00000105341/ENSG00000166136/ENSG00000189043/ENSG00000147684/ENSG00000139180/ENSG00000183648/ENSG00000213619/ENSG00000198840/ENSG00000004779/ENSG00000170906/ENSG00000165264/ENSG00000119421	MT-ND1/MT-ND4/MT-ND2/MT-ND5/NDUFB10/MT-ND4L/DMAC2/NDUFB8/NDUFA4/NDUFB9/NDUFA9/NDUFB1/NDUFS3/MT-ND3/NDUFAB1/NDUFA3/NDUFB6/NDUFA8	18
CC	GO:0030964	NADH dehydrogenase complex	18|1441	49|14896	3.07385e-07	9.71923e-06	ENSG00000198888/ENSG00000198886/ENSG00000198763/ENSG00000198786/ENSG00000140990/ENSG00000212907/ENSG00000105341/ENSG00000166136/ENSG00000189043/ENSG00000147684/ENSG00000139180/ENSG00000183648/ENSG00000213619/ENSG00000198840/ENSG00000004779/ENSG00000170906/ENSG00000165264/ENSG00000119421	MT-ND1/MT-ND4/MT-ND2/MT-ND5/NDUFB10/MT-ND4L/DMAC2/NDUFB8/NDUFA4/NDUFB9/NDUFA9/NDUFB1/NDUFS3/MT-ND3/NDUFAB1/NDUFA3/NDUFB6/NDUFA8	18
CC	GO:0045271	respiratory chain complex I	18|1441	49|14896	3.07385e-07	9.71923e-06	ENSG00000198888/ENSG00000198886/ENSG00000198763/ENSG00000198786/ENSG00000140990/ENSG00000212907/ENSG00000105341/ENSG00000166136/ENSG00000189043/ENSG00000147684/ENSG00000139180/ENSG00000183648/ENSG00000213619/ENSG00000198840/ENSG00000004779/ENSG00000170906/ENSG00000165264/ENSG00000119421	MT-ND1/MT-ND4/MT-ND2/MT-ND5/NDUFB10/MT-ND4L/DMAC2/NDUFB8/NDUFA4/NDUFB9/NDUFA9/NDUFB1/NDUFS3/MT-ND3/NDUFAB1/NDUFA3/NDUFB6/NDUFA8	18
CC	GO:0098798	mitochondrial protein complex	51|1441	256|14896	4.28971e-07	1.29471e-05	ENSG00000198888/ENSG00000198899/ENSG00000198804/ENSG00000198727/ENSG00000198886/ENSG00000156026/ENSG00000198763/ENSG00000179091/ENSG00000198786/ENSG00000241837/ENSG00000140990/ENSG00000212907/ENSG00000243927/ENSG00000198015/ENSG00000105341/ENSG00000169100/ENSG00000166136/ENSG00000189043/ENSG00000173660/ENSG00000173915/ENSG00000169020/ENSG00000147684/ENSG00000139180/ENSG00000154719/ENSG00000171421…	MT-ND1/MT-ATP6/MT-CO1/MT-CYB/MT-ND4/MCU/MT-ND2/CYC1/MT-ND5/ATP5PO/NDUFB10/MT-ND4L/MRPS6/MRPL42/DMAC2/SLC25A6/NDUFB8/NDUFA4/UQCRH/ATP5MD/ATP5ME/NDUFB9/NDUFA9/MRPL39/MRPL36/UQCRFS1/ATP5F1C/NDUFB1/COX5A/ATP5F1A/MRPL32/COX4I1/MRPL27/NDUFS3/TIMM13/MINOS1/MRPL48/MRPS26/MRPL34/MT-ND3/NDUFAB1/UQCRB/MRPL19/MRPL45/NDUFA3/MRPL17/MT-ATP8/NDUFB6/MTX2/ROMO1/NDUFA8	51
CC	GO:0070069	cytochrome complex	12|1441	29|14896	6.95483e-06	0.000200783	ENSG00000198712/ENSG00000198804/ENSG00000198727/ENSG00000198938/ENSG00000179091/ENSG00000131174/ENSG00000189043/ENSG00000173660/ENSG00000169021/ENSG00000178741/ENSG00000131143/ENSG00000156467	MT-CO2/MT-CO1/MT-CYB/MT-CO3/CYC1/COX7B/NDUFA4/UQCRH/UQCRFS1/COX5A/COX4I1/UQCRB	12
CC	GO:0045277	respiratory chain complex IV	8|1441	16|14896	4.7561e-05	0.00131585	ENSG00000198712/ENSG00000198804/ENSG00000198938/ENSG00000131174/ENSG00000189043/ENSG00000169021/ENSG00000178741/ENSG00000131143	MT-CO2/MT-CO1/MT-CO3/COX7B/NDUFA4/UQCRFS1/COX5A/COX4I1	8
CC	GO:0032587	ruffle membrane	20|1441	88|14896	0.000224998	0.00597596	ENSG00000161638/ENSG00000160191/ENSG00000142627/ENSG00000127603/ENSG00000107201/ENSG00000136158/ENSG00000115109/ENSG00000107679/ENSG00000164741/ENSG00000143398/ENSG00000150093/ENSG00000149273/ENSG00000125637/ENSG00000156011/ENSG00000138448/ENSG00000187678/ENSG00000185043/ENSG00000168374/ENSG00000136238/ENSG00000023902	ITGA5/PDE9A/EPHA2/MACF1/DDX58/SPRY2/EPB41L5/PLEKHA1/DLC1/PIP5K1A/ITGB1/RPS3/PSD4/PSD3/ITGAV/SPRY4/CIB1/ARF4/RAC1/PLEKHO1	20
CC	GO:0045121	membrane raft	45|1441	279|14896	0.000425668	0.0105516	ENSG00000196352/ENSG00000169047/ENSG00000069849/ENSG00000028137/ENSG00000076641/ENSG00000114353/ENSG00000156113/ENSG00000141458/ENSG00000120899/ENSG00000137575/ENSG00000164741/ENSG00000187123/ENSG00000150093/ENSG00000171700/ENSG00000119729/ENSG00000163399/ENSG00000108946/ENSG00000112276/ENSG00000148175/ENSG00000108854/ENSG00000170989/ENSG00000160886/ENSG00000137462/ENSG00000090776/ENSG00000272398…	CD55/IRS1/ATP1B3/TNFRSF1B/PAG1/GNAI2/KCNMA1/NPC1/PTK2B/SDCBP/DLC1/LYPD6/ITGB1/RGS19/RHOQ/ATP1A1/PRKAR1A/BVES/STOM/SMURF2/S1PR1/LY6K/TLR2/EFNB1/CD24/ATP2B1/SDC4/SORBS1/CBLB/PGK1/CAVIN2/ICAM1/SLC9A1/EFHD2/LYN/PRNP/PLLP/CBL/CASP3/CD14/TGFBR2/ORAI1/CXADR/PTGS2/SPRED1	45
CC	GO:0031256	leading edge membrane	28|1441	149|14896	0.00045191	0.0105516	ENSG00000054654/ENSG00000161638/ENSG00000160191/ENSG00000164850/ENSG00000142627/ENSG00000127603/ENSG00000107201/ENSG00000073712/ENSG00000136158/ENSG00000115109/ENSG00000107679/ENSG00000164741/ENSG00000143398/ENSG00000150093/ENSG00000181418/ENSG00000149273/ENSG00000125637/ENSG00000141424/ENSG00000070961/ENSG00000026508/ENSG00000156011/ENSG00000138448/ENSG00000169604/ENSG00000187678/ENSG00000185043…	SYNE2/ITGA5/PDE9A/GPER1/EPHA2/MACF1/DDX58/FERMT2/SPRY2/EPB41L5/PLEKHA1/DLC1/PIP5K1A/ITGB1/DDN/RPS3/PSD4/SLC39A6/ATP2B1/CD44/PSD3/ITGAV/ANTXR1/SPRY4/CIB1/ARF4/RAC1/PLEKHO1	28
CC	GO:0098589	membrane region	46|1441	288|14896	0.000460738	0.0105516	ENSG00000196352/ENSG00000169047/ENSG00000069849/ENSG00000028137/ENSG00000076641/ENSG00000114353/ENSG00000156113/ENSG00000141458/ENSG00000120899/ENSG00000137575/ENSG00000164741/ENSG00000187123/ENSG00000150093/ENSG00000171700/ENSG00000119729/ENSG00000163399/ENSG00000108946/ENSG00000112276/ENSG00000148175/ENSG00000108854/ENSG00000170989/ENSG00000160886/ENSG00000137462/ENSG00000090776/ENSG00000272398…	CD55/IRS1/ATP1B3/TNFRSF1B/PAG1/GNAI2/KCNMA1/NPC1/PTK2B/SDCBP/DLC1/LYPD6/ITGB1/RGS19/RHOQ/ATP1A1/PRKAR1A/BVES/STOM/SMURF2/S1PR1/LY6K/TLR2/EFNB1/CD24/ATP2B1/SDC4/SORBS1/CBLB/PGK1/CAVIN2/ICAM1/SLC9A1/EFHD2/LYN/PRNP/PLLP/CBL/CASP3/BICD2/CD14/TGFBR2/ORAI1/CXADR/PTGS2/SPRED1	46
CC	GO:0098857	membrane microdomain	45|1441	280|14896	0.000460839	0.0105516	ENSG00000196352/ENSG00000169047/ENSG00000069849/ENSG00000028137/ENSG00000076641/ENSG00000114353/ENSG00000156113/ENSG00000141458/ENSG00000120899/ENSG00000137575/ENSG00000164741/ENSG00000187123/ENSG00000150093/ENSG00000171700/ENSG00000119729/ENSG00000163399/ENSG00000108946/ENSG00000112276/ENSG00000148175/ENSG00000108854/ENSG00000170989/ENSG00000160886/ENSG00000137462/ENSG00000090776/ENSG00000272398…	CD55/IRS1/ATP1B3/TNFRSF1B/PAG1/GNAI2/KCNMA1/NPC1/PTK2B/SDCBP/DLC1/LYPD6/ITGB1/RGS19/RHOQ/ATP1A1/PRKAR1A/BVES/STOM/SMURF2/S1PR1/LY6K/TLR2/EFNB1/CD24/ATP2B1/SDC4/SORBS1/CBLB/PGK1/CAVIN2/ICAM1/SLC9A1/EFHD2/LYN/PRNP/PLLP/CBL/CASP3/CD14/TGFBR2/ORAI1/CXADR/PTGS2/SPRED1	45
CC	GO:0042788	polysomal ribosome	10|1441	32|14896	0.00061289	0.0135653	ENSG00000197728/ENSG00000071082/ENSG00000114391/ENSG00000105640/ENSG00000233927/ENSG00000198918/ENSG00000148303/ENSG00000089009/ENSG00000229117/ENSG00000172809	RPS26/RPL31/RPL24/RPL18A/RPS28/RPL39/RPL7A/RPL6/RPL41/RPL38	10
CC	GO:0005750	mitochondrial respiratory chain complex III	6|1441	13|14896	0.000764578	0.015865	ENSG00000198804/ENSG00000198727/ENSG00000179091/ENSG00000173660/ENSG00000169021/ENSG00000156467	MT-CO1/MT-CYB/CYC1/UQCRH/UQCRFS1/UQCRB	6
CC	GO:0045275	respiratory chain complex III	6|1441	13|14896	0.000764578	0.015865	ENSG00000198804/ENSG00000198727/ENSG00000179091/ENSG00000173660/ENSG00000169021/ENSG00000156467	MT-CO1/MT-CYB/CYC1/UQCRH/UQCRFS1/UQCRB	6
CC	GO:0031253	cell projection membrane	46|1441	296|14896	0.000841603	0.0169341	ENSG00000109736/ENSG00000054654/ENSG00000161638/ENSG00000160191/ENSG00000164850/ENSG00000188763/ENSG00000142627/ENSG00000162496/ENSG00000086062/ENSG00000127603/ENSG00000078369/ENSG00000107201/ENSG00000167114/ENSG00000135750/ENSG00000073712/ENSG00000136158/ENSG00000115109/ENSG00000107679/ENSG00000164741/ENSG00000075618/ENSG00000143398/ENSG00000101367/ENSG00000150093/ENSG00000181418/ENSG00000076351…	MFSD10/SYNE2/ITGA5/PDE9A/GPER1/FZD9/EPHA2/DHRS3/B4GALT1/MACF1/GNB1/DDX58/SLC27A4/KCNK1/FERMT2/SPRY2/EPB41L5/PLEKHA1/DLC1/FSCN1/PIP5K1A/MAPRE1/ITGB1/DDN/SLC46A1/RPS3/PSD4/GNA12/BVES/SLC39A6/PEX19/ATP2B1/CD44/PSD3/ITGAV/ANTXR1/LIMA1/SPRY4/MOSMO/CIB1/EHD3/ARF4/MYO10/PLAUR/RAC1/PLEKHO1	46
CC	GO:0001726	ruffle	29|1441	163|14896	0.00090877	0.0177477	ENSG00000161638/ENSG00000160191/ENSG00000142627/ENSG00000196923/ENSG00000127603/ENSG00000107201/ENSG00000132254/ENSG00000136158/ENSG00000115109/ENSG00000107679/ENSG00000164741/ENSG00000075618/ENSG00000143398/ENSG00000150093/ENSG00000149273/ENSG00000125637/ENSG00000273749/ENSG00000156011/ENSG00000138448/ENSG00000050405/ENSG00000128585/ENSG00000187678/ENSG00000185043/ENSG00000168374/ENSG00000050820…	ITGA5/PDE9A/EPHA2/PDLIM7/MACF1/DDX58/ARFIP2/SPRY2/EPB41L5/PLEKHA1/DLC1/FSCN1/PIP5K1A/ITGB1/RPS3/PSD4/CYFIP1/PSD3/ITGAV/LIMA1/MKLN1/SPRY4/CIB1/ARF4/BCAR1/MYO10/S100A6/RAC1/PLEKHO1	29
CC	GO:0031252	cell leading edge	55|1441	372|14896	0.000945421	0.017936	ENSG00000054654/ENSG00000161638/ENSG00000160191/ENSG00000164850/ENSG00000142627/ENSG00000196923/ENSG00000083857/ENSG00000127603/ENSG00000107201/ENSG00000132254/ENSG00000120899/ENSG00000112290/ENSG00000173210/ENSG00000073712/ENSG00000049130/ENSG00000136158/ENSG00000115109/ENSG00000107679/ENSG00000164741/ENSG00000075618/ENSG00000143398/ENSG00000150093/ENSG00000181418/ENSG00000128340/ENSG00000162704…	SYNE2/ITGA5/PDE9A/GPER1/EPHA2/PDLIM7/FAT1/MACF1/DDX58/ARFIP2/PTK2B/WASF1/ABLIM3/FERMT2/KITLG/SPRY2/EPB41L5/PLEKHA1/DLC1/FSCN1/PIP5K1A/ITGB1/DDN/RAC2/ARPC5/RPS3/PSD4/CYFIP1/SLC39A6/NRBP1/PTK2/ATP2B1/DST/CD44/SLC9A1/PSD3/ITGAV/ANTXR1/PLEKHG5/KPTN/LIMA1/MKLN1/SPRY4/SRA1/RAPGEF3/PLEKHH2/CIB1/ARF4/DYNLT1/BCAR1/MYO10/S100A6/INPPL1/RAC1/PLEKHO1	55
CC	GO:0099572	postsynaptic specialization	46|1441	301|14896	0.00120225	0.0221748	ENSG00000141526/ENSG00000198763/ENSG00000176171/ENSG00000174343/ENSG00000164850/ENSG00000171208/ENSG00000051128/ENSG00000117519/ENSG00000164687/ENSG00000177954/ENSG00000168610/ENSG00000083937/ENSG00000120899/ENSG00000231500/ENSG00000162545/ENSG00000165802/ENSG00000106089/ENSG00000152377/ENSG00000080845/ENSG00000149273/ENSG00000116106/ENSG00000113742/ENSG00000110700/ENSG00000163399/ENSG00000189410…	SLC16A3/MT-ND2/BNIP3/CHRNA9/GPER1/NETO2/HOMER3/CNN3/FABP5/RPS27/STAT3/CHMP2B/PTK2B/RPS18/CAMK2N1/NSMF/STX1A/SPOCK1/DLGAP4/RPS3/EPHA4/CPEB4/RPS13/ATP1A1/SH2D5/NCS1/RPS25/PAK2/LIN7C/LZTS3/FBXO45/ADGRL1/LYN/PSD3/PDE4B/PRNP/RPL12/RPL6/RPS14/RPL23/RPS19/RPLP0/SYT11/NCK2/DVL1/RPL38	46
CC	GO:0014069	postsynaptic density	44|1441	286|14896	0.00132627	0.0238013	ENSG00000141526/ENSG00000198763/ENSG00000176171/ENSG00000164850/ENSG00000171208/ENSG00000051128/ENSG00000117519/ENSG00000164687/ENSG00000177954/ENSG00000168610/ENSG00000083937/ENSG00000120899/ENSG00000231500/ENSG00000162545/ENSG00000165802/ENSG00000106089/ENSG00000152377/ENSG00000149273/ENSG00000116106/ENSG00000113742/ENSG00000110700/ENSG00000163399/ENSG00000189410/ENSG00000107130/ENSG00000118181…	SLC16A3/MT-ND2/BNIP3/GPER1/NETO2/HOMER3/CNN3/FABP5/RPS27/STAT3/CHMP2B/PTK2B/RPS18/CAMK2N1/NSMF/STX1A/SPOCK1/RPS3/EPHA4/CPEB4/RPS13/ATP1A1/SH2D5/NCS1/RPS25/PAK2/LIN7C/LZTS3/FBXO45/ADGRL1/LYN/PSD3/PDE4B/PRNP/RPL12/RPL6/RPS14/RPL23/RPS19/RPLP0/SYT11/NCK2/DVL1/RPL38	44
CC	GO:0032279	asymmetric synapse	44|1441	288|14896	0.00152718	0.0264447	ENSG00000141526/ENSG00000198763/ENSG00000176171/ENSG00000164850/ENSG00000171208/ENSG00000051128/ENSG00000117519/ENSG00000164687/ENSG00000177954/ENSG00000168610/ENSG00000083937/ENSG00000120899/ENSG00000231500/ENSG00000162545/ENSG00000165802/ENSG00000106089/ENSG00000152377/ENSG00000149273/ENSG00000116106/ENSG00000113742/ENSG00000110700/ENSG00000163399/ENSG00000189410/ENSG00000107130/ENSG00000118181…	SLC16A3/MT-ND2/BNIP3/GPER1/NETO2/HOMER3/CNN3/FABP5/RPS27/STAT3/CHMP2B/PTK2B/RPS18/CAMK2N1/NSMF/STX1A/SPOCK1/RPS3/EPHA4/CPEB4/RPS13/ATP1A1/SH2D5/NCS1/RPS25/PAK2/LIN7C/LZTS3/FBXO45/ADGRL1/LYN/PSD3/PDE4B/PRNP/RPL12/RPL6/RPS14/RPL23/RPS19/RPLP0/SYT11/NCK2/DVL1/RPL38	44
CC	GO:0030027	lamellipodium	31|1441	184|14896	0.00155323	0.0264447	ENSG00000054654/ENSG00000142627/ENSG00000083857/ENSG00000120899/ENSG00000112290/ENSG00000173210/ENSG00000073712/ENSG00000049130/ENSG00000075618/ENSG00000143398/ENSG00000150093/ENSG00000128340/ENSG00000162704/ENSG00000273749/ENSG00000141424/ENSG00000115216/ENSG00000169398/ENSG00000026508/ENSG00000090020/ENSG00000138448/ENSG00000169604/ENSG00000171680/ENSG00000118162/ENSG00000079337/ENSG00000152527…	SYNE2/EPHA2/FAT1/PTK2B/WASF1/ABLIM3/FERMT2/KITLG/FSCN1/PIP5K1A/ITGB1/RAC2/ARPC5/CYFIP1/SLC39A6/NRBP1/PTK2/CD44/SLC9A1/ITGAV/ANTXR1/PLEKHG5/KPTN/RAPGEF3/PLEKHH2/CIB1/DYNLT1/BCAR1/MYO10/INPPL1/RAC1	31
CC	GO:0098984	neuron to neuron synapse	46|1441	307|14896	0.00180924	0.0300333	ENSG00000141526/ENSG00000198763/ENSG00000176171/ENSG00000164850/ENSG00000171208/ENSG00000051128/ENSG00000117519/ENSG00000164687/ENSG00000177954/ENSG00000168610/ENSG00000083937/ENSG00000120899/ENSG00000231500/ENSG00000162545/ENSG00000165802/ENSG00000106089/ENSG00000152377/ENSG00000149273/ENSG00000116106/ENSG00000113742/ENSG00000110700/ENSG00000163399/ENSG00000189410/ENSG00000107130/ENSG00000118181…	SLC16A3/MT-ND2/BNIP3/GPER1/NETO2/HOMER3/CNN3/FABP5/RPS27/STAT3/CHMP2B/PTK2B/RPS18/CAMK2N1/NSMF/STX1A/SPOCK1/RPS3/EPHA4/CPEB4/RPS13/ATP1A1/SH2D5/NCS1/RPS25/PAK2/LIN7C/CALB1/LZTS3/FBXO45/ADGRL1/LYN/PSD3/PDE4B/PRNP/RPL12/RPL6/RPS14/RPL23/RPS19/RPLP0/RNF19A/SYT11/NCK2/DVL1/RPL38	46
CC	GO:0005753	mitochondrial proton-transporting ATP synthase complex	7|1441	20|14896	0.00195184	0.0316103	ENSG00000198899/ENSG00000241837/ENSG00000173915/ENSG00000169020/ENSG00000165629/ENSG00000152234/ENSG00000228253	MT-ATP6/ATP5PO/ATP5MD/ATP5ME/ATP5F1C/ATP5F1A/MT-ATP8	7
CC	GO:0034774	secretory granule lumen	40|1441	261|14896	0.00229959	0.0363555	ENSG00000112715/ENSG00000100234/ENSG00000150630/ENSG00000163220/ENSG00000084207/ENSG00000198805/ENSG00000173110/ENSG00000105329/ENSG00000166710/ENSG00000108828/ENSG00000168092/ENSG00000164687/ENSG00000125730/ENSG00000109861/ENSG00000137575/ENSG00000158825/ENSG00000196937/ENSG00000198113/ENSG00000162704/ENSG00000123131/ENSG00000273749/ENSG00000119655/ENSG00000100994/ENSG00000188229/ENSG00000196743…	VEGFA/TIMP3/VEGFC/S100A9/GSTP1/PNP/HSPA6/TGFB1/B2M/VAT1/PAFAH1B2/FABP5/C3/CTSC/SDCBP/CDA/FAM3C/TOR4A/ARPC5/PRDX4/CYFIP1/NPC2/PYGB/TUBB4B/GM2A/PLAC8/SLPI/COTL1/ACTR1B/FUCA1/OSTF1/TEX264/PTX3/PGAM1/CDC37L1/GPI/PSMD13/FAM49B/GGH/DYNLT1	40
CC	GO:0005751	mitochondrial respiratory chain complex IV	5|1441	11|14896	0.00236054	0.0364512	ENSG00000198804/ENSG00000189043/ENSG00000169021/ENSG00000178741/ENSG00000131143	MT-CO1/NDUFA4/UQCRFS1/COX5A/COX4I1	5
CC	GO:0005758	mitochondrial intermembrane space	16|1441	77|14896	0.002505	0.0370261	ENSG00000265972/ENSG00000103202/ENSG00000158828/ENSG00000213465/ENSG00000112234/ENSG00000076043/ENSG00000171766/ENSG00000138495/ENSG00000254087/ENSG00000005194/ENSG00000080819/ENSG00000099800/ENSG00000137288/ENSG00000106153/ENSG00000119421/ENSG00000181924	TXNIP/NME4/PINK1/ARL2/FBXL4/REXO2/GATM/COX17/LYN/CIAPIN1/CPOX/TIMM13/UQCC2/CHCHD2/NDUFA8/COA4	16
CC	GO:0031970	organelle envelope lumen	17|1441	84|14896	0.0025093	0.0370261	ENSG00000265972/ENSG00000148344/ENSG00000103202/ENSG00000158828/ENSG00000213465/ENSG00000112234/ENSG00000076043/ENSG00000171766/ENSG00000138495/ENSG00000254087/ENSG00000005194/ENSG00000080819/ENSG00000099800/ENSG00000137288/ENSG00000106153/ENSG00000119421/ENSG00000181924	TXNIP/PTGES/NME4/PINK1/ARL2/FBXL4/REXO2/GATM/COX17/LYN/CIAPIN1/CPOX/TIMM13/UQCC2/CHCHD2/NDUFA8/COA4	17
CC	GO:0031258	lamellipodium membrane	7|1441	21|14896	0.002686	0.0379469	ENSG00000054654/ENSG00000142627/ENSG00000073712/ENSG00000141424/ENSG00000026508/ENSG00000138448/ENSG00000169604	SYNE2/EPHA2/FERMT2/SLC39A6/CD44/ITGAV/ANTXR1	7
CC	GO:0045259	proton-transporting ATP synthase complex	7|1441	21|14896	0.002686	0.0379469	ENSG00000198899/ENSG00000241837/ENSG00000173915/ENSG00000169020/ENSG00000165629/ENSG00000152234/ENSG00000228253	MT-ATP6/ATP5PO/ATP5MD/ATP5ME/ATP5F1C/ATP5F1A/MT-ATP8	7
CC	GO:0005844	polysome	15|1441	71|14896	0.00284709	0.0393847	ENSG00000123908/ENSG00000197728/ENSG00000137154/ENSG00000071082/ENSG00000149273/ENSG00000114391/ENSG00000105640/ENSG00000233927/ENSG00000198918/ENSG00000153944/ENSG00000111832/ENSG00000148303/ENSG00000089009/ENSG00000229117/ENSG00000172809	AGO2/RPS26/RPS6/RPL31/RPS3/RPL24/RPL18A/RPS28/RPL39/MSI2/RWDD1/RPL7A/RPL6/RPL41/RPL38	15
MF	GO:0003735	structural constituent of ribosome	52|1395	156|14209	5.52143e-16	5.51038e-13	ENSG00000243927/ENSG00000198015/ENSG00000163682/ENSG00000197756/ENSG00000163584/ENSG00000177954/ENSG00000105193/ENSG00000197728/ENSG00000137154/ENSG00000171863/ENSG00000231500/ENSG00000008988/ENSG00000071082/ENSG00000115268/ENSG00000122026/ENSG00000138326/ENSG00000142534/ENSG00000149273/ENSG00000110700/ENSG00000131469/ENSG00000114391/ENSG00000105640/ENSG00000171421/ENSG00000174748/ENSG00000118181…	MRPS6/MRPL42/RPL9/RPL37A/RPL22L1/RPS27/RPS16/RPS26/RPS6/RPS7/RPS18/RPS20/RPL31/RPS15/RPL21/RPS24/RPS11/RPS3/RPS13/RPL27/RPL24/RPL18A/MRPL36/RPL15/RPS25/RPS28/RPL34/RPS3A/RPL13A/RPL39/MRPL32/RPSA/RPL10/RPL12/MRPL27/RPL7A/RPL13/RPS5/RPL6/RPS14/RPL23/RPL4/RPL26/MRPL34/RPS19/RPLP0/MRPS25/RPL41/MRPL19/MRPL17/RPL27A/RPL38	52
MF	GO:0009055	electron transfer activity	33|1395	103|14209	3.91988e-10	1.95602e-07	ENSG00000198712/ENSG00000198804/ENSG00000198727/ENSG00000198938/ENSG00000179091/ENSG00000198363/ENSG00000173221/ENSG00000142669/ENSG00000131174/ENSG00000162496/ENSG00000137714/ENSG00000127948/ENSG00000178445/ENSG00000116701/ENSG00000158125/ENSG00000189043/ENSG00000173660/ENSG00000134013/ENSG00000112695/ENSG00000135940/ENSG00000169021/ENSG00000108010/ENSG00000104522/ENSG00000162482/ENSG00000127540…	MT-CO2/MT-CO1/MT-CYB/MT-CO3/CYC1/ASPH/GLRX/SH3BGRL3/COX7B/DHRS3/FDX1/POR/GLDC/NCF2/XDH/NDUFA4/UQCRH/LOXL2/COX7A2/COX5B/UQCRFS1/GLRX3/TSTA3/AKR7A3/UQCR11/COX5A/COX4I1/CIAPIN1/NDUFS3/GPX2/MAOB/UQCRB/COX7C	33
MF	GO:0016655	oxidoreductase activity, acting on NAD(P)H, quinone or similar compound as acceptor	22|1395	57|14209	6.74554e-09	2.24402e-06	ENSG00000198888/ENSG00000198886/ENSG00000198763/ENSG00000198786/ENSG00000198695/ENSG00000140990/ENSG00000212907/ENSG00000187134/ENSG00000145439/ENSG00000166136/ENSG00000189043/ENSG00000147684/ENSG00000139180/ENSG00000151632/ENSG00000183648/ENSG00000169738/ENSG00000213619/ENSG00000198840/ENSG00000004779/ENSG00000170906/ENSG00000165264/ENSG00000119421	MT-ND1/MT-ND4/MT-ND2/MT-ND5/MT-ND6/NDUFB10/MT-ND4L/AKR1C1/CBR4/NDUFB8/NDUFA4/NDUFB9/NDUFA9/AKR1C2/NDUFB1/DCXR/NDUFS3/MT-ND3/NDUFAB1/NDUFA3/NDUFB6/NDUFA8	22
MF	GO:0003954	NADH dehydrogenase activity	18|1395	45|14209	8.32673e-08	1.26618e-05	ENSG00000198888/ENSG00000198886/ENSG00000198763/ENSG00000198786/ENSG00000198695/ENSG00000140990/ENSG00000212907/ENSG00000166136/ENSG00000189043/ENSG00000147684/ENSG00000139180/ENSG00000183648/ENSG00000213619/ENSG00000198840/ENSG00000004779/ENSG00000170906/ENSG00000165264/ENSG00000119421	MT-ND1/MT-ND4/MT-ND2/MT-ND5/MT-ND6/NDUFB10/MT-ND4L/NDUFB8/NDUFA4/NDUFB9/NDUFA9/NDUFB1/NDUFS3/MT-ND3/NDUFAB1/NDUFA3/NDUFB6/NDUFA8	18
MF	GO:0008137	NADH dehydrogenase (ubiquinone) activity	18|1395	45|14209	8.32673e-08	1.26618e-05	ENSG00000198888/ENSG00000198886/ENSG00000198763/ENSG00000198786/ENSG00000198695/ENSG00000140990/ENSG00000212907/ENSG00000166136/ENSG00000189043/ENSG00000147684/ENSG00000139180/ENSG00000183648/ENSG00000213619/ENSG00000198840/ENSG00000004779/ENSG00000170906/ENSG00000165264/ENSG00000119421	MT-ND1/MT-ND4/MT-ND2/MT-ND5/MT-ND6/NDUFB10/MT-ND4L/NDUFB8/NDUFA4/NDUFB9/NDUFA9/NDUFB1/NDUFS3/MT-ND3/NDUFAB1/NDUFA3/NDUFB6/NDUFA8	18
MF	GO:0050136	NADH dehydrogenase (quinone) activity	18|1395	45|14209	8.32673e-08	1.26618e-05	ENSG00000198888/ENSG00000198886/ENSG00000198763/ENSG00000198786/ENSG00000198695/ENSG00000140990/ENSG00000212907/ENSG00000166136/ENSG00000189043/ENSG00000147684/ENSG00000139180/ENSG00000183648/ENSG00000213619/ENSG00000198840/ENSG00000004779/ENSG00000170906/ENSG00000165264/ENSG00000119421	MT-ND1/MT-ND4/MT-ND2/MT-ND5/MT-ND6/NDUFB10/MT-ND4L/NDUFB8/NDUFA4/NDUFB9/NDUFA9/NDUFB1/NDUFS3/MT-ND3/NDUFAB1/NDUFA3/NDUFB6/NDUFA8	18
MF	GO:0016651	oxidoreductase activity, acting on NAD(P)H	29|1395	102|14209	8.881e-08	1.26618e-05	ENSG00000198888/ENSG00000198886/ENSG00000198763/ENSG00000198786/ENSG00000198695/ENSG00000140990/ENSG00000212907/ENSG00000187134/ENSG00000198843/ENSG00000145439/ENSG00000130159/ENSG00000127948/ENSG00000116701/ENSG00000166136/ENSG00000189043/ENSG00000165672/ENSG00000147684/ENSG00000139180/ENSG00000151632/ENSG00000102144/ENSG00000065615/ENSG00000183648/ENSG00000169738/ENSG00000213619/ENSG00000198840…	MT-ND1/MT-ND4/MT-ND2/MT-ND5/MT-ND6/NDUFB10/MT-ND4L/AKR1C1/SELENOT/CBR4/ECSIT/POR/NCF2/NDUFB8/NDUFA4/PRDX3/NDUFB9/NDUFA9/AKR1C2/PGK1/CYB5R4/NDUFB1/DCXR/NDUFS3/MT-ND3/NDUFAB1/NDUFA3/NDUFB6/NDUFA8	29
MF	GO:0016675	oxidoreductase activity, acting on a heme group of donors	11|1395	24|14209	5.85623e-06	0.000730565	ENSG00000198712/ENSG00000198804/ENSG00000198938/ENSG00000131174/ENSG00000127948/ENSG00000189043/ENSG00000112695/ENSG00000135940/ENSG00000178741/ENSG00000131143/ENSG00000127184	MT-CO2/MT-CO1/MT-CO3/COX7B/POR/NDUFA4/COX7A2/COX5B/COX5A/COX4I1/COX7C	11
MF	GO:0004129	cytochrome-c oxidase activity	10|1395	23|14209	2.7813e-05	0.0025234	ENSG00000198712/ENSG00000198804/ENSG00000198938/ENSG00000131174/ENSG00000189043/ENSG00000112695/ENSG00000135940/ENSG00000178741/ENSG00000131143/ENSG00000127184	MT-CO2/MT-CO1/MT-CO3/COX7B/NDUFA4/COX7A2/COX5B/COX5A/COX4I1/COX7C	10
MF	GO:0015002	heme-copper terminal oxidase activity	10|1395	23|14209	2.7813e-05	0.0025234	ENSG00000198712/ENSG00000198804/ENSG00000198938/ENSG00000131174/ENSG00000189043/ENSG00000112695/ENSG00000135940/ENSG00000178741/ENSG00000131143/ENSG00000127184	MT-CO2/MT-CO1/MT-CO3/COX7B/NDUFA4/COX7A2/COX5B/COX5A/COX4I1/COX7C	10
MF	GO:0016676	oxidoreductase activity, acting on a heme group of donors, oxygen as acceptor	10|1395	23|14209	2.7813e-05	0.0025234	ENSG00000198712/ENSG00000198804/ENSG00000198938/ENSG00000131174/ENSG00000189043/ENSG00000112695/ENSG00000135940/ENSG00000178741/ENSG00000131143/ENSG00000127184	MT-CO2/MT-CO1/MT-CO3/COX7B/NDUFA4/COX7A2/COX5B/COX5A/COX4I1/COX7C	10
MF	GO:0019843	rRNA binding	17|1395	61|14209	5.36973e-05	0.00446583	ENSG00000243927/ENSG00000163682/ENSG00000231500/ENSG00000142534/ENSG00000149273/ENSG00000215251/ENSG00000110700/ENSG00000135679/ENSG00000128311/ENSG00000273899/ENSG00000197958/ENSG00000083845/ENSG00000164587/ENSG00000126749/ENSG00000125691/ENSG00000089157/ENSG00000122034	MRPS6/RPL9/RPS18/RPS11/RPS3/FASTKD5/RPS13/MDM2/TST/NOL12/RPL12/RPS5/RPS14/EMG1/RPL23/RPLP0/GTF3A	17
MF	GO:0015078	proton transmembrane transporter activity	24|1395	114|14209	0.000245715	0.0188634	ENSG00000198712/ENSG00000198899/ENSG00000198804/ENSG00000198938/ENSG00000241837/ENSG00000131174/ENSG00000189043/ENSG00000017260/ENSG00000128524/ENSG00000076351/ENSG00000139370/ENSG00000169020/ENSG00000112695/ENSG00000135940/ENSG00000165629/ENSG00000158715/ENSG00000117410/ENSG00000178741/ENSG00000090020/ENSG00000152234/ENSG00000131143/ENSG00000127184/ENSG00000228253/ENSG00000110719	MT-CO2/MT-ATP6/MT-CO1/MT-CO3/ATP5PO/COX7B/NDUFA4/ATP2C1/ATP6V1F/SLC46A1/SLC15A4/ATP5ME/COX7A2/COX5B/ATP5F1C/SLC45A3/ATP6V0B/COX5A/SLC9A1/ATP5F1A/COX4I1/COX7C/MT-ATP8/TCIRG1	24
MF	GO:0017017	MAP kinase tyrosine/serine/threonine phosphatase activity	6|1395	12|14209	0.000485863	0.0337047	ENSG00000120129/ENSG00000143507/ENSG00000120875/ENSG00000130829/ENSG00000139318/ENSG00000138166	DUSP1/DUSP10/DUSP4/DUSP9/DUSP6/DUSP5	6
MF	GO:0051537	2 iron, 2 sulfur cluster binding	8|1395	21|14209	0.00053438	0.0337047	ENSG00000135070/ENSG00000137714/ENSG00000158125/ENSG00000145354/ENSG00000169021/ENSG00000005194/ENSG00000277972/ENSG00000122873	ISCA1/FDX1/XDH/CISD2/UQCRFS1/CIAPIN1/CISD3/CISD1	8
MF	GO:0050840	extracellular matrix binding	13|1395	48|14209	0.000540355	0.0337047	ENSG00000112715/ENSG00000198732/ENSG00000142910/ENSG00000091409/ENSG00000164171/ENSG00000011465/ENSG00000116962/ENSG00000131981/ENSG00000150093/ENSG00000152377/ENSG00000168028/ENSG00000138448/ENSG00000124466	VEGFA/SMOC1/TINAGL1/ITGA6/ITGA2/DCN/NID1/LGALS3/ITGB1/SPOCK1/RPSA/ITGAV/LYPD3	13
MF	GO:0005154	epidermal growth factor receptor binding	10|1395	32|14209	0.000688598	0.0404248	ENSG00000161638/ENSG00000070423/ENSG00000182585/ENSG00000113070/ENSG00000163235/ENSG00000110395/ENSG00000177885/ENSG00000168374/ENSG00000109321/ENSG00000115380	ITGA5/RNF126/EPGN/HBEGF/TGFA/CBL/GRB2/ARF4/AREG/EFEMP1	10
